# Supplementary material for: Do the diagnosis-related group payment reforms have a negative impact?—an empirical study from Western China
Source: Front Public Health. 2025 Apr 11;13:1550480. doi: 10.3389/fpubh.2025.1550480 (PMC12021814; doi:10.3389/fpubh.2025.1550480)
Supplement: Supplementary file 1 [file Table_1.xlsx]

## Sheet: Sheet1
Hospitalname	Casenumber	Treat_Post	Treat	Post	y1	y2	y3	y4	lny1	lny2	lny3	lny4	Age	Gender	MaritalStatus	Occupation	ClinicalPathway	TypesOfInsurance	TypesOfTreatment	UseTCMeqiup	UseTCMtech	Surgery_procedures	Covid_19	Number_of_bed	CMI	Hospitalazationtimes	RatioTCM	year	Date	Birth	Nationality	AdmissionTime	Dischargetime	LOS	ICD10	Westmedicinecost	TCMmedicinecost
庆阳市中医院	0171608	1	1	1	6196.84	2614	1337.84	1648	8.73179	7.86864	7.19881	7.40732	51	1	20	7	3	3	2	1	1	0	0	730	1.35	1	0.664758	2019	201904--	19680319	1	20191129	20191210	11	R51.x00	1000.98	336.86
庆阳市中医院	0184641-2	1	1	1	5342.92	1206	642.62	0	8.58353	7.09506	6.46555		74	1	20	27	3	3	2	1	1	1	1	730	1.35		0.0737605	2022	202206--	19470912	1	20220614	20220617	3	H25.900	595.22	47.4
庆阳市中医院	0162798	0	1	0	4511.68	2435	718.68	388	8.41442	7.7977	6.57742	5.96101	53	1	20	7	1	3	1.1	1	1	0	0	730	1.35	1	0.350598	2019	201902--	19650508	3	20190401	20190409	8	I63.900	718.68	0
庆阳市中医院	0195202	1	1	1	7741.93	1588.86	1552.07	0	8.95441	7.37077	7.34734		65	1	20	27	2	3	2	2	2	1	1	730	1.35		0.0676129	2022	202201--	19560517	1	20220104	20220112	8	K80.200x003	1447.13	104.94
庆阳市中医院	0171539	1	1	1	2605.82	745	778.82	1078	7.8655	6.61338	6.65778	6.98286	24	2	20	7	3	7	2	1	1	0	0	730	1.35	1	0.685144	2019	201904--	19950101	1	20191128	20191203	5	O04.901	584.63	194.19
庆阳市中医院	0183218	1	1	1	6281.02	2394	1827.02	0	8.74529	7.78072	7.51044		55	2	20	7	3	2	1.1	2	2	0	1	730	1.35	1	0.455906	2020	202004--	19650315	1	20201208	20201217	9		994.07	832.95
庆阳市中医院	141279	0	1	0	10108	3646	4670	1250	9.22108	8.20139	8.44891	7.1309	77	1	20	90	3	1	1	1	1	0	0	730	1.35	1	0.262838	2017	201703--	19400429	1	20170630	20170712	12		4364	306
庆阳市中医院	99930-2	0	1	0	7856	2717	3277	248	8.96903	7.90728	8.09468	5.51343	43	1	20	90	3	3	2	2	1	0	0	730	1.35	3	0.624397	2018	201801--	19740610	1	20180312	20180326	14		1324	1953
庆阳市中医院	0150359-1	0	1	0	8474.04	2658	3034.25	2242	9.04476	7.88533	8.01772	7.71512	77	1	20	7	3	1	1.1	1	1	0	0	730	1.35	2	0.507328	2019	201903--	19410806	1	20190701	20190711	10	K52.905	2599.46	434.79
庆阳市中医院	99907-1	0	1	0	6762	2362	2404	357	8.81907	7.76726	7.78489	5.87774	73	1	20	80	1	1	1.1	1	1	0	0	730	1.35	2	0.503079	2018	201801--	19440603	1	20180122	20180206	15		1372	1032
庆阳市中医院	0144958-1	0	1	0	5511.49	1390	1271.19	0	8.61459	7.23706	7.14771		81	2	20	27	1	2	1.1	1	1	0	0	730	1.35	2	0.566288	2018	201804--	19370602	1	20181008	20181017	9	I63.900	551.33	719.86
庆阳市中医院	140488	0	1	0	2311	622	1280	0	7.74544	6.43294	7.15462		35	1	20	90	3	7	2	1	1	0	0	730	1.35	1	0.159375	2017	201702--	19820320	1	20170607	20170615	8		1076	204
庆阳市中医院	0195754	1	1	1	7352	4204	844.5	0	8.90273	8.34379	6.73874		77	2	20	27	2	3	2	1	1	0	1	730	1.35		0.0533333	2022	202201--	19440408	3	20220118	20220129	11	I62.900	799.46	45.04
庆阳市中医院	0167372	0	1	0	7477.71	392	2055.01	1222.2	8.91968	5.97126	7.62804	7.10841	24	2	20	15	2	7	2	1	1	1	0	730	1.35	1	0.414813	2019	201903--	19941227	1	20190718	20190726	8	O26.900x507	1917.78	137.23
庆阳市中医院	0079750-1	0	1	0	6145.89	1689	2123.89	1354	8.72354	7.43189	7.661	7.21082	81	1	20	14	1	1	1.1	1	1	0	0	730	1.35	2	0.765447	2019	201902--	19370606	1	20190413	20190427	14	I25.103	815.75	1308.14
庆阳市中医院	0181966	1	1	1	8134.25	1689	4852.65	0	9.00384	7.43189	8.48728		66	1	20	7	1	2	2	1	1	0	1	730	1.35	1	0.51828	2020	202004--	19540924	1	20201102	20201116	14	心绞痛	2337.62	2515.03
庆阳市中医院	0171314-7	1	1	1	9058.1	1645	2448.4	0	9.11141	7.4055	7.80319		56	1	20	7	1	3	1.1	2	1	0	1	730	1.35	7	0.60212	2021	202101--	19641112	1	20210112	20210122	10	K74.602	974.17	1474.23
庆阳市中医院	0093849-3	0	1	0	6479.56	2552	1983.56	498	8.77641	7.84463	7.59265	6.2106	54	1	20	15	3	1	1.1	1	1	0	0	730	1.35	4	0.778921	2019	201901--	19640217	1	20190111	20190126	15	E11.900	548.62	1434.94
庆阳市中医院	0163870-2	0	1	0	9720.3	2244	5893.3	1524	9.18197	7.71602	8.68157	7.32909	69	1	20	7	3	3	2	1	1	0	0	730	1.35	3	0.313996	2019	201903--	19500602	1	20190814	20190822	8	C16.900	5088.3	805
庆阳市中医院	0166966	0	1	0	9479.15	1538	3783.15	40	9.15685	7.33824	8.23831	3.68888	53	1	20	7	3	7	3	1	1	1	0	730	1.35	1	0.366776	2019	201903--	19660405	1	20190709	20190724	15	S82.202	2420.91	1362.24
庆阳市中医院	0085986-13	1	1	1	6073.86	1429	4391.86	160	8.71175	7.26473	8.38751	5.07517	36	2	20	4	3	1	1.1	1	1	0	1	730	1.35	14	0.130217	2020	202003--	19831210	1	20200915	20200916	1	C50.900x011	3959.13	432.73
庆阳市中医院	99833-1	0	1	0	8086	1454	4353	58	8.99789	7.28207	8.37862	4.06044	31	2	20	90	3	1	2	2	1	0	0	730	1.35	3	0.48039	2017	201703--	19860319	1	20170627	20170705	8		2292	2061
庆阳市中医院	145107	0	1	0	15126	2058	3072	950	9.62417	7.62949	8.03008	6.85646	70	1	20	90	3	3	2	1	1	0	0	730	1.35	1	0.236201	2017	201704--	19470925	1	20171103	20171116	13		3072	0
庆阳市中医院	0113471-1	1	1	1	8291.14	2856	2683.74	2720	9.02294	7.95718	7.89497	7.90839	57	2	20	27	1	3	1.1	1	1	0	1	730	1.35		0.733394	2021	202112--	19640117	1	20211219	20211231	12	I24.901	1440.67	1243.07
庆阳市中医院	0181965-1	1	1	1	6301.31	2351	2202.21	992	8.74851	7.7626	7.69722	6.89972	64	1	20	27	1	2	2	1	1	0	1	730	1.35		0.645837	2022	202204--	19570511	1	20220414	20220425	11	H81.901	1131.27	1070.94
庆阳市中医院	0099421-2	0	1	0	4347.64	2192	970.64	522	8.37739	7.69257	6.87796	6.25767	53	2	20	14	1	1	2	1	1	0	0	730	1.35	3	0.349716	2019	201903--	19660124	1	20190909	20190917	8	E11.401+G63.2*	970.64	0
庆阳市中医院	0112402-14	1	1	1	3524.05	2423	276.15	430	8.16737	7.79276	5.62094	6.06379	77	2	20	14	3	1	2	1	1	0	1	730	1.35	15	0.655059	2021	202101--	19440206	1	20210207	20210211	4	M81.900x092	243.58	32.57
庆阳市中医院	0170414	1	1	1	4570.54	1888	1529.54	20	8.42739	7.54327	7.33272	2.99573	52	2	20	7	3	1	1.1	1	1	0	0	730	1.35	1	0.756934	2019	201904--	19670917	1	20191101	20191112	11	I10.x00x032	376.64	1152.9
庆阳市中医院	0181965	1	1	1	9300.38	3768	3332.38	2128	9.13781	8.2343	8.11144	7.66294	63	1	20	7	1	3	2	1	1	0	1	730	1.35	1	0.826604	2020	202004--	19570511	1	20201102	20201113	11	冠心病	946.81	2385.57
庆阳市中医院	0146724	0	1	0	17278.8	1416.86	7579.45	1132	9.75724	7.2562	8.9332	7.03174	62	2	20	27	3	7	2	1	1	1	0	730	1.35	1	0.513109	2018	201804--	19551105	1	20180914	20180930	16	R17.x00	4241.53	3337.92
庆阳市中医院	0182740	1	1	1	6137.16	2892	1780.76	260	8.72212	7.9697	7.4848	5.56068	70	1	20	14	1	1	1.1	1	1	0	1	730	1.35	1	0.266107	2020	202004--	19500525	1	20201125	20201207	12	E11.401+G63.2*	1497.7	283.06
庆阳市中医院	0145747-1	0	1	0	2332.53	386	532.53	910	7.75471	5.95584	6.27764	6.81344	2	1	10	15	3	2	2	1	1	0	0	730	1.35	2	0.69498	2019	201903--	20170120	1	20190712	20190719	7	J03.900	440	92.53
庆阳市中医院	0165584-1	1	1	1	2159.6	1876	105.6	20	7.67768	7.5369	4.65966	2.99573	51	1	20	7	3	3	2	1	1	0	0	730	1.35	2	0.159236	2020	202001--	19681128	1	20200108	20200111	3	N13.301	105.6	0
庆阳市中医院	137838	0	1	0	7481	1646	3441	89	8.92012	7.4061	8.14352	4.48864	59	1	20	80	1	1	2	1	1	0	0	730	1.35	1	0.293768	2017	201701--	19570805	1	20170228	20170316	16		2493	948
庆阳市中医院	99736-2	0	1	0	7676	2458	2561	597	8.94585	7.8071	7.84815	6.39192	42	1	20	90	3	3	2	1	1	0	0	730	1.35	3	0.387587	2017	201704--	19750615	1	20171207	20171224	17		1934	627
庆阳市中医院	0141380-1	0	1	0	5685.76	2487	1282.76	182	8.64572	7.81883	7.15677	5.20401	59	1	20	5	1	1	2	1	1	0	0	730	1.35	2	0.591428	2019	201903--	19600111	1	20190619	20190703	14	E11.401+G63.2*	598.46	684.3
庆阳市中医院	0186310	1	1	1	4870.84	1892	1018.54	1510	8.49102	7.54539	6.92613	7.31986	74	2	20	7	1	3	1.1	1	1	0	1	730	1.35	1	0.733182	2021	202101--	19460508	1	20210317	20210327	10	R11.x03	674.66	343.88
庆阳市中医院	0146434	0	1	0	5150.05	2359	1563.05	0	8.54676	7.76599	7.35439		78	2	20	27	3	3	1.1	1	1	0	0	730	1.35	1	0.36883	2018	201804--	19400610	1	20180905	20180915	10	I25.104	986.55	576.5
庆阳市中医院	0189141	1	1	1	4761.72	1487	1199.02	1672	8.46836	7.30452	7.08926	7.42178	56	1	20	7	1	3	1.1	1	1	0	1	730	1.35	1	0.649762	2021	202102--	19641116	1	20210608	20210618	10	K29.603	1005.54	193.48
庆阳市中医院	0196719	1	1	1	4323.31	1789	1252.91	408	8.37178	7.48941	7.13322	6.01127	43	1	20	27	3	2	2	1	1	0	1	730	1.35		0.334955	2022	202203--	19781007	1	20220221	20220302	9	I25.103	1104.58	148.33
庆阳市中医院	0177650	1	1	1	8350.31	2884	2807.52	3478	9.03005	7.96693	7.94006	8.15421	70	2	20	7	3	3	2	1	1	0	1	730	1.35	1	0.909218	2020	202002--	19490801	1	20200611	20200624	13	I25.103	570.61	2236.91
庆阳市中医院	0187927	1	1	1	9121.43	2696	2005.03	2128	9.11838	7.89952	7.60341	7.66294	64	1	20	7	3	3	1.1	1	1	0	1	730	1.35	1	0.603025	2021	202102--	19561210	1	20210506	20210519	13	D64.903	1640.71	364.32
庆阳市中医院	0148282-1	1	1	1	4266.64	2053	1430.64	20	8.35858	7.62706	7.26588	2.99573	52	1	20	4	3	1	2	1	1	0	0	730	1.35	2	0.344565	2019	201904--	19671023	1	20191122	20191129	7	I25.103	950.8	479.84
庆阳市中医院	144074	0	1	0	4994	611	222	3383	8.51599	6.4151	5.40268	8.12652	70	2	20	90	3	1	2	2	1	0	0	730	1.35	1	0.978086	2017	201704--	19470315	1	20170928	20171008	10		79	143
庆阳市中医院	0162906-1	1	1	1	9779	3443	4099.58	96	9.18799	8.1441	8.31864	4.56435	57	1	20	2	1	1	1.1	2	2	0	1	730	1.35	2	0.524383	2020	202003--	19630225	1	20200819	20200910	22	J44.900	1995.49	2104.09
庆阳市中医院	0183822	1	1	1	5343.06	1501	627.06	0	8.58355	7.31389	6.44104		78	2	20	15	3	3	2	1	1	0	1	730	1.35	1	0	2020	202004--	19420729	1	20201222	20201226	4	双眼并发性白内障	627.06	0
庆阳市中医院	0148349	0	1	0	8783.98	2784	3806.87	212	9.08068	7.93164	8.24456	5.35659	38	2	20	15	1	1	2	1	1	0	0	730	1.35	1	0.752555	2019	201901--	19800723	1	20181221	20190108	18	I25.103	994.45	2812.42
庆阳市中医院	144316	0	1	0	9160	2015	3199	1226	9.1226	7.60837	8.07059	7.11151	83	1	20	90	1	1	1.1	1	1	0	0	730	1.35	1	0.306441	2017	201704--	19331015	1	20171010	20171023	13		3069	130
庆阳市中医院	0185971	1	1	1	7892.78	3059	3532.78	0	8.9737	8.02584	8.16984		57	1	20	7	1	2	1.1	2	1	0	1	730	1.35	1	0.648529	2021	202101--	19631213	1	20210308	20210323	15	H81.901	1241.67	2291.11
庆阳市中医院	99593-1	0	1	0	8628	2928	2482	1722	9.06277	7.98207	7.81682	7.45124	50	2	20	90	1	2	1	1	1	0	0	730	1.35	2	0.607992	2018	201803--	19670802	1	20180629	20180712	13		1648	834
庆阳市中医院	99591-3	0	1	0	6699	2940	2726	0	8.80971	7.98617	7.91059		82	2	20	90	3	1	2	2	1	0	0	730	1.35	4	0.787601	2018	201803--	19350629	1	20180531	20180608	8		579	2147
庆阳市中医院	0146998-1	0	1	0	7731.06	1205	805.56	30	8.953	7.09423	6.69154	3.4012	44	1	20	7	3	2	2	1	1	1	0	730	1.35	2	0.0682177	2019	201903--	19750504	1	20190920	20190924	4	H26.900	778.56	27
庆阳市中医院	0083634-2	0	1	0	7858.33	2242	3634.36	876	8.96933	7.71512	8.19819	6.77537	69	1	20	7	1	2	2	1	1	0	0	730	1.35	3	0.776727	2019	201901--	19491115	1	20190223	20190308	13	I25.103	1007.04	2627.32
庆阳市中医院	0148839	1	1	1	4516.84	1012	541.84	0	8.41557	6.91968	6.29497		72	2	20	27	3	3	2	1	1	1	1	730	1.35		0	2022	202203--	19500103	1	20220321	20220324	3	H26.200	541.84	0
庆阳市中医院	149409	0	1	0	6307	1635	2984	423	8.74942	7.3994	8.00102	6.04737	55	2	20	90	3	3	1	1	1	0	0	730	1.35	1	0.371881	2017	201704--	19621005	1	20171128	20171207	9		2140	844
庆阳市中医院	99515-2	0	1	0	5944	1791	2332	789	8.69014	7.49053	7.75448	6.67077	78	1	20	80	3	1	2	1	1	0	0	730	1.35	1	0.834348	2017	201702--	19380721	1	20170408	20170419	11		517	1815
庆阳市中医院	0181586	1	1	1	3237.45	2291	424.45	0	8.08254	7.73674	6.05079		33	2	20	7	3	3	1.1	2	2	0	1	730	1.35	1	0	2020	202004--	19870323	1	20201021	20201031	10	O24.300x001	424.45	0
庆阳市中医院	0196855	1	1	1	6293.77	1301	1809.77	776	8.74732	7.17089	7.50096	6.65415	67	1	20	27	3	3	1.1	1	1	0	1	730	1.35		0.61454	2022	202203--	19541111	1	20220224	20220308	12	I69.100x001	996.71	813.06
庆阳市中医院	0142827	0	1	0	1107	594	308	0	7.00941	6.38688	5.7301		23	2	10	27	3	3	2	1	1	0	0	730	1.35	1	0.603896	2017	201703--	19940716	1	20170818	20170824	6		122	186
庆阳市中医院	0107424-4	1	1	1	5145.96	2209	1786.92	452	8.54597	7.70029	7.48825	6.11368	70	1	20	14	1	1	1.1	1	1	0	0	730	1.35	4	0.425987	2019	201904--	19490107	1	20191209	20191219	9	I10.x00x032	1285.17	501.75
庆阳市中医院	142216	0	1	0	1753	702	459	0	7.46908	6.55393	6.12905		9	1	10	90	3	3	2	1	1	0	0	730	1.35	1	0	2017	201703--	20071026	1	20170803	20170808	5		459	0
庆阳市中医院	99500-7	0	1	0	18037	2533	3882	1100	9.80018	7.83716	8.26411	7.00307	50	1	20	90	3	3	1.1	1	1	0	0	730	1.35	8	0.569651	2017	201703--	19670709	1	20170711	20170803	23		2144	1738
庆阳市中医院	0130048-2	1	1	1	8110.11	2832	2973.21	2592	9.00087	7.94874	7.9974	7.86019	46	1	40	17	1	1	1.1	1	1	0	1	730	1.35		0.680894	2021	202110--	19741210	1	20211008	20211018	10	I25.103	1775.89	1197.32
庆阳市中医院	99500-5	0	1	0	15942	2183	4528	620	9.67671	7.68846	8.41804	6.42972	49	1	20	90	3	3	1.1	1	1	0	0	730	1.35	1	0.434926	2017	201702--	19670709	1	20170315	20170407	23		2909	1619
庆阳市中医院	99500-4	0	1	0	13105	3020	4266	582	9.48075	8.01301	8.35843	6.36647	49	1	20	90	3	3	1.1	1	1	0	0	730	1.35	1	0.521246	2017	201701--	19670709	1	20170213	20170304	19		2321	1945
庆阳市中医院	0187703	1	1	1	8083.29	1053	3378.29	3224	8.99755	6.9594	8.12512	8.07838	79	1	20	14	1	1	2	1	1	0	1	730	1.35	1	0.686018	2020	202004--	19410803	1	20201123	20201207	14	脑梗死	2073	1305.29
庆阳市中医院	114957-1	0	1	0	8040	3524	2238	672	8.99218	8.16735	7.71334	6.51026	62	2	20	90	1	1	1	1	1	0	0	730	1.35	2	0.645017	2018	201803--	19550926	1	20180705	20180719	14		1033	1205
庆阳市中医院	99471-1	0	1	0	7526	597	2761	2784	8.92612	6.39192	7.92335	7.93164	73	2	20	90	3	3	2	1	1	0	0	730	1.35	2	0.572588	2017	201704--	19441011	1	20171102	20171114	12		2370	391
庆阳市中医院	0095790-2	1	1	1	7560.12	525	1728.32	2218	8.93064	6.2634	7.45491	7.70436	31	2	20	7	2	7	2	1	1	1	1	730	1.35	3	0.681701	2020	202003--	19881125	1	20200818	20200825	7	O26.900x506	1256.11	472.21
庆阳市中医院	0104387-2	0	1	0	6939.2	2304	2415.2	1846	8.84494	7.7424	7.78954	7.52078	55	2	20	27	1	3	2	1	1	0	0	730	1.35	3	0.854147	2018	201804--	19621127	1	20180918	20180930	12	I63.900	621.51	1793.69
庆阳市中医院	0083188-1	1	1	1	6559.47	849	1695.47	5904	8.78866	6.74406	7.43572	8.68338	57	2	20	7	1	3	1.1	1	1	0	0	730	1.35	2	0.788616	2019	201904--	19620712	1	20191213	20191222	9	M47.802	1606.41	89.06
庆阳市中医院	0162824	0	1	0	5155.64	1308	1185.64	160	8.54785	7.17625	7.07804	5.07517	38	2	20	7	3	2	2	2	1	1	0	730	1.35	1	0.367126	2019	201902--	19800717	1	20190402	20190409	7	N72.x00	851.62	334.02
庆阳市中医院	0142794-1	1	1	1	8530.6	1283	2635.6	40	9.05141	7.15696	7.87687	3.68888	45	2	20	7	3	3	2	1	1	1	0	730	1.35	2	0.189819	2019	201904--	19740714	1	20191204	20191216	12	Z47.001	2167.72	467.88
庆阳市中医院	0193789	1	1	1	5604.29	669	1113.79	8	8.63129	6.50578	7.01552	2.07944	26	2	20	90	2	2	2	1	1	1	1	730	1.35		0.277013	2021	202111--	19950714	1	20211117	20211124	7	O26.900x506	811.04	302.75
庆阳市中医院	0170763	1	1	1	4428.11	1700	1318.14	20	8.39573	7.43838	7.18398	2.99573	65	1	20	7	1	3	1.1	1	1	0	0	730	1.35	1	0.241724	2019	201904--	19540505	1	20191111	20191122	11	J44.900	1014.68	303.46
庆阳市中医院	0190867	1	1	1	7531.16	1654	4903.56	380	8.9268	7.41095	8.49772	5.94017	76	2	20	7	1	3	1.1	2	1	0	1	730	1.35	1	0.0811574	2021	202103--	19450414	1	20210722	20210726	4	H35.300x011	4854.76	48.8
庆阳市中医院	0188629	1	1	1	6774.16	943	823.16	520	8.82087	6.84907	6.71315	6.25383	52	1	20	15	3	1	3	2	2	1	1	730	1.35	1	0.387147	2021	202102--	19690307	1	20210525	20210603	9	J31.000	823.16	0
庆阳市中医院	0169351	1	1	1	7376.37	951	1731.37	5080	8.90604	6.85751	7.45667	8.53307	35	1	20	7	1	3	2	1	1	1	0	730	1.35	1	0.80428	2019	201904--	19840101	3	20190928	20191010	12	K61.001	1333.12	398.25
庆阳市中医院	0162194	0	1	0	4153.47	1847	537.48	20	8.3317	7.52132	6.28689	2.99573	76	1	20	14	3	1	1.1	1	1	0	0	730	1.35	1	0.551643	2019	201901--	19420501	1	20190321	20190329	8	K52.916	249.95	287.53
庆阳市中医院	99263	0	1	0	5998	1812	2859	320	8.69918	7.50219	7.95823	5.76832	54	2	20	27	1	3	2	1	1	0	0	730	1.35	1	0.644228	2017	201701--	19620620	1	20161222	20170102	11		1131	1728
庆阳市中医院	0076973-3	1	1	1	7469.46	1508	2385.46	5289	8.91858	7.31854	7.77715	8.57338	47	1	20	2	1	1	1.1	1	1	0	0	730	1.35	4	0.699072	2019	201904--	19711123	1	20191015	20191025	10	I69.100x001	2309.46	76
庆阳市中医院	0181954	1	1	1	3689.59	1902	917.3	680	8.21327	7.55066	6.82143	6.52209	59	1	20	7	3	3	2	1	1	0	1	730	1.35	1	0.746773	2020	202004--	19610805	1	20201102	20201107	5	腹痛	404.48	512.82
庆阳市中医院	0157710-1	0	1	0	4158.26	1630	1752.2	184	8.33285	7.39634	7.46863	5.21494	44	1	20	15	1	3	2	1	1	0	0	730	1.35	2	0.619884	2019	201901--	19741129	1	20190220	20190226	6	E16.803	735.98	1016.22
庆阳市中医院	0150873-1	1	1	1	3919.47	1897	1480.48	132	8.27371	7.54803	7.30012	4.8828	38	1	20	7	3	2	1.1	1	1	0	0	730	1.35	2	0.381642	2020	202001--	19810415	1	20200117	20200121	4	K21.900x003	997.09	483.39
庆阳市中医院	78341-2	0	1	0	5019	1957	2186	451	8.52099	7.57917	7.68983	6.11147	77	1	20	80	3	1	2	1	1	0	0	730	1.35	1	0.915813	2017	201702--	19390915	1	20170512	20170522	10		222	1964
庆阳市中医院	99151-2	0	1	0	8247	1583	4486	178	9.0176	7.36708	8.40872	5.18178	55	1	20	27	1	7	2	1	1	0	0	730	1.35	1	0.260935	2017	201702--	19610627	1	20170424	20170509	15		3447	1039
庆阳市中医院	0174131	1	1	1	7148.39	966.86	1168.53	927	8.87464	6.87405	7.0635	6.83195	35	2	20	7	2	7	2	1	1	1	1	730	1.35	1	0.506535	2020	202001--	19841106	3	20200214	20200221	7	O26.900x507	1034.07	134.46
庆阳市中医院	0181951	1	1	1	9441.64	2891	3703.66	2852	9.15288	7.96936	8.21708	7.95578	73	2	20	14	1	1	1.1	1	1	0	1	730	1.35	1	0.75066	2020	202004--	19470218	1	20201102	20201116	14	心绞痛	1634.59	2069.07
庆阳市中医院	0120905-1	0	1	0	1935.23	470	390.23	648	7.56798	6.15273	5.96674	6.47389	5	1	10	15	1	3	2	1	1	0	0	730	1.35	2	0.674301	2019	201902--	20130426	1	20190416	20190421	5	J03.900	338.15	52.08
庆阳市中医院	99082-2	0	1	0	5568	1568	1856	543	8.62479	7.35756	7.52618	6.29711	42	2	20	90	1	1	1	2	1	0	0	730	1.35	3	0.679867	2018	201802--	19751015	1	20180507	20180519	12		768	1088
庆阳市中医院	0161832	0	1	0	3740	854	1070	1294	8.22684	6.74993	6.97541	7.16549	29	2	20	7	2	3	2	1	1	0	0	730	1.35	1	0.667623	2019	201901--	19890823	1	20190312	20190316	4	Z33.x00x001	785.74	284.26
庆阳市中医院	134935-1	0	1	0	7841	1440	3786	1432	8.96712	7.2724	8.23907	7.26683	69	2	20	90	3	1	1.1	1	1	0	0	730	1.35	1	0.372748	2017	201701--	19471109	1	20170202	20170211	9		3273	513
庆阳市中医院	0119591-3	1	1	1	17485.5	8269	4180.49	868	9.76913	9.02027	8.33818	6.76619	70	1	20	7	1	2	1.1	1	1	0	1	730	1.35	4	0.348015	2020	202004--	19500422	1	20201016	20201028	12	I50.900x018	3291.54	888.95
庆阳市中医院	0164740-3	1	1	1	1953.12	503	552.12	660	7.57718	6.22059	6.31377	6.49224	7	1	10	15	1	2	1.1	1	1	0	1	730	1.35	3	0.544501	2021	202102--	20130726	1	20210625	20210630	5	J06.800x001	552.12	0
庆阳市中医院	149515	0	1	0	7329	2228	2568	1120	8.89959	7.70886	7.85088	7.02108	59	1	20	90	1	1	1	1	1	0	0	730	1.35	1	0.387202	2017	201704--	19580102	1	20171201	20171216	15		2260	308
庆阳市中医院	78603-3	0	1	0	8286	2554	1661	0	9.02232	7.84542	7.41517		75	2	20	27	3	3	2	1	1	0	0	730	1.35	4	0.00361228	2018	201802--	19430213	1	20180331	20180408	8		1655	6
庆阳市中医院	0101107-2	1	1	1	10759.1	3052	4223.05	1632	9.28351	8.02355	8.34831	7.39756	91	2	90	14	1	2	1.1	1	1	0	1	730	1.35	3	0.460736	2021	202101--	19300102	1	20210104	20210118	14	J44.900	3157.42	1065.63
庆阳市中医院	0167176-1	1	1	1	9385.83	3161	4305.83	20	9.14696	8.05864	8.36773	2.99573	66	2	20	7	1	2	2	1	1	0	0	730	1.35	2	0.682445	2020	202001--	19530507	1	20191231	20200111	11	I25.103	1373.69	2932.14
庆阳市中医院	0119459-4	1	1	1	2995.64	1185	1070.64	0	8.00491	7.0775	6.97601		93	1	20	14	1	1	1.1	1	1	0	1	730	1.35	5	0.981394	2021	202102--	19271018	1	20210525	20210531	6	H81.901	19.92	1050.72
庆阳市中医院	0147699	0	1	0	4168.23	492	820.23	3790	8.33525	6.19848	6.70958	8.24012	40	2	20	13	1	1	2	1	1	0	0	730	1.35	1	0.873219	2018	201804--	19780703	1	20181219	20181226	7	M51.202	584.49	235.74
庆阳市中医院	98919	0	1	0	7589	1242	4838	582	8.93445	7.12448	8.48426	6.36647	63	1	20	80	3	1	2	1	1	0	0	730	1.35	1	0.192251	2017	201701--	19530305	1	20170104	20170116	12		4378	460
庆阳市中医院	0128056-2	1	1	1	2661.57	510	898.57	1104	7.88667	6.23441	6.8008	7.0067	8	2	10	15	1	2	1.1	1	1	0	0	730	1.35	3	0.612743	2020	202001--	20111021	1	20191228	20200104	7	J20.900	775.51	123.06
庆阳市中医院	98897-6	0	1	0	11165	3638	3090	1562	9.32054	8.19919	8.03593	7.35372	78	2	20	90	1	1	1	1	1	0	0	730	1.35	7	0.950129	2018	201803--	19390821	1	20180528	20180619	22		232	2858
庆阳市中医院	0185919	1	1	1	9633.13	2843	3852.14	2280	9.17296	7.95262	8.25638	7.73193	82	1	20	15	1	1	1.1	2	1	0	1	730	1.35	1	0.489911	2021	202101--	19390221	1	20210305	20210319	14	I25.103	3127.94	724.2
庆阳市中医院	0079005-13	1	1	1	6177.09	2092	1878.99	10	8.7286	7.64588	7.53849	2.30259	76	1	20	14	1	1	1.1	1	1	0	1	730	1.35	14	0.516726	2020	202004--	19440909	1	20201026	20201106	11	脑梗死	912.9	966.09
庆阳市中医院	0185163	1	1	1	1919.61	819	418.61	0	7.55988	6.70808	6.03694		25	1	10	7	3	7	2	1	1	1	1	730	1.35	1	0	2021	202101--	19950228	1	20210208	20210211	3	N48.100	418.61	0
庆阳市中医院	98830	0	1	0	8616	2095	5029	983	9.06138	7.64731	8.52298	6.89061	69	1	20	80	3	1	2	1	1	0	0	730	1.35	1	0.458084	2017	201701--	19470221	1	20170116	20170124	8		3258	1771
庆阳市中医院	0157705-5	1	1	1	6132.44	1342	2052.64	3086	8.72135	7.20192	7.62688	8.03463	55	1	20	7	2	3	2	1	1	0	1	730	1.35	6	0.941825	2020	202001--	19640424	1	20200317	20200330	13	M51.202	298.94	1753.7
庆阳市中医院	0176101-1	1	1	1	7828.21	2109	1916.01	3632	8.96549	7.65397	7.558	8.19754	80	1	20	80	1	1	1.1	1	1	0	1	730	1.35		0.991638	2021	202112--	19410515	1	20211124	20211208	14	I61.900	46.39	1869.62
庆阳市中医院	0179281	1	1	1	2620.41	445	612.41	1136	7.87109	6.09807	6.4174	7.03527	2	1	10	15	1	2	1.1	1	1	0	1	730	1.35	1	0.649733	2020	202003--	20180801	1	20200806	20200813	7	J06.800x001	612.41	0
庆阳市中医院	98773-3	0	1	0	7217	816	3442	0	8.88419	6.70441	8.14381		61	2	20	90	3	1	2	2	1	0	0	730	1.35	4	0	2017	201703--	19560420	1	20170703	20170717	14		3442	0
庆阳市中医院	0162260	0	1	0	4327.7	1474	2043.6	20	8.37279	7.29573	7.62247	2.99573	52	1	90	15	3	3	2	1	1	0	0	730	1.35	1	0.372136	2019	201901--	19660613	1	20190126	20190202	7	H43.100	1295.66	747.94
庆阳市中医院	142050	0	1	0	2352.5	300.9	652.85	0	7.76323	5.70678	6.48135		21	2	20	90	3	3	2	1	1	0	0	730	1.35	1	0	2017	201703--	19960210	1	20170729	20170801	3		652.85	0
庆阳市中医院	0183662	1	1	1	3425.77	1406	76.77	0	8.13908	7.2485	4.34081		64	1	20	7	1	3	3	1	1	1	1	730	1.35	1	0	2020	202004--	19560623	1	20201217	20201223	6	D17.100x001	76.77	0
庆阳市中医院	0134077-1	0	1	0	9179.94	3122	2435.94	2786	9.12478	8.04623	7.79809	7.93236	56	1	90	80	1	1	1.1	1	1	0	0	730	1.35	2	0.624752	2018	201804--	19620505	1	20181115	20181130	15	E11.900	1959.52	476.42
庆阳市中医院	112234-1	0	1	0	8362	1719	2838	1402	9.03145	7.4495	7.95085	7.24566	78	1	20	90	3	1	2	1	1	0	0	730	1.35	2	0.377594	2018	201803--	19390920	1	20180718	20180730	12		2639	199
庆阳市中医院	0169915-2	1	1	1	8023.75	2283	2680.75	2330	8.99016	7.73325	7.89385	7.75362	70	1	20	14	3	1	1.1	1	1	0	1	730	1.35	3	0.504753	2020	202003--	19491108	1	20200811	20200824	13	Z51.801	2481.56	199.19
庆阳市中医院	0184648	1	1	1	3267.84	1688	900.44	10	8.09188	7.4313	6.80288	2.30259	78	1	20	4	3	1	2	1	1	0	1	730	1.35	1	0.190238	2021	202101--	19420508	1	20210114	20210121	7	N45.907	737.24	163.2
庆阳市中医院	0193057	1	1	1	8035.18	2473	2156.08	240	8.99158	7.81319	7.67605	5.48064	56	2	20	27	1	3	1.1	1	1	0	1	730	1.35		0.307502	2021	202110--	19650825	1	20211012	20211022	10	I63.900	1659.28	496.8
庆阳市中医院	143274	0	1	0	5530	898	2542	470	8.61794	6.80017	7.84071	6.15273	51	1	20	90	3	1	2	1	1	0	0	730	1.35	1	0.436587	2017	201703--	19660405	1	20170901	20170915	14		1697	845
庆阳市中医院	0181941	1	1	1	1807.13	382	494.13	0	7.4995	5.94542	6.2028		1	2	10	15	1	3	3	1	1	0	1	730	1.35	1	0	2020	202004--	20200504	1	20201102	20201109	7	J21.900x002	494.13	0
庆阳市中医院	0133113-2	1	1	1	8113.69	1968	3885.69	1752	9.00131	7.58477	8.26506	7.46851	85	1	20	80	1	1	1.1	1	1	0	1	730	1.35		0.831043	2022	202203--	19360616	1	20220222	20220302	8	I50.000	952.53	2933.16
庆阳市中医院	0162087	0	1	0	36681.1	7210	14016.1	1168	10.51	8.88322	9.54796	7.06305	31	1	10	7	1	3	2	1	1	0	0	730	1.35	1	0.543796	2019	201902--	19871019	1	20190319	20190420	32	K74.602	6927.05	7089.06
庆阳市中医院	0082836-3	0	1	0	14617.8	5606	3408.81	104	9.59	8.63159	8.13412	4.64439	83	2	20	14	3	1	1.1	1	1	0	0	730	1.35	4	0.323969	2019	201902--	19350920	1	20190508	20190528	20	K31.900x012	2374.77	1034.04
庆阳市中医院	0164728	0	1	0	7726.46	2532	2777.46	1324	8.95241	7.83676	7.92929	7.18841	54	1	20	15	1	1	1.1	2	1	0	0	730	1.35	1	0.722794	2019	201902--	19641018	3	20190513	20190527	14	I24.901	1136.95	1640.51
庆阳市中医院	98624	0	1	0	6949	2050	2511	1584	8.84635	7.6256	7.82844	7.36771	56	1	20	17	1	1	2	1	1	0	0	730	1.35	1	0.710623	2017	201701--	19600223	1	20170213	20170221	8		1185	1326
庆阳市中医院	0116994-1	1	1	1	1870.49	686	445.89	375	7.53396	6.53088	6.10007	5.92693	46	2	20	7	3	7	2	1	1	0	1	730	1.35	2	1	2020	202003--	19740507	1	20200813	20200821	8	N93.901	0	445.89
庆阳市中医院	0182659	1	1	1	8975.41	1661.86	2922.55	168	9.10224	7.41569	7.98021	5.12396	56	2	20	7	2	2	2	1	1	1	1	730	1.35	1	0.11761	2020	202004--	19640207	1	20201122	20201128	6	K80.000	2727.07	195.48
庆阳市中医院	0181939	1	1	1	1464.29	365	277.29	360	7.28913	5.8999	5.62506	5.8861	1	2	10	15	1	3	2	1	1	0	1	730	1.35	1	0.606945	2020	202004--	20190925	1	20201102	20201107	5	J98.414	250.49	26.8
庆阳市中医院	0127257-1	0	1	0	7013.66	3074	1039.46	2913	8.85561	8.03074	6.94646	7.97694	62	2	20	7	1	2	1.1	1	1	0	0	730	1.35	2	0.877944	2019	201903--	19570618	1	20190711	20190723	12	E11.401+G63.2*	482.42	557.04
庆阳市中医院	0188965	1	1	1	5787.54	2666	1112.54	2280	8.66346	7.88833	7.0144	7.73193	65	2	20	7	1	3	1.1	1	1	0	1	730	1.35	1	0.833942	2021	202102--	19550716	1	20210603	20210611	8	H81.901	563.36	549.18
庆阳市中医院	0176820	1	1	1	6912.75	3208	1740.76	20	8.84112	8.0734	7.46208	2.99573	64	2	20	7	1	3	1.1	1	1	0	1	730	1.35	1	0.879853	2020	202002--	19551107	1	20200517	20200527	10	I50.900x018	211.55	1529.21
庆阳市中医院	0166955	0	1	0	7519.57	2237	2862.17	2616	8.92526	7.71289	7.95934	7.8694	70	1	20	7	1	2	2	1	1	0	0	730	1.35	1	0.830193	2019	201903--	19481222	1	20190709	20190720	11	L40.000	930.23	1931.94
庆阳市中医院	98571	0	1	0	6780	1894	4067	0	8.82173	7.54645	8.31066		70	2	20	27	3	3	2	1	1	0	0	730	1.35	1	0.043521	2017	201701--	19460918	1	20170307	20170322	15		3890	177
庆阳市中医院	0128678-1	0	1	0	5723	2358	1127	1154	8.65225	7.76557	7.02731	7.05099	67	1	20	80	1	1	2	2	1	0	0	730	1.35	2	0.611135	2018	201802--	19501226	1	20180507	20180518	11		887	240
庆阳市中医院	0110244-4	1	1	1	8782.07	3701	3484.87	1066	9.08047	8.21636	8.15619	6.97167	85	1	20	14	1	1	1.1	1	1	0	1	730	1.35	5	0.50077	2020	202003--	19350115	1	20200831	20200909	9	I25.103	2271.93	1212.94
庆阳市中医院	0086911-7	1	1	1	5624.22	1185	3840.22	0	8.63484	7.0775	8.25328		73	1	20	80	3	1	2	1	1	0	1	730	1.35		0	2022	202206--	19480920	1	20220613	20220616	3	E11.301+H36.0*	3840.22	0
庆阳市中医院	0189541	1	1	1	2045.36	424	420.36	696	7.62333	6.04973	6.04111	6.54535	2	1	10	15	1	2	2	1	1	0	1	730	1.35	1	0.623455	2021	202102--	20180917	1	20210615	20210621	6	J18.000	420.36	0
庆阳市中医院	0198011	1	1	1	8427.02	3372	3252.42	320	9.0392	8.12326	8.08715	5.76832	65	1	20	80	1	1	2	1	1	0	1	730	1.35		0.440225	2022	202205--	19570125	1	20220513	20220526	13	I20.800x012	1999.75	1252.67
庆阳市中医院	0156893	0	1	0	2533	371	850	533	7.83716	5.9162	6.74524	6.27852	1	2	10	90	1	3	1	2	1	0	0	730	1.35	1	0.555315	2018	201803--	20170927	1	20180619	20180626	7		615	235
庆阳市中医院	0166122	0	1	0	5894.98	3458	1470.98	344	8.68186	8.14845	7.29368	5.84064	68	2	20	4	1	1	1.1	1	1	0	0	730	1.35	1	0.64852	2019	201902--	19501215	1	20190617	20190624	7	I10.x09	637.93	833.05
庆阳市中医院	0183392	1	1	1	5344.68	1565.36	743.02	0	8.58386	7.35587	6.61072		43	2	20	7	3	3	2	1	1	1	1	730	1.35	1	0.0557186	2020	202004--	19770216	1	20201210	20201219	9	E04.902	701.62	41.4
庆阳市中医院	0108706-3	1	1	1	9605.74	2226	4536.04	446	9.17012	7.70796	8.41981	6.10032	71	1	20	14	3	1	3	1	1	0	1	730	1.35	4	0.118377	2021	202102--	19500102	1	20210511	20210519	8	C61.x00	4392.28	143.76
庆阳市中医院	0185693	1	1	1	2171	905	36	0	7.68294	6.80793	3.58352		46	2	20	4	3	1	3	2	2	1	1	730	1.35	1	0	2021	202101--	19740706	1	20210301	20210308	7	N64.900x001	36	0
庆阳市中医院	137469	0	1	0	8261	1919	3982	0	9.0193	7.55956	8.28954		59	1	20	27	1	3	2	1	1	0	0	730	1.35	1	0.196635	2017	201701--	19570521	1	20170217	20170306	17		3199	783
庆阳市中医院	79011-5	0	1	0	24462	5223	9683	3964	10.1049	8.56083	9.17813	8.28501	90	1	20	90	3	1	2	1	1	0	0	730	1.35	6	0.722137	2017	201801--	19270730	1	20171127	20171218	21		3792	5891
庆阳市中医院	98286-2	0	1	0	10288	2560	4801	315	9.23873	7.84776	8.47658	5.75257	67	1	20	90	3	1	1.1	1	1	0	0	730	1.35	1	0.175137	2017	201701--	19490512	1	20161219	20170107	19		4220	581
庆阳市中医院	0162773	0	1	0	7428.01	1504	849.01	256	8.91301	7.31588	6.74407	5.54518	82	1	20	14	3	1	2	1	1	1	0	730	1.35	1	0.231672	2019	201902--	19361020	1	20190401	20190408	7	H26.900	849.01	0
庆阳市中医院	0132288-2	1	1	1	2776.42	347	683.02	470.4	7.92892	5.84932	6.52652	6.15358	31	2	20	3	2	7	3	2	1	0	0	730	1.35	4	0.48716	2019	201904--	19881017	1	20191122	20191126	4	O26.900x507	591.52	91.5
庆阳市中医院	98254-1	0	1	0	11944	1486	6404	1164	9.38798	7.30384	8.76468	7.05962	88	2	20	90	1	1	1.1	1	1	0	0	730	1.35	1	0.429836	2017	201702--	19281019	1	20170420	20170505	15		4315	2089
庆阳市中医院	98211-2	0	1	0	5783	1266	2309	495	8.66268	7.14362	7.74457	6.20456	65	1	20	90	3	1	2	1	1	0	0	730	1.35	3	0.404066	2018	201801--	19520410	1	20180119	20180206	18		1671	638
庆阳市中医院	0157696-1	0	1	0	7062.63	3026	1815.63	2191	8.86257	8.015	7.50419	7.69211	81	1	20	27	3	2	2	1	1	0	0	730	1.35	2	0.771292	2018	201804--	19370813	1	20181114	20181123	9	I63.900	916.35	899.28
庆阳市中医院	99646-2	0	1	0	6272	2383	2256	319	8.74385	7.77612	7.72135	5.76519	63	2	20	80	1	1	1.1	1	1	0	0	730	1.35	3	0.177864	2017	201704--	19540710	1	20171102	20171115	13		2117	139
庆阳市中医院	0176607	1	1	1	3949.68	1639	994.88	686	8.28139	7.40184	6.90262	6.53088	34	2	20	7	1	2	2	1	1	0	1	730	1.35	1	0.615547	2020	202002--	19860213	3	20200511	20200520	9	E05.000x001	646.22	348.66
庆阳市中医院	0176604	1	1	1	7134.57	2134	2494.55	2680	8.87271	7.66575	7.82186	7.89357	75	2	90	7	3	3	2	1	1	0	1	730	1.35	1	0.694188	2020	202002--	19441225	1	20200511	20200521	10	E05.805	1582.44	912.11
庆阳市中医院	0181928	1	1	1	4624.14	3277	851.14	0	8.43905	8.09468	6.74658		71	2	20	14	1	1	2	1	1	0	1	730	1.35	1	0.422821	2020	202004--	19490814	1	20201102	20201107	5	I10.x09	491.26	359.88
庆阳市中医院	0155839	0	1	0	7598.86	324	1836.66	2769.2	8.93575	5.78074	7.5157	7.92631	25	2	20	7	3	3	2	1	1	1	0	730	1.35	1	0.665748	2019	201901--	19931214	1	20181229	20190104	6	Z33.x00x001	1539.52	297.14
庆阳市中医院	98084-1	0	1	0	8655	2206	3565	1531	9.06589	7.69894	8.17892	7.33368	64	1	20	90	3	1	1.1	1	1	0	0	730	1.35	2	0.351256	2017	201704--	20171108	1	20170904	20170920	16		3306	259
庆阳市中医院	0111360-1	0	1	0	7674.75	2668	1895.75	4048	8.94569	7.88908	7.54737	8.30598	60	1	20	80	1	1	1.1	1	1	0	0	730	1.35	2	0.88653	2018	201804--	19580610	1	20180730	20180807	8	J44.100	674.44	1221.31
庆阳市中医院	98012	0	1	0	10094	1843	4572	1081	9.2197	7.51915	8.42771	6.98564	53	2	20	80	1	1	2	2	1	0	0	730	1.35	1	0.241465	2017	201701--	19630226	1	20170204	20170218	13		4288	284
庆阳市中医院	0159594-2	1	1	1	3853.95	356	923.95	1522	8.25685	5.87493	6.82866	7.32778	6	1	10	31	3	2	2	1	1	0	1	730	1.35		0.713457	2021	202111--	20150312	1	20211027	20211109	13	J98.414	700.87	223.08
庆阳市中医院	0159935	0	1	0	1980.19	232	466.19	780	7.59095	5.44674	6.14459	6.65929	4	1	10	90	1	3	2	1	1	0	0	730	1.35	1	0.805046	2018	201804--	20141024	1	20181120	20181126	6	J20.900	242.95	223.24
庆阳市中医院	122022-1	0	1	0	2598	805	1002	0	7.8625	6.69084	6.90975		43	2	20	90	3	2	2	2	1	0	0	730	1.35	1	0.192615	2017	201702--	19730918	1	20170403	20170415	12		809	193
庆阳市中医院	0184826	1	1	1	6402.52	2746	1841.12	260	8.76445	7.9179	7.51813	5.56068	49	1	20	7	1	2	1.1	1	1	0	1	730	1.35	1	0.28383	2021	202101--	19710402	1	20210119	20210201	13	E11.501+I79.2*	1504.76	336.36
庆阳市中医院	0147881	0	1	0	2330.61	341	399.61	570	7.75389	5.83188	5.99049	6.34564	1	1	10	90	3	3	2	1	1	0	0	730	1.35	1	0.587865	2018	201804--	20180408	1	20181001	20181010	9	J06.900	399.61	0
庆阳市中医院	0086996-1	1	1	1	8411.99	3480	2840.99	1110	9.03741	8.15479	7.95191	7.01212	65	2	20	14	1	1	1.1	1	1	0	0	730	1.35	2	0.882675	2019	201904--	19540903	1	20191010	20191023	13	I10.x00x032	463.55	2377.44
庆阳市中医院	0117200-2	1	1	1	5897.24	2624	1635.42	902	8.68224	7.87246	7.39965	6.80461	50	2	20	4	1	1	1.1	1	1	0	1	730	1.35	3	0.714675	2020	202002--	19690712	1	20200407	20200417	10	G45.004	723.99	911.43
庆阳市中医院	0170799-1	1	1	1	7236.22	2537	3081.22	0	8.88685	7.83874	8.03308		55	2	20	7	1	2	1.1	1	1	0	1	730	1.35	2	0.503294	2020	202004--	19650703	1	20201112	20201126	14	E11.401+G63.2*	1530.46	1550.76
庆阳市中医院	0096712-1	1	1	1	53484	11071.9	11013.2	3410	10.8871	9.31216	9.30685	8.13447	61	2	20	7	3	3	2	1	1	1	1	730	1.35	1	0.336023	2021	202102--	19590903	1	20210513	20210628	46	K29.603	9576.64	1436.52
庆阳市中医院	137632	0	1	0	1909	498	445	511	7.55433	6.2106	6.09807	6.23637	1	2	10	90	1	7	1.1	1		0	0	730	1.35	1	0.623431	2017	201701--	20160418	1	20170221	20170227	6		360	85
庆阳市中医院	156990	0	1	0	3191	1577	767	260	8.06809	7.36328	6.64249	5.56068	37	1	20	90	3	3	2	1	1	0	0	730	1.35	1	0.445959	2018	201803--	19800805	1	20180620	20180625	5		569	198
庆阳市中医院	0085350-1	0	1	0	6458	2898	2160	136	8.77308	7.97178	7.67786	4.91265	57	1	20	90	1	1	1	1	1	0	0	730	1.35	2	0.774826	2018	201803--	19600606	1	20180423	20180503	10		517	1643
庆阳市中医院	109259	0	1	0	10786	2017	7613	220	9.286	7.60937	8.93761	5.39363	63	2	20	27	3	3	2	1	1	0	0	730	1.35	1	0.589046	2017	201701--	19531222	1	20170205	20170218	13		3219	4394
庆阳市中医院	0161216	0	1	0	4023.51	1587	1332.01	20	8.29991	7.3696	7.19444	2.99573	68	1	20	7	1	2	2	1	1	0	0	730	1.35	1	0.581697	2019	201901--	19500915	1	20190226	20190304	6	J44.900x001	565.55	766.46
庆阳市中医院	0181920	1	1	1	6344.24	1277	1430.54	882	8.7553	7.15227	7.26581	6.78219	48	1	20	4	1	1	2	1	1	1	1	730	1.35	1	0.503987	2020	202004--	19720524	1	20201031	20201113	13	K61.001	1147.05	283.49
庆阳市中医院	0158873-1	1	1	1	6693.54	1909	2598.44	1280	8.8089	7.55433	7.86267	7.15462	56	2	20	27	1	3	1.1	1	1	0	1	730	1.35		0.469539	2022	202201--	19650702	1	20220118	20220128	10	C34.900x001	2057.36	541.08
庆阳市中医院	0169270	1	1	1	7320.12	2153	1509.1	3226	8.89838	7.67462	7.31927	8.079	59	1	20	7	1	2	1.1	1	1	0	0	730	1.35	1	0.774524	2019	201904--	19591226	1	20190925	20191009	14	E11.401+G63.2*	1067.65	441.45
庆阳市中医院	0181160	1	1	1	7608.28	3821	2197.29	1216	8.93699	8.24827	7.69498	7.10332	51	2	20	4	1	1	1.1	1	1	0	1	730	1.35	1	0.991668	2020	202004--	19690609	1	20201009	20201017	8	I25.103	28.44	2168.85
庆阳市中医院	0183441	1	1	1	9623.87	1604	2182.47	2900	9.172	7.38026	7.68821	7.97247	49	2	20	7	3	2	2	1	1	1	1	730	1.35	1	0.581021	2020	202004--	19710920	1	20201214	20201230	16	左侧腘窝囊肿	2129.45	53.02
庆阳市中医院	0173291	1	1	1	1343.88	596	378.88	494	7.20332	6.39024	5.93722	6.20254	32	2	20	7	3	7	2	1	1	0	0	730	1.35	1	0.893238	2020	202001--	19870823	1	20200106	20200107	1	O02.100	93.19	285.69
庆阳市中医院	0167521	0	1	0	9484.89	1380	1734.89	3481	9.15746	7.22984	7.4587	8.15508	42	2	20	7	1	2	2	1	1	1	0	730	1.35	1	0.707245	2019	201903--	19770607	1	20190722	20190806	15	I84.201	1526.98	207.91
庆阳市中医院	0148381-3	1	1	1	1610.04	424	257.04	0	7.38401	6.04973	5.54923		14	1	10	9	3	3	2	1	1	0	1	730	1.35	3	0	2021	202102--	20060713	1	20210420	20210429	9	E20.900	257.04	0
庆阳市中医院	103295-1	0	1	0	7193	2683	3437	67	8.88086	7.89469	8.14235	4.20469	79	2	20	17	3	1	2	1	1	0	0	730	1.35	1	0.63984	2017	201702--	19370802	1	20170316	20170403	18		1262	2175
庆阳市中医院	97734-1	0	1	0	6048	468	627	3849	8.70748	6.14847	6.44095	8.25557	54	2	20	90	1	3	2	1	1	0	0	730	1.35	2	0.900804	2017	201703--	19630506	1	20170912	20170925	13		444	183
庆阳市中医院	97697-1	0	1	0	842	415	298	0	6.73578	6.02828	5.69709		65	1	20	90	3	1	1	1	1	0	0	730	1.35	2	0.432886	2018	201803--	19520923	1	20180712	20180712	1		169	129
庆阳市中医院	0163389-4	1	1	1	9124.79	3363	3633.29	1280	9.11875	8.12059	8.19789	7.15462	70	2	20	7	1	3	1.1	1	1	0	1	730	1.35	4	0.34872	2021	202101--	19500918	1	20201230	20210108	9	J44.900	3199.93	433.36
庆阳市中医院	0156041-3	0	1	0	5953.41	1070	1166.41	1436	8.69172	6.97541	7.06169	7.26962	46	2	20	90	3	1	2	1	1	0	0	730	1.35	4	0.743311	2018	201804--	19711128	1	20180831	20180912	12	N72.x00	668.01	498.4
庆阳市中医院	0193760	1	1	1	2162.9	374	1103.4	528	7.6792	5.92426	7.00615	6.2691	25	2	20	90	3	7	2	1	1	0	1	730	1.35		0.579545	2021	202111--	19960713	1	20211110	20211114	4	O02.100	685.93	417.47
庆阳市中医院	1519571	0	1	0	7742	1847	3283	145	8.95442	7.52132	8.09651	4.97673	78	2	20	90	3	1	2	1	1	0	0	730	1.35	1	0.178821	2018	201801--		1	20180118	20180130	12		2815	468
庆阳市中医院	149814	0	1	0	16542	3911	6876	343	9.71366	8.27155	8.83579	5.83773	77	1	20	90	1	1	1	1	1	0	0	730	1.35	1	0.320543	2017	201704--	19400810	1	20171210	20171226	16		4905	1971
庆阳市中医院	137183	0	1	0	9959	2390	5495	0	9.20623	7.77905	8.61159		61	1	20	27	1	3	2	1	1	0	0	730	1.35	1	0.33576	2017	201701--	19560108	1	20170210	20170220	10		3650	1845
庆阳市中医院	0136037-1	1	1	1	7573.24	1764	2889.14	1732	8.93238	7.47534	7.96871	7.45703	80	1	20	7	3	3	1.1	1	1	0	1	730	1.35	1	0.642441	2021	202102--	19410412	1	20210406	20210419	13	J44.900	1652.33	1236.81
庆阳市中医院	113114	0	1	0	4576	1993	1911	320	8.42858	7.5974	7.55538	5.76832	82	2	20	90	3	2	2	2	2	0	0	730	1.35	1	0.280592	2017	201701--	19350124	1	20170214	20170222	8		1605	306
庆阳市中医院	152799	0	1	0	2447	252	381	416	7.80262	5.52943	5.9428	6.03069	1	1	10	90	1	7	2	1	1	0	0	730	1.35	1	0.521957	2018	201803--	20171031	1	20180605	20180613	8		381	0
庆阳市中医院	0163669-1	1	1	1	9670.44	2813	4424.24	1084	9.17683	7.94201	8.39485	6.98841	61	1	20	15	3	2	2	1	1	0	1	730	1.35	2	0.839962	2020	202002--	19580816	1	20200418	20200503	15	N18.900	881.53	3542.71
庆阳市中医院	0152935-1	0	1	0	2200	333	742	231	7.69621	5.80814	6.60935	5.44242	2	2	20	90	3	3	2	1	1	0	0	730	1.35	2	0.352518	2018	201801--	20150912	1	20180209	20180216	7		630	112
庆阳市中医院	140387-1	0	1	0	12648	2169	4890	2508	9.44525	7.68202	8.49495	7.82724	71	2	20	90	3	3	1	1	1	0	0	730	1.35	1	0.7083	2018	201803--	19470506	1	20180619	20180713	24		2158	2732
庆阳市中医院	0153229	0	1	0	1634	372	294	245	7.39879	5.91889	5.68358	5.50126	2	1	10	90	3	7	2	2	1	0	0	730	1.35	1	0.454545	2018	201801--	20160123	1	20180201	20180206	5		294	0
庆阳市中医院	0176974	1	1	1	9255.08	3224	3406.88	1426	9.13293	8.07838	8.13355	7.26263	65	2	20	14	1	1	2	1	1	0	1	730	1.35	1	0.85082	2020	202002--	19541123	1	20200521	20200604	14	I10.x00x032	720.97	2685.91
庆阳市中医院	0126468-1	0	1	0	2636	342	917	255	7.87702	5.83481	6.82111	5.54126	1	2	10	90	3	3	1.1	2	1	0	0	730	1.35	2	0.217577	2017	201704--	20170315	1	20170927	20171004	7		917	0
庆阳市中医院	141212	0	1	0	2937	1229	1087	287	7.98514	7.11396	6.99118	5.65948	71	1	20	90	3	7	1.1	1	1	0	0	730	1.35	1	0.312227	2017	201702--	19451119	1	20170628	20170702	4		945	142
庆阳市中医院	0184326	1	1	1	6133.41	1453	574.41	0	8.72151	7.28139	6.35334		75	2	20	7	3	3	2	1	1	1	1	730	1.35	1	0	2021	202101--	19450720	1	20210106	20210111	5	H26.200	574.41	0
庆阳市中医院	0162625	0	1	0	2828.58	1524	526.58	20	7.94753	7.32909	6.2664	2.99573	36	2	20	7	3	3	1.1	1	1	0	0	730	1.35	1	0.473929	2019	201902--	19830308	1	20190327	20190402	6	K25.000x002	287.54	239.04
庆阳市中医院	0174204	1	1	1	2773.82	1166	1062.82	20	7.92798	7.06133	6.96868	2.99573	30	1	20	7	3	3	3	1	1	0	1	730	1.35	1	0.0184703	2020	202001--	19890504	1	20200222	20200226	4	K25.400x001	1062.82	0
庆阳市中医院	0131439-7	0	1	0	19345.7	4912	9268.7	666	9.87022	8.49944	9.1344	6.50129	75	1	20	7	3	3	1.1	1	1	0	0	730	1.35	8	0.297669	2019	201901--	19430408	1	20190223	20190314	19	I25.103	6977.45	2291.25
庆阳市中医院	0188163-1	1	1	1	7888.65	2168	2971.75	1920	8.97318	7.68156	7.99691	7.56008	49	1	20	27	3	2	1.1	1	1	0	1	730	1.35		0.865193	2022	202203--	19720703	1	20220308	20220321	13	N18.900	659.44	2312.31
庆阳市中医院	0165472	0	1	0	1442.48	10	409.48	464	7.27412	2.30259	6.01489	6.13988	31	2	20	15	2	7	2	1	1	0	0	730	1.35	1	0.679443	2019	201903--	19871010	1	20190802	20190802	1	O04.905	280	129.48
庆阳市中医院	0182148	1	1	1	1327.2	479	84.2	552	7.19083	6.1717	4.4332	6.31355	4	2	10	7	1	7	2	1	1	0	1	730	1.35	1	0.871078	2020	202004--	20161107	1	20201107	20201111	4	K52.905	82.02	2.18
庆阳市中医院	0181913	1	1	1	2050.4	306	281.4	1176	7.62579	5.72359	5.63978	7.06987	2	1	10	15	1	3	2	1	1	0	1	730	1.35	1	0.806916	2020	202004--	20180516	1	20201031	20201107	7	J04.200	281.4	0
庆阳市中医院	0165404	0	1	0	4590.22	1735	1314.72	1086	8.43168	7.45876	7.18138	6.99026	50	1	20	2	1	1	2	1	1	0	0	730	1.35	1	0.87707	2019	201903--	19680815	1	20190731	20190814	14	E11.401+G63.2*	295.12	1019.6
庆阳市中医院	0100094-4	0	1	0	5443.16	2454	1827.16	180	8.60211	7.80547	7.51052	5.19296	57	1	20	14	1	1	1.1	1	1	0	0	730	1.35	5	0.566995	2019	201902--	19620107	3	20190419	20190427	8	I10.x00x032	869.11	958.05
庆阳市中医院	0147549-1	0	1	0	2334.4	387	464.4	910	7.75551	5.95842	6.14075	6.81344	1	1	10	15	1	3	2	1	1	0	0	730	1.35	2	0.699825	2019	201901--	20180324	1	20190219	20190226	7	R50.900	412.56	51.84
庆阳市中医院	0175921	1	1	1	7269.32	1997	3381.32	468	8.89142	7.5994	8.12602	6.14847	46	2	20	7	1	3	1.1	1	1	0	1	730	1.35	1	0.686662	2020	202002--	19731103	1	20200415	20200428	13	B18.107	1206.14	2175.18
庆阳市中医院	0143666	0	1	0	5128	1869	1972	144	8.54247	7.53316	7.5868	4.96981	43	1	20	11	1	1	1.1		1	0	0	730	1.35	1	0.311437	2017	201703--	19740101	1	20170914	20170925	11		1457	515
庆阳市中医院	97328	0	1	0	7055	1746	3977	550	8.86149	7.46508	8.28828	6.30992	71	2	20	80	3	1	2	2	2	0	0	730	1.35	1	0.596642	2017	201701--	19450604	1	20170316	20170329	13		1826	2151
庆阳市中医院	0155907	0	1	0	9258.91	3969	2773.89	216	9.13334	8.28627	7.92801	5.37528	83	2	20	15	3	2	2	1	1	0	0	730	1.35	1	0.42716	2019	201901--	19351125	1	20190101	20190112	11	I25.103	1712.73	1061.16
庆阳市中医院	90648-2	0	1	0	11012	2735	4581	0	9.30674	7.91389	8.42967		65	2	20	90	3	1	2	2	1	0	0	730	1.35	3	0	2017	201703--	19520520	1	20170807	20170824	17		4581	0
庆阳市中医院	0198805	1	1	1	7007.45	2179	2133.75	2976	8.85473	7.68662	7.66564	7.99834	72	1	20	80	1	1	1.1	1	1	0	1	730	1.35		0.984942	2022	202206--	19500411	1	20220616	20220629	13	I69.300x003	76.94	2056.81
庆阳市中医院	0150000-1	0	1	0	11806.5	3423	4231.93	2468	9.37641	8.13827	8.35041	7.81116	49	2	20	7	3	2	1.1	1	1	0	0	730	1.35	2	0.874658	2019	201901--	19700110	1	20190114	20190130	16	N18.900	839.78	3392.15
庆阳市中医院	0196064-2	1	1	1	5313.37	1851	2737.37	210	8.57798	7.52348	7.91475	5.34711	77	1	20	80	2	1	2	1	1	0	1	730	1.35		0.619671	2022	202204--	19450316	1	20220330	20220404	5	Z51.102	1120.97	1616.4
庆阳市中医院	0187535	1	1	1	453.48	388	44.48	0	6.11695	5.96101	3.79504		0	2	10	15	1	3	1.1	1	1	0	1	730	1.35	1	0.115558	2021	202102--	20200721	1	20210421	20210425	4	J98.414	39.34	5.14
庆阳市中医院	97196-1	0	1	0	10881	3029	4513	1150	9.29477	8.01599	8.41472	7.04752	61	2	20	90	1	1	1	1	1	0	0	730	1.35	2	0.900583	2018	201803--	19570928	1	20180620	20180706	16		563	3950
庆阳市中医院	0182372	1	1	1	4098.51	1517	1362.01	0	8.31838	7.32449	7.21672		75	1	20	7	3	7	2	2	2	0	1	730	1.35	1	0.0825985	2020	202004--	19451129	1	20201113	20201120	7	S22.300	1249.51	112.5
庆阳市中医院	142097	0	1	0	5527	2898	1805	0	8.6174	7.97178	7.49832		67	1	20	27	3	3	1.1	1	1	0	0	730	1.35	1	0	2017	201703--	19490917	1	20170731	20170808	8		1805	0
庆阳市中医院	0173803	1	1	1	4543.78	915	928.78	2977	8.42151	6.81892	6.83387	7.99867	18	1	10	7	1	3	2	1	1	1	0	730	1.35	1	0.805114	2020	202001--	20011203	1	20200116	20200121	5	I84.201	761.18	167.6
庆阳市中医院	0145403-3	1	1	1	6403.55	2150	1589.55	2684	8.76461	7.67322	7.37121	7.89506	53	2	20	2	1	1	1.1	1	1	0	1	730	1.35	3	0.687557	2021	202103--	19680215	1	20210715	20210728	13	J45.900x034	1335.24	254.31
庆阳市中医院	0122281-1	1	1	1	7486.49	2551	1613.29	3376	8.92086	7.84424	7.38603	8.12445	78	2	90	14	1	1	1.1	1	1	0	1	730	1.35	2	0.975922	2020	202002--	19410702	1	20200609	20200620	11	I10.x00x002	120.13	1493.16
庆阳市中医院	0182352	1	1	1	2703.99	927	922.59	874	7.90248	6.83195	6.82719	6.77308	28	2	20	7	3	3	2	1	1	0	1	730	1.35	1	0.527221	2020	202004--	19921011	1	20201113	20201117	4	N23.x00	849.39	73.2
庆阳市中医院	0177567	1	1	1	9825.55	3834	2991.55	2144	9.19274	8.25166	8.00355	7.67043	77	1	20	7	3	2	2	1	1	0	1	730	1.35	1	0.866739	2020	202002--	19430606	1	20200608	20200629	21	M89.808	684.37	2307.18
庆阳市中医院	125282	0	1	0	10902	3662	5318	1221	9.2967	8.20576	8.57885	7.10743	61	1	20	80	1	7	2	1	1	0	0	730	1.35	1	0.771984	2017	201702--	19551001	1	20170328	20170411	14		1491	3827
庆阳市中医院	97075-3	0	1	0	7421	1734	4009	352	8.91207	7.45819	8.2963	5.86363	49	1	20	17	1	1	2	1	1	0	0	730	1.35	1	0.318964	2017	201702--	19671019	1	20170417	20170503	16		2970	1039
庆阳市中医院	0095599-3	1	1	1	3545.95	2179	995.75	0	8.17356	7.68662	6.9035		60	2	20	11	3	7	1.1	1	1	0	1	730	1.35	3	0.582556	2021	202103--	19610610	1	20210805	20210813	8	N18.900	415.67	580.08
庆阳市中医院	0117275-3	0	1	0	10045.2	3901	3394.15	1180	9.21485	8.26899	8.12981	7.07327	82	2	20	14	1	1	1.1	2	1	0	0	730	1.35	4	0.727383	2019	201902--	19360818	1	20190415	20190429	14	I50.908	1246.99	2147.16
庆阳市中医院	85367-5	0	1	0	7071	1134	1221	0	8.86376	7.03351	7.10743		67	2	20	90	3	1	2	2	1	0	0	730	1.35	6	0.115479	2018	201803--	19500920	1	20180612	20180618	6		1080	141
庆阳市中医院	143817	0	1	0	8111	747	2739	50	9.00098	6.61607	7.91535	3.91202	51	2	20	90	3	7	2	2	1	0	0	730	1.35	1	0.192901	2017	201703--	19651018	1	20170919	20170929	10		2251	488
庆阳市中医院	0188677	1	1	1	4023	2454	792	0	8.29978	7.80547	6.67456		70	2	20	7	1	3	1.1	1	1	0	1	730	1.35	1	0.495758	2021	202102--	19510120	1	20210526	20210529	3	K74.602	399.36	392.64
庆阳市中医院	0181163-1	1	1	1	4486.92	1898	888.92	768	8.40892	7.54856	6.79001	6.64379	69	2	20	80	1	1	1.1	1	1	0	1	730	1.35		0.733059	2022	202206--	19521205	1	20220601	20220609	8	J45.900x001	442.3	446.62
庆阳市中医院	0100071-1	1	1	1	8400.84	3344	1763.84	2672	9.03609	8.11492	7.47525	7.89058	61	1	20	14	1	1	1.1	1	1	0	0	730	1.35	2	0.947886	2020	202001--	19580711	1	20200106	20200120	14	E11.401+G63.2*	231.17	1532.67
庆阳市中医院	0164496	0	1	0	6336.77	3160	1155.77	1460	8.75412	8.05833	7.05252	7.28619	41	2	20	7	1	3	1.1	1	1	0	0	730	1.35	1	0.756748	2019	201902--	19780507	1	20190507	20190518	11	J94.804	636.29	519.48
庆阳市中医院	96990-2	0	1	0	5112	1478	1948	0	8.53935	7.29845	7.57456		73	1	20	90	3	1	1.1	2	1	0	0	730	1.35	3	0.336756	2017	201704--	19431006	1	20170921	20170929	8		1292	656
庆阳市中医院	0181902-1	1	1	1	5527.01	1869	1064.01	1944	8.6174	7.53316	6.9698	7.5725	58	2	20	80	1	1	1.1	1	1	0	1	730	1.35		0.708751	2021	202110--	19630501	1	20211018	20211028	10	K21.900x003	876.08	187.93
庆阳市中医院	0169599	1	1	1	6000.8	1192	28.8	7904	8.69965	7.08339	3.36038	8.97512	55	2	20	7	3	2	1.1	1	1	0	0	730	1.35	1	1	2019	201904--	19640129	1	20191009	20191019	10	M47.802	0	28.8
庆阳市中医院	0177572	1	1	1	3774.73	1353	733.93	980	8.23608	7.21008	6.59841	6.88755	54	1	20	3	1	1	1.1	1	1	0	1	730	1.35	1	0.913602	2020	202002--	19651008	1	20200608	20200615	7	I63.900	148.08	585.85
庆阳市中医院	113535-6	0	1	0	7811	2094	2688	1238	8.96329	7.64683	7.89655	7.12125	82	2	20	90	1	1	1	1	1	0	0	730	1.35	1	0.85354	2018	201803--	19361125	1	20180625	20180710	15		575	2113
庆阳市中医院	0159680	0	1	0	7751.14	2972	3138.56	400	8.9556	7.99699	8.05152	5.99146	50	2	20	7	2	3	2	2	1	0	0	730	1.35	1	0.720222	2019	201901--	19680502	1	20190110	20190122	12	I25.103	990.01	2148.55
庆阳市中医院	96910-2	0	1	0	4051	1672	1467	388	8.30672	7.42178	7.29097	5.96101	78	1	20	80	3	1	2	1	1	0	0	730	1.35	1	0.449596	2017	201702--	19380704	1	20170426	20170503	7		1021	446
庆阳市中医院	0130254-7	0	1	0	11147.7	2828	4495.87	20	9.31899	7.94733	8.41091	2.99573	61	1	20	7	1	3	1.1	1	1	0	0	730	1.35	8	0.282714	2019	201902--	19571104	1	20190603	20190617	14	I63.900	3239.17	1256.7
庆阳市中医院	0171938	1	1	1	6611.1	1077	844.1	112	8.7965	6.98193	6.73827	4.7185	68	2	20	7	1	3	1.1	2	1	1	0	730	1.35	1	0.117143	2019	201904--	19510726	1	20191209	20191214	5	H25.900	844.1	0
庆阳市中医院	0137919-1	1	1	1	6563.1	2215	1712.1	2832	8.78922	7.70301	7.44548	7.94874	70	2	20	14	1	1	1.1	1	1	0	1	730	1.35	1	0.798666	2021	202103--	19500921	1	20210625	20210708	13	H81.901	914.88	797.22
庆阳市中医院	0157665-1	1	1	1	4266.68	1167	1201.48	1736	8.35859	7.06219	7.09131	7.45934	56	2	20	7	3	2	2	1	1	0	1	730	1.35	2	0.933351	2020	202003--	19631128	1	20200629	20200710	11	M48.005	195.78	1005.7
庆阳市中医院	79171-7	0	1	0	3223	1288	1027	439	8.07807	7.16085	6.9344	6.0845	86	2	20	90	1	1	1.1	1	1	0	0	730	1.35	8	0.379945	2017	201703--	19310714	1	20170619	20170701	12		909	118
庆阳市中医院	0172462	1	1	1	5741.81	2328	1707.46	660	8.65553	7.75276	7.44276	6.49224	63	1	20	7	1	3	1.1	1	1	0	0	730	1.35	1	0.436713	2019	201904--	19560430	1	20191217	20191227	10	J44.900	1333.56	373.9
庆阳市中医院	0146226-1	0	1	0	7429.91	2470	2928.91	941	8.91327	7.81197	7.98239	6.84694	70	2	20	7	1	3	2	1	1	0	0	730	1.35	2	0.63624	2019	201902--	19490412	1	20190603	20190617	14	E11.401+G63.2*	1407.72	1521.19
庆阳市中医院	0150189-2	1	1	1	3939.6	1928	637.9	932	8.27883	7.56424	6.45818	6.83733	77	2	20	14	1	1	1.1	1	1	0	1	730	1.35	3	0.674272	2021	202102--	19431105	1	20210518	20210527	9	I69.100x001	511.36	126.54
庆阳市中医院	0181894	1	1	1	11100.6	4091	4166.39	972	9.31475	8.31654	8.33481	6.87936	67	2	20	7	3	2	2	1	1	0	1	730	1.35	1	0.367989	2020	202004--	19530101	1	20201030	20201113	14	H81.901	3247.52	918.87
庆阳市中医院	0168534	0	1	0	6791.81	1508	821.31	30	8.82347	7.31854	6.7109	3.4012	82	1	20	14	2	1	2	1	1	1	0	730	1.35	1	0.0669556	2019	201903--	19370525	1	20190902	20190907	5	H26.900	794.31	27
庆阳市中医院	0188441	1	1	1	4711.89	586	1933.39	1920	8.45784	6.37332	7.56703	7.56008	36	2	20	4	1	1	1.1	1	1	0	1	730	1.35	1	0.582671	2021	202102--	19840921	1	20210519	20210531	12	M48.005	1608.13	325.26
庆阳市中医院	0163968-1	0	1	0	21281.1	3637	5382.48	16113	9.96557	8.19891	8.5909	9.68738	56	1	20	14	3	1	2	1	1	0	0	730	1.35	2	0.83492	2019	201903--	19630420	1	20190824	20190928	35	N31.901	3548.48	1834
庆阳市中医院	0181893	1	1	1	1733.36	77	648.86	454	7.45782	4.34381	6.47522	6.1181	24	2	20	15	2	7	2	1	1	0	1	730	1.35	1	0.740747	2020	202004--	19960621	1	20201030	20201031	1	O04.905	285.92	362.94
庆阳市中医院	121147-4	0	1	0	6534	1454	4124	384	8.78477	7.28207	8.32458	5.95064	63	1	20	80	3	1	2	1	1	0	0	730	1.35	5	0.152839	2017	201704--	19540430	1	20171106	20171110	4		3819	305
庆阳市中医院	96652-2	0	1	0	7188	1974	4172	234	8.88017	7.58782	8.33615	5.45532	75	1	20	80	3	1	2	1	1	0	0	730	1.35	1	0.103722	2017	201702--	19410713	1	20170427	20170512	15		3949	223
庆阳市中医院	0161929	0	1	0	5345.58	1595	178.58	5753	8.58403	7.37463	5.18504	8.65748	50	1	20	3	1	1	1.1	1	1	0	0	730	1.35	1	0.979887	2019	201901--	19680507	1	20190315	20190323	8	M51.202	119.3	59.28
庆阳市中医院	0155586	0	1	0	7363.16	2444	1955.07	1792	8.90424	7.80139	7.57818	7.49109	62	1	90	27	3	3	2	1	1	0	0	730	1.35	1	0.836635	2018	201804--	19560309	1	20181103	20181116	13	J94.804	612.14	1342.93
庆阳市中医院	103298-2	0	1	0	10265	2051	2871	1150	9.2365	7.62608	7.96242	7.04752	75	1	20	90	1	1	1	1	1	0	0	730	1.35	3	0.434718	2018	201802--	19420514	1	20180314	20180329	15		2273	598
庆阳市中医院	141029	0	1	0	6767	1502	3652	678	8.81981	7.31455	8.20303	6.51915	46	2	20	90	1	2	1.1	1	1	0	0	730	1.35	1	0.27067	2017	201702--	19701223	1	20170624	20170710	16		3158	494
庆阳市中医院	0159664	0	1	0	7169.35	846	1822.35	5800	8.87757	6.74052	7.50788	8.66561	64	1	20	14	3	3	1.1	1	1	0	0	730	1.35	1	0.879905	2019	201901--	19541116	1	20190110	20190122	12	M51.202	915.41	906.94
庆阳市中医院	0087747-2	1	1	1	8750.93	4005	2503.93	20	9.07691	8.2953	7.82562	2.99573	74	1	20	3	1	1	1.1	1	1	0	0	730	1.35	3	0.00792415	2019	201904--	19441225	1	20190928	20191009	11	I10.x00x032	2503.93	0
庆阳市中医院	0157664	0	1	0	5628	2143	1947	244	8.63551	7.66996	7.57405	5.49717	56	1	20	90	1	1	1	1	1	0	0	730	1.35	1	0.404838	2018	201803--	19611223	1	20180707	20180719	12		1304	643
庆阳市中医院	0159723-1	0	1	0	4414.11	379	1337.11	1450	8.39256	5.93754	7.19827	7.27932	1	2	10	15	1	2	2	1	1	0	0	730	1.35	2	0.565353	2019	201902--	20170929	1	20190611	20190624	13	J18.000	1211.41	125.7
庆阳市中医院	0178082	1	1	1	11077	2966	2363.4	5980	9.31263	7.99497	7.76786	8.69618	62	2	20	7	1	3	1.1	1	1	0	1	730	1.35	1	0.991446	2020	202003--	19570825	1	20200625	20200709	14	I63.900	71.37	2292.03
庆阳市中医院	0192850	1	1	1	1932.86	50	822.66	476	7.56676	3.91202	6.71254	6.16542	33	2	20	27	2	7	2	1	1	0	1	730	1.35		0.600781	2021	202110--	19880404	1	20211004	20211006	2	O04.905	518.45	304.21
庆阳市中医院	0107616-2	1	1	1	6746.77	3370	1892.77	326	8.81682	8.12267	7.5458	5.7869	23	1	10	7	3	2	1.1	1	1	0	1	730	1.35	3	0.331896	2020	202003--	19960924	1	20200822	20200828	6	O35.800x013	1482.37	410.4
庆阳市中医院	96544-7	0	1	0	7684	1748	3297	582	8.9469	7.46623	8.10077	6.36647	81	1	20	90	3	2	2	1	1	0	0	730	1.35	1	0.597061	2017	201701--	19350615	1	20170206	20170216	10		1563	1734
庆阳市中医院	149658	0	1	0	5057	1934	1484	204	8.52853	7.56735	7.3025	5.31812	56	2	20	90	3	3	1	1	1	0	0	730	1.35	1	0.527251	2017	201801--	19611109	1	20171205	20171215	10		798	686
庆阳市中医院	0179936	1	1	1	12749	2085.86	3921.13	3004	9.45321	7.64294	8.27414	8.0077	29	1	10	7	2	3	2	1	1	1	1	730	1.35	1	0.448475	2020	202003--	19901219	1	20200825	20200903	9	K80.100x001	3819.38	101.75
庆阳市中医院	0156215-2	0	1	0	1447.48	286	316.48	0	7.27758	5.65599	5.75726		1	1	10	15	1	2	2	1	1	0	0	730	1.35	3	0	2019	201901--	20171113	1	20190122	20190128	6	J03.900	316.48	0
庆阳市中医院	96539-2	0	1	0	3776	1853	1235	223	8.23642	7.52456	7.11883	5.40717	74	2	20	17	3	1	2	1	1	0	0	730	1.35	1	0.310014	2017	201703--	19420917	1	20170904	20170913	9		1006	229
庆阳市中医院	124343-2	0	1	0	4661	850	83	3016	8.44699	6.74524	4.41884	8.01169	27	2	20	90	3	3	1.1	1	1	0	0	730	1.35	3	0.977089	2017	201703--	19891011	1	20170703	20170713	10		71	12
庆阳市中医院	0193845	1	1	1	6390.17	771	1185.17	3309	8.76252	6.64769	7.07764	8.1044	41	1	20	24	1	1	2	1	1	1	1	730	1.35		0.806776	2021	202112--	19791214	1	20211122	20211202	10	I84.201	868.38	316.79
庆阳市中医院	0189928	1	1	1	3381.03	1881	365.53	498	8.12594	7.53956	5.90135	6.2106	67	2	20	7	1	1	1.1	1	1	0	1	730	1.35	1	0.694301	2021	202102--	19531010	1	20210623	20210627	4	K29.603	263.98	101.55
庆阳市中医院	0193336	1	1	1	5730.58	3762	909.88	376	8.65357	8.23271	6.81331	5.92959	58	1	20	27	1	2	2	1	1	0	1	730	1.35		0.640534	2022	202203--	19640311	1	20220305	20220314	9	I10.x05	462.23	447.65
庆阳市中医院	0155955-3	1	1	1	8514.58	2291	2115.48	2584	9.04954	7.73674	7.65704	7.85709	75	2	20	14	1	1	1.1	1	1	0	1	730	1.35	3	0.726019	2021	202103--	19460320	1	20210630	20210715	15	K74.607	1287.57	827.91
庆阳市中医院	0147190-1	1	1	1	9424.05	2089	1938.26	9354	9.15102	7.64444	7.56955	9.14356	59	2	20	7	1	3	1.1	1	1	0	1	730	1.35	2	0.889329	2020	202003--	19601104	1	20200825	20200904	10	M47.802	1249.72	688.54
庆阳市中医院	0177037	1	1	1	9161.31	3277	4001.29	1204	9.12274	8.09468	8.29437	7.0934	73	2	20	7	1	2	1.1	1	1	0	1	730	1.35	1	0.591888	2020	202002--	19461010	1	20200523	20200531	8	J44.900	2124.34	1876.95
庆阳市中医院	96282-1	0	1	0	2536	1003	110	0	7.83834	6.91075	4.70048		81	2	20	90	1	1	2	1	1	0	0	730	1.35	1	0	2018	201802--	19360614	1	20180328	20180408	11		110	0
庆阳市中医院	0163714	0	1	0	5411.8	562	148.8	7741	8.59634	6.3315	5.0026	8.95429	33	2	20	3	1	1	1.1	1	1	0	0	730	1.35	1	1	2019	201902--	19850628	1	20190531	20190610	10	M51.202	0	148.8
庆阳市中医院	0147747	0	1	0	1998.43	649	447.43	0	7.60012	6.47543	6.10352		10	1	10	7	3	7	2	1	1	1	0	730	1.35	1	0	2019	201901--	20080715	1	20190114	20190120	6	N47.x01	447.43	0
庆阳市中医院	0174730	1	1	1	3269.35	1401	1050.35	180	8.09235	7.24494	6.95688	5.19296	35	2	20	7	3	7	2	1	1	0	1	730	1.35	1	0.940602	2020	202001--	19850115	1	20200310	20200320	10	O00.900	73.08	977.27
庆阳市中医院	0138783-1	0	1	0	9839.48	2871	2447.48	3512	9.19416	7.96242	7.80281	8.16394	49	1	20	6	3	1	2	1	1	1	0	730	1.35	2	0.805775	2019	201902--	19700210	1	20190611	20190627	16	E11.900	1157.48	1290
庆阳市中医院	0102733-1	0	1	0	4790.56	1644	953.65	1760	8.4744	7.40489	6.8603	7.47307	71	2	20	80	1	1	2	1	1	0	0	730	1.35	2	0.828287	2018	201804--	19470616	1	20180920	20181001	11	J44.100	465.97	487.68
庆阳市中医院	0193125	1	1	1	4340.72	1322	60.72	4710	8.3758	7.1869	4.10627	8.45744	41	2	20	90	1	1	1.1	1	1	0	1	730	1.35		1	2021	202110--	19800715	1	20211013	20211023	10	M47.802	0	60.72
庆阳市中医院	0147570-1	1	1	1	2131.89	1068	13.89	0	7.66476	6.97354	2.63117		39	2	20	7	3	3	3	1	1	1	1	730	1.35	1	0	2020	202004--	19810311	1	20201214	20201220	6	N64.900x001	13.89	0
庆阳市中医院	0181888	1	1	1	9235.82	2325	4627.82	384	9.13085	7.75148	8.43984	5.95064	75	1	20	7	3	2	2	1	1	0	1	730	1.35	1	0.480576	2020	202004--	19451023	1	20201030	20201111	12	I21.900	2603.26	2024.56
庆阳市中医院	0153932-1	1	1	1	10987.6	5485	3390.93	1298	9.30452	8.60977	8.12886	7.16858	56	1	20	7	1	2	1.1	1	1	0	1	730	1.35	2	0.83223	2020	202003--	19630912	1	20200803	20200814	11	E11.401+G63.2*	786.66	2604.27
庆阳市中医院	0144625-1	1	1	1	5851.85	1987	2279.95	20	8.67451	7.59438	7.73191	2.99573	84	1	90	7	1	2	2	1	1	0	0	730	1.35	2	0.54429	2019	201904--	19350228	1	20191210	20191220	10	J44.900	1048.11	1231.84
庆阳市中医院	0103863-1	1	1	1	8789.54	2825	2713.53	382	9.08132	7.94626	7.90601	5.94542	48	2	20	7	3	3	1.1	1	1	0	1	730	1.35	2	0.294124	2020	202003--	19710814	1	20200627	20200710	13	N93.901	2185.06	528.47
庆阳市中医院	0164154	0	1	0	4074.24	895	436.24	40	8.31244	6.79682	6.07819	3.68888	23	1	10	7	3	3	2	1	1	1	0	730	1.35	1	0.335881	2019	201902--	19950823	1	20190426	20190430	4	S62.301	316.28	119.96
庆阳市中医院	96135	0	1	0	5961	1612	3286	381	8.69299	7.38523	8.09743	5.9428	74	2	20	80	3	4	2	2	2	0	0	730	1.35	1	0.652304	2016	201701--	19420507	1	20161215	20161228	13		1275	2011
庆阳市中医院	0099133-1	0	1	0	8659.28	370	1252	5133	9.06639	5.9135	7.1325	8.54345	27	2	20	27	2	3	2	1	1	1	0	730	1.35	2	0.836022	2018	201804--	19900828	1	20180820	20180828	8	Z33.x00x001	1047	205
庆阳市中医院	0164528	0	1	0	8134.85	518	2669.05	1035.8	9.00391	6.24998	7.88948	6.94293	32	2	20	7	2	3	2	1	1	1	0	730	1.35	1	0.330993	2019	201902--	19861206	1	20190508	20190516	8	Z33.x00x001	2478.57	190.48
庆阳市中医院	0194864	1	1	1	1223.64	472	84.64	402	7.10959	6.15698	4.43841	5.99645	0	2	10	90	1	3	2	1	1	0	1	730	1.35		0.826073	2021	202112--	20210717	1	20211221	20211224	3	J20.900	84.64	0
庆阳市中医院	0148719	0	1	0	4437.3	696.86	678.44	652	8.3978	6.54658	6.5198	6.48004	27	2	20	13	2	1	2	1	1	0	0	730	1.35	1	0.490063	2018	201804--	19910320	1	20181024	20181029	5	Z33.x00x001	678.44	0
庆阳市中医院	122657-2	0	1	0	1977	332	805	376	7.58934	5.80513	6.69084	5.92959	2	1	10	90	3	2	1.1	2	1	0	0	730	1.35	3	0.367485	2017	201703--	20141017	1	20170709	20170716	7		747	58
庆阳市中医院	155031	0	1	0	11789	2950	2169	55	9.37492	7.98956	7.68202	4.00733	47	2	20	90	3	3	2	2	1	0	0	730	1.35	1	0.158723	2018	201802--	19710309	1	20180319	20180402	14		1871	298
庆阳市中医院	0116082-4	0	1	0	4850.57	1520	1830.37	724	8.48685	7.32647	7.51227	6.58479	77	2	20	14	3	3	1.1	1	1	0	0	730	1.35	5	0.81536	2019	201902--	19410812	1	20190425	20190505	11	K29.603	471.64	1358.73
庆阳市中医院	0164290	0	1	0	6317.43	770	1644.43	3825	8.75107	6.64639	7.40515	8.24931	45	2	20	15	3	3	1.1	1	1	0	0	730	1.35	1	0.838841	2019	201902--	19730822	1	20190430	20190511	11	G51.800x002	881.45	762.98
庆阳市中医院	0172212	1	1	1	1013.4	92	274.4	692	6.92107	4.52179	5.61459	6.53959	22	2	20	9	3	7	2	1	1	0	1	730	1.35	1	0.810741	2020	202002--	19970709	1	20200401	20200406	5	O26.900x107	182.9	91.5
庆阳市中医院	0181884	1	1	1	1502.54	10	611.04	202	7.31491	2.30259	6.41516	5.30827	23	2	20	3	2	7	3	1	1	0	1	730	1.35	1	0.694849	2020	202004--	19961117	1	20201030	20201030	1	O04.905	248.1	362.94
庆阳市中医院	0156433-1	0	1	0	2924.79	340	1061.79	896	7.98098	5.82895	6.96771	6.79794	4	1	10	15	1	3	2	1	1	0	0	730	1.35	2	0.564749	2019	201902--	20140710	1	20190424	20190501	7	J20.900	852.13	209.66
庆阳市中医院	0109658-7	1	1	1	7526.89	3286	1783.39	1408	8.92624	8.09743	7.48627	7.24993	80	2	90	7	1	2	1.1	1	1	0	1	730	1.35	7	0.556435	2021	202101--	19401001	1	20210309	20210318	9	I50.900x018	1415.59	367.8
庆阳市中医院	0192152	1	1	1	5777.11	1449	1381.11	1114	8.66166	7.27863	7.23064	7.01571	61	2	20	7	1	2	1.1	1	1	0	1	730	1.35	1	0.57886	2021	202103--	19600721	1	20210906	20210917	11	K74.600x003	1050.79	330.32
庆阳市中医院	0175292	1	1	1	7040.06	3507	753.06	116	8.85937	8.16252	6.62415	4.75359	61	2	20	7	3	1	2	1	1	1	1	730	1.35	1	0.17283	2020	202002--	19581210	1	20200326	20200403	8	R22.001	718.86	34.2
庆阳市中医院	135023	0	1	0	2411	195	580	920	7.7878	5.273	6.36303	6.82437	2	2	10	90	1	3	1.1	1	1	0	0	730	1.35	1	0.613333	2016	201701--	20150206	1	20161211	20161220	9		580	0
庆阳市中医院	136875	0	1	0	4245	859	2239	262	8.3535	6.75577	7.71378	5.56834	41	2	20	90	1	2	1.1	1	1	0	0	730	1.35	1	0.214314	2017	201701--	19751108	1	20170204	20170210	6		1965	274
庆阳市中医院	0161149-2	1	1	1	9010.65	2379	1288.51	3314	9.10616	7.77444	7.16124	8.10591	55	1	20	6	1	1	1.1	1	1	0	1	730	1.35	3	0.990801	2020	202004--	19650412	1	20201102	20201116	14	I63.900	42.34	1246.17
庆阳市中医院	0147613	0	1	0	68	0	0	10	4.21951			2.30259	73	2	20	27	3	3	2	1	1	0	0	730	1.35	1	1	2018	201804--	19450312	1	20181217	20181217	1	K80.000	0	0
庆阳市中医院	0166032-3	1	1	1	2200.7	357	503.2	804	7.69653	5.87774	6.22099	6.6896	4	2	10	90	3	3	2	1	1	0	1	730	1.35		0.656946	2022	202206--	20180519	1	20220531	20220606	6	J18.000	448.44	54.76
庆阳市中医院	95961	0	1	0	4789	1790	1820	60	8.47408	7.48997	7.50659	4.09434	57	2	20	27	1	3	2	1	1	0	0	730	1.35	1	0.21117	2017	201701--	19591214	1	20170125	20170130	5		1483	337
庆阳市中医院	0193380	1	1	1	7901.43	3353	2251.33	960	8.9748	8.11761	7.71928	6.86693	59	1	20	80	1	1	1.1	1	1	0	1	730	1.35		0.409519	2022	202203--	19620823	1	20220307	20220321	14	E11.401+G63.2*	1896.23	355.1
庆阳市中医院	0178386	1	1	1	2943.85	672	792.85	1176	7.98747	6.51026	6.67563	7.06987	1	1	10	15	1	7	2	1	1	0	1	730	1.35	1	0.597303	2020	202003--	20200207	1	20200706	20200713	7	J98.414	792.85	0
庆阳市中医院	0157656-2	1	1	1	9520.98	2638	3969.09	2282	9.16125	7.87778	8.28629	7.73281	65	2	20	15	1	1	1.1	1	1	0	0	730	1.35	3	0.635068	2019	201904--	19531118	1	20190929	20191012	13	J84.101	2281.22	1687.87
庆阳市中医院	0183431-1	1	1	1	5903.38	876	639.08	0	8.68328	6.77537	6.46003		80	2	20	80	1	1	1.1	2	2	1	1	730	1.35		0.0741691	2022	202206--	19420328	1	20220613	20220617	4	H25.002	591.68	47.4
庆阳市中医院	95875-2	0	1	0	6473	3778	458	792	8.7754	8.23695	6.12687	6.67456	75	1	20	90	1	1	2	1	1	0	0	730	1.35	3	0.8152	2018	201802--	19420912	1	20180411	20180424	13		231	227
庆阳市中医院	0143116-2	1	1	1	2184.91	1485	388.91	0	7.68933	7.30317	5.96335		68	2	20	27	3	1	2	1	1	0	1	730	1.35		0.342727	2021	202111--	19530425	1	20211126	20211130	4	S82.000	255.62	133.29
庆阳市中医院	139555	0	1	0	11007	5334	4321	482	9.30629	8.58186	8.37124	6.17794	51	1	20	17	3	1	2	2	2	0	0	730	1.35	1	0.486987	2017	201702--	19651121	1	20170509	20170523	14		2464	1857
庆阳市中医院	107119-3	0	1	0	6199	837	2964	414	8.73214	6.72982	7.9943	6.02587	56	1	20	90	3	3	2	1	1	0	0	730	1.35	4	0.607164	2017	201703--	19610729	1	20170831	20170919	19		1327	1637
庆阳市中医院	0167721-1	1	1	1	2222.79	1266	361.79	0	7.70652	7.14362	5.89106		44	1	90	7	3	3	1.1	1	1	1	1	730	1.35	1	0	2021	202101--	19760614	1	20210118	20210122	4	H11.901	361.79	0
庆阳市中医院	95834-5	0	1	0	8103	1378	3690	0	8.99999	7.22839	8.21338		78	1	20	90	3	1	1	1	1	0	0	730	1.35	6	0.349322	2018	201801--	19390406	1	20171213	20180106	24		2401	1289
庆阳市中医院	0196280-1	1	1	1	7627.64	2012	3134.74	960	8.93953	7.60688	8.0503	6.86693	59	2	20	27	1	2	2	1	1	0	1	730	1.35		0.625224	2022	202205--	19620610	1	20220511	20220523	12	I20.000	1534.61	1600.13
庆阳市中医院	95834-3	0	1	0	3477	1036	1039	388	8.15392	6.94312	6.94601	5.96101	78	1	20	90	3	1	1.1	1	1	0	0	730	1.35	4	0.52768	2017	201703--	19390406	1	20170618	20170626	8		674	365
庆阳市中医院	0115329-1	0	1	0	4891.93	1225	1200.53	2556	8.49534	7.1107	7.09052	7.8462	31	2	20	4	3	1	2	1	1	0	0	730	1.35	2	0.709485	2019	201901--	19870805	1	20181225	20190104	10	D48.601	1091.33	109.2
庆阳市中医院	0192950	1	1	1	8346.1	3078	3038.2	1920	9.02955	8.03203	8.01902	7.56008	63	2	20	80	1	1	1.1	1	1	0	1	730	1.35		0.707039	2021	202110--	19580316	1	20211009	20211020	11	I25.103	1452.56	1585.64
庆阳市中医院	0129143-4	1	1	1	6885.9	1886	3236.9	304	8.83723	7.54221	8.08237	5.71703	75	2	20	7	3	2	2	1	1	0	1	730	1.35	4	0.183984	2021	202101--	19450320	1	20210115	20210128	13	K29.603	2889.43	347.47
庆阳市中医院	0166622-1	1	1	1	3321.92	1161	1343.22	252	8.1083	7.05704	7.20283	5.52943	37	2	20	7	2	2	2	2	1	0	1	730	1.35	1	0.389683	2021	202102--	19840328	1	20210526	20210601	6	D25.900	973.59	369.63
庆阳市中医院	0147557	0	1	0	3415.2	328	1454.2	942	8.13599	5.79301	7.28221	6.84801	4	2	10	90	3	3	1.1	1	1	0	0	730	1.35	1	0.642805	2018	201804--	20141009	1	20181216	20181223	7	J45.901	855.91	598.29
庆阳市中医院	144915	0	1	0	8224	1894	2730	1508	9.01481	7.54645	7.91206	7.31854	51	2	20	90	3	3	2	1	1	0	0	730	1.35	1	0.631194	2017	201704--	19660423	1	20171030	20171115	16		1563	1167
庆阳市中医院	0170838	1	1	1	7349.57	3436	1416.57	804	8.9024	8.14206	7.25599	6.6896	68	2	20	7	1	3	1.1	1	1	0	0	730	1.35	1	0.362069	2019	201904--	19510111	1	20191113	20191126	13	I63.900	1416.57	0
庆阳市中医院	0178472	1	1	1	12449.1	2116.86	3165.21	741	9.4294	7.65769	8.05997	6.608	48	2	20	7	2	2	2	1	1	1	1	730	1.35	1	0.314469	2020	202003--	19710911	1	20200708	20200722	14	N80.000x003	2677.83	487.38
庆阳市中医院	0171112	1	1	1	5674.2	2163	2118.96	20	8.64369	7.67925	7.65868	2.99573	78	2	20	7	1	2	1.1	1	1	0	0	730	1.35	1	0.271927	2019	201904--	19410603	1	20191118	20191129	11	C34.900x004	1557.32	561.64
庆阳市中医院	125257	0	1	0	8788	2783	3401	1805	9.08114	7.93128	8.13182	7.49832	79	1	20	80	3	1	2	1	1	0	0	730	1.35	1	0.728774	2017	201702--	19380123	1	20170328	20170410	13		1412	1989
庆阳市中医院	0157339	0	1	0	8238.11	3345	1558.11	3138	9.01653	8.11522	7.35123	8.05134	78	1	20	80	1	1	1.1	1	1	0	0	730	1.35	1	0.871815	2018	201804--	19400923	1	20181107	20181120	13	E11.900	601.97	956.14
庆阳市中医院	0145472	0	1	0	10703.2	374	3927	3130	9.27829	5.92426	8.27563	8.04879	27	2	20	17	2	1	2	1	1	1	0	730	1.35	1	0.489585	2018	201804--	19901008	1	20180730	20180807	8	Z33.x00x001	3602	325
庆阳市中医院	95650-5	0	1	0	11400	2760	5408	126	9.34137	7.92299	8.59563	4.83628	63	1	20	90	3	7	2	1	1	0	0	730	1.35	6	0.364836	2017	201704--	19541005	1	20171009	20171031	22		3515	1893
庆阳市中医院	0187902-1	1	1	1	1808.07	369	310.07	632	7.50002	5.9108	5.7368	6.44889	3	2	10	15	1	2	1.1	1	1	0	1	730	1.35	1	0.670863	2021	202102--	20171228	1	20210528	20210603	6	J03.901	310.07	0
庆阳市中医院	0151105-1	0	1	0	7256.87	1853	1452.87	1968	8.8897	7.52456	7.2813	7.58477	66	2	20	27	1	3	1.1	1	1	0	0	730	1.35	2	0.775899	2018	201804--	19520607	1	20181024	20181103	10	G45.004	766.62	686.25
庆阳市中医院	0181874	1	1	1	6876.63	3972	891.63	1242	8.83588	8.28703	6.79305	7.12448	67	2	20	14	1	1	1.1	1	1	0	1	730	1.35	1	0.901131	2020	202004--	19530814	1	20201030	20201111	12	E11.401+G63.2*	210.95	680.68
庆阳市中医院	95615	0	1	0	6784	2378	2626	0	8.82232	7.77401	7.87322		71	1	20	80	1	1	2	1	1	0	0	730	1.35	1	0.0156131	2017	201701--	19451205	1	20170119	20170201	13		2585	41
庆阳市中医院	0152203-1	1	1	1	6796.83	3906	1769.83	1072	8.82421	8.27027	7.47864	6.97728	33	1	20	7	1	2	1.1	1	1	0	1	730	1.35	1	0.53557	2021	202103--	19871106	1	20210702	20210713	11	H81.901	1319.83	450
庆阳市中医院	95601-2	0	1	0	10797	4409	2885	492	9.28702	8.3914	7.96728	6.19848	65	1	20	11	3	1	2	1	1	0	0	730	1.35	3	0.580397	2018	201802--	19521220	1	20180323	20180404	12		1417	1468
庆阳市中医院	95601-1	0	1	0	8255	2764	2293	631	9.01857	7.92443	7.73762	6.44731	64	1	20	90	1	1	1.1	1	1	0	0	730	1.35	2	0.550616	2017	201704--	19521220	1	20171113	20171128	15		1314	979
庆阳市中医院	0171147-2	1	1	1	5457.46	1963	2111.46	640	8.60474	7.58223	7.65513	6.46147	60	1	20	11	1	1	1.1	1	1	0	1	730	1.35		0.90496	2022	202206--	19620110	1	20220609	20220618	9	E11.401+G63.2*	261.5	1849.96
庆阳市中医院	0086423-15	1	1	1	6293.45	2042	1812.44	0	8.74726	7.62169	7.50243		75	2	20	7	1	3	1.1	1	1	0	1	730	1.35	1	0.263727	2020	202003--	19440910	1	20200803	20200811	8	I20.900	1334.45	477.99
庆阳市中医院	129933-1	0	1	0	8991	2255	2259	1556	9.10398	7.72091	7.72268	7.34987	1	2	20	90	1	2	1	1	1	0	0	730	1.35	2	0.67287	2018	201803--	19521020	1	20180529	20180611	13		1248	1011
庆阳市中医院	0103740-1	1	1	1	4831.49	1669	756.79	2420	8.48291	7.41998	6.62909	7.79152	46	1	20	7	2	3	2	1	1	0	1	730	1.35	2	0.948058	2021	202102--	19740425	1	20210409	20210424	15	M48.005	165.01	591.78
庆阳市中医院	0193925	1	1	1	6491.38	1427	3099.18	384	8.77823	7.26333	8.03889	5.95064	79	1	20	27	3	3	2	1	1	0	1	730	1.35		0.11453	2021	202112--	19420930	1	20211123	20211206	13	R31.x00	3084.25	14.93
庆阳市中医院	0186199	1	1	1	3767.16	1246	1322.16	0	8.23408	7.12769	7.18702		58	2	20	4	3	1	3	1	1	1	1	730	1.35	1	0	2021	202101--	19621102	1	20210315	20210322	7	L72.000	1322.16	0
庆阳市中医院	0121147-9	0	1	0	4420.21	1339	2043.21	538	8.39394	7.19968	7.62228	6.28786	65	1	20	4	3	1	1.1	1	1	0	0	730	1.35	1	0.437647	2019	201903--	19540430	1	20190801	20190808	7	C16.801	1451.55	591.66
庆阳市中医院	0163209	0	1	0	9160.3	2173	3421.74	2802	9.12263	7.68386	8.1379	7.93809	51	1	20	15	3	3	1.1	1	1	0	0	730	1.35	1	0.723906	2019	201902--	19670513	1	20190411	20190422	11	I63.900	1718.34	1703.4
庆阳市中医院	0167545	0	1	0	3793.12	2095	945.12	20	8.24094	7.64731	6.85131	2.99573	58	2	90	15	1	4	1.1	1	1	0	0	730	1.35	1	0.38275	2019	201903--	19600813	1	20190723	20190731	8	N73.900	595.72	349.4
庆阳市中医院	0109197-2	1	1	1	10622.7	2570	4005.87	322	9.27074	7.85166	8.29552	5.77455	64	1	20	7	1	3	1.1	1	1	0	1	730	1.35	3	0.552466	2020	202003--	19560510	1	20200908	20200923	15	I63.900	1936.87	2069
庆阳市中医院	0175468	1	1	1	8227.52	2927	2729.12	1920	9.01524	7.98173	7.91173	7.56008	72	2	20	7	1	2	1.1	1	1	0	1	730	1.35	1	0.709334	2020	202002--	19471001	1	20200405	20200420	15	I25.103	1351.34	1377.78
庆阳市中医院	0100048-3	1	1	1	8382.9	3907	2203.9	131	9.03395	8.27052	7.69798	4.8752	62	2	20	7	1	2	2	1	1	0	1	730	1.35	4	0.0731509	2020	202001--	19571005	1	20200306	20200319	13	E11.401+G63.2*	2164.1	39.8
庆阳市中医院	95311-1	0	1	0	10092	2912	4027	1528	9.2195	7.9766	8.30078	7.33172	64	1	20	90	1	1	1	1	1	0	0	730	1.35	1	0.814041	2017	201704--	19530113	1	20171123	20171205	12		1033	2994
庆阳市中医院	0146611	0	1	0	5061.14	1288	1702.14	608	8.52935	7.16085	7.43964	6.41017	35	1	20	27	1	2	1.1	1	1	0	0	730	1.35	1	0.701927	2018	201804--	19830614	1	20180911	20180921	10	K29.603	688.59	1013.55
庆阳市中医院	0128266-6	1	1	1	7524.18	1949	861.88	380	8.92588	7.57507	6.75912	5.94017	72	1	20	15	1	1	2	1	1	1	1	730	1.35	6	0.344156	2021	202103--	19481110	1	20210706	20210710	4	H25.900	814.48	47.4
庆阳市中医院	0187047	1	1	1	6319.11	2617	1477.81	2574	8.75133	7.86978	7.29832	7.85322	52	1	20	14	3	1	2	1	1	0	1	730	1.35	1	0.865936	2021	202102--	19681127	1	20210407	20210416	9	H81.901	543.2	934.61
庆阳市中医院	0169698	1	1	1	2082.74	441	480.74	780	7.64144	6.08905	6.17533	6.65929	2	1	10	15	1	3	2	1	1	0	0	730	1.35	1	0.67201	2019	201904--	20170320	1	20191011	20191017	6	J03.900	413.51	67.23
庆阳市中医院	0150393-2	0	1	0	2246.97	529	640.97	560	7.71734	6.27099	6.46298	6.32794	7	2	10	9	1	3	1.1	1	1	0	0	730	1.35	3	0.537274	2019	201901--	20110505	1	20190114	20190122	8	J03.901	555.72	85.25
庆阳市中医院	95231-1	0	1	0	6931	2428	3445	193	8.84376	7.79482	8.14468	5.26269	72	2	20	90	3	1	1.1	1	1	0	0	730	1.35	1	0.607477	2017	201703--	19450526	1	20170722	20170806	15		1428	2017
庆阳市中医院	0165282-1	1	1	1	32185.1	2315.86	3610.69	0	10.3793	7.74754	8.19165		54	2	20	7	3	3	2	1	1	1	1	730	1.35	1	0	2021	202103--	19670707	1	20210705	20210718	13	S22.300	3610.69	0
庆阳市中医院	0177124-1	1	1	1	6463.6	1578	1369.5	4994	8.77394	7.36391	7.2222	8.51599	68	2	20	7	1	2	1.1	1	1	0	1	730	1.35	1	0.821683	2021	202101--	19520816	1	20210104	20210115	11	H81.901	1134.72	234.78
庆阳市中医院	0176578	1	1	1	14652.9	3148.86	4797.53	888	9.59239	8.0548	8.47586	6.78897	53	2	20	7	2	3	2	2	1	1	1	730	1.35	1	0.215607	2020	202002--	19661208	1	20200510	20200524	14	K80.000	4459.69	337.84
庆阳市中医院	95187-2	0	1	0	8814	1776	4909	0	9.0841	7.48212	8.49883		66	2	20	90	3	4	2	2	1	0	0	730	1.35	3	0	2017	201702--	19500902	1	20170418	20170511	23		4909	0
庆阳市中医院	0168138	0	1	0	13531.5	2924.86	2623.65	1109	9.51278	7.981	7.87232	7.01121	51	2	20	7	3	3	2	1	1	1	0	730	1.35	1	0.489205	2019	201903--	19671114	1	20190821	20190905	15	N93.901	1906.62	717.03
庆阳市中医院	0098012-3	1	1	1	7094.86	1686	3681.05	308	8.86713	7.43011	8.21095	5.7301	56	2	20	14	3	1	2	1	1	0	0	730	1.35	4	0.399689	2019	201904--	19630226	1	20191106	20191120	14	H43.100	2394.67	1286.38
庆阳市中医院	95167-1	0	1	0	2932	373	879	240	7.98344	5.92158	6.77878	5.48064	25	2	20	90	3	1	2	2	1	0	0	730	1.35	2	0.38874	2017	201702--	19910422	1	20170411	20170415	4		684	195
庆阳市中医院	0157647-1	0	1	0	11145.4	2057	3237.39	540	9.31878	7.629	8.08252	6.29157	59	1	20	27	1	2	1.1	1	1	0	0	730	1.35	2	0.66287	2018	201804--	19590807	1	20181106	20181119	13	I61.801	1273.47	1963.92
庆阳市中医院	95129	0	1	0	6482	955	3693	620	8.77678	6.86171	8.21419	6.42972	74	2	20	80	3	1	2	1	1	0	0	730	1.35	1	0.25968	2017	201701--	19420309	1	20170108	20170125	7		3193	500
庆阳市中医院	0183797	1	1	1	2297.42	1032	736.12	68	7.73954	6.93925	6.60139	4.21951	47	1	20	7	1	3	1.1	1	1	0	1	730	1.35	1	0.37671	2021	202101--	19731103	1	20201221	20210104	14		501.2	234.92
庆阳市中医院	149439	0	1	0	3355	788	1166	0	8.11821	6.6695	7.06133		17	2	10	90	3	3	3	2	1	0	0	730	1.35	1	0	2017	201704--	20000721	1	20171129	20171203	4		1166	0
庆阳市中医院	0170126	1	1	1	3697.86	441	909.46	1459.4	8.21551	6.08905	6.81285	7.28578	23	2	20	9	2	3	2	1	1	0	0	730	1.35	1	0.698066	2019	201904--	19960319	1	20191024	20191028	4	O26.900x507	715.24	194.22
庆阳市中医院	0097652-5	0	1	0	5296.37	2438	1207.77	1120	8.57478	7.79893	7.09653	7.02108	88	2	20	80	1	1	1.1	1	1	0	0	730	1.35	6	0.831126	2018	201804--	19300528	1	20180925	20181002	7	J44.100	393.1	814.67
庆阳市中医院	0166481	0	1	0	9371.82	2030	4262.82	2360	9.14546	7.61579	8.35769	7.76642	68	2	20	7	1	3	2	1	1	0	0	730	1.35	1	0.496292	2019	201903--	19510316	1	20190625	20190706	11	M51.202	3335.97	926.85
庆阳市中医院	0100625-2	1	1	1	8812.88	1823	2681.28	781	9.08397	7.50824	7.89405	6.66057	62	1	20	14	3	1	2	1	1	1	1	730	1.35	3	0.23877	2020	202001--	19571025	1	20200225	20200317	21	L03.900	2635.59	45.69
庆阳市中医院	0145496-1	1	1	1	5709.49	2013	1594.99	1478	8.64989	7.60738	7.37462	7.29845	66	2	20	14	1	1	2	1	1	0	1	730	1.35	1	0.859202	2021	202103--	19550514	1	20210708	20210722	14	H81.901	432.67	1162.32
庆阳市中医院	0179799	1	1	1	5926.95	2992	1482.34	592	8.68727	8.0037	7.30138	6.38351	44	2	20	7	1	3	1.1	1	1	0	1	730	1.35	1	0.661299	2020	202003--	19760303	1	20200821	20200831	10	E11.501+I79.2*	702.58	779.76
庆阳市中医院	0126221-1	1	1	1	8114.13	2998	3145.63	234	9.00136	8.0057	8.05377	5.45532	73	2	20	7	1	2	1.1	1	1	0	1	730	1.35	2	0.568311	2020	202004--	19470526	1	20201009	20201024	15	E11.401+G63.2*	1458.95	1686.68
庆阳市中医院	0167602	0	1	0	3414.61	298	1223.61	1078	8.13582	5.69709	7.10956	6.98286	22	2	20	15	3	3	2	1	1	0	0	730	1.35	1	0.552752	2019	201903--	19960920	1	20190724	20190729	5	O26.900x204	1029.39	194.22
庆阳市中医院	0164149	0	1	0	8164.14	3051	3533.13	20	9.00751	8.02322	8.16994	2.99573	74	2	20	7	3	3	1.1	1	1	0	0	730	1.35	1	0.153113	2019	201902--	19440826	1	20190425	20190509	14	G06.006	3009.1	524.03
庆阳市中医院	0160970	0	1	0	6266.19	925	1717.19	3670	8.74292	6.82979	7.44844	8.20795	31	1	20	7	1	3	2	1	1	1	0	730	1.35	1	0.767248	2019	201901--	19870818	1	20190221	20190301	8	I84.201	1253.88	463.31
庆阳市中医院	0127216-14	1	1	1	7181.18	1024	3249.18	1760	8.87922	6.93147	8.08616	7.47307	70	1	20	80	1	1	1.1	1	1	0	1	730	1.35		0.51623	2022	202206--	19510712	1	20220602	20220613	11	J44.100	2423.29	825.89
庆阳市中医院	0178194	1	1	1	6707.64	2832	1460.64	20	8.811	7.94874	7.28663	2.99573	73	1	20	14	1	1	1.1	1	1	0	1	730	1.35	1	0.0424681	2020	202003--	19470308	1	20200629	20200713	14	H81.901	1417.76	42.88
庆阳市中医院	0178089	1	1	1	8145.82	2346	3804.2	980	9.00526	7.76047	8.24386	6.88755	64	2	20	7	1	3	1.1	1	1	0	1	730	1.35	1	0.467524	2020	202003--	19560220	1	20200626	20200706	10	J45.900x021	2547.47	1256.73
庆阳市中医院	0197918	1	1	1	4204.86	1180	713.86	3400	8.344	7.07327	6.57069	8.13153	75	2	20	27	1	3	1.1	1	1	0	1	730	1.35		0.981791	2022	202205--	19470315	1	20220510	20220520	10	M51.100x003	74.91	638.95
庆阳市中医院	0078816-12	1	1	1	2102.83	980	698.43	0	7.65104	6.88755	6.54883		75	2	20	7	1	2	1.1	1	1	0	1	730	1.35	12	0.280343	2021	202103--	19451014	1	20210915	20210920	5	J44.100	502.63	195.8
庆阳市中医院	140174	0	1	0	4429	1021	2075	393	8.39593	6.92854	7.63772	5.97381	69	1	20	90	3	1	1.1	1	1	0	0	730	1.35	1	0.376013	2017	201702--	19470820	1	20170526	20170610	15		1540	535
庆阳市中医院	0188256	1	1	1	6183.55	2800	1578.55	0	8.72965	7.93737	7.36426		45	1	20	11	1	7	2	1	1	0	1	730	1.35	1	0.0171613	2021	202102--	19760404	1	20210513	20210528	15	E11.401+G63.2*	1551.46	27.09
庆阳市中医院	0173488-2	1	1	1	2454.93	333	816.93	804	7.80585	5.80814	6.70555	6.6896	2	1	10	15	1	3	1.1	1	1	0	1	730	1.35	2	0.496012	2021	202103--	20190428	1	20210918	20210924	6	J98.414	816.93	0
庆阳市中医院	0107909-1	1	1	1	11134.7	2823	4897.48	2316	9.31782	7.94556	8.49648	7.7476	68	2	90	27	3	3	2	1	1	0	1	730	1.35		0.747959	2022	202201--	19530628	1	20220115	20220127	12	K35.900	1818.09	3079.39
庆阳市中医院	0158141	0	1	0	9783.56	1565	2125.26	1097	9.18846	7.35564	7.66165	7.00033	41	2	20	15	1	2	2	1	1	1	0	730	1.35	1	0.459851	2019	201901--	19770424	1	20190107	20190116	9	D26.100x002	1740.5	384.76
庆阳市中医院	0175193	1	1	1	6709.18	941	1245.35	7671	8.81123	6.84694	7.12717	8.9452	58	2	20	7	1	3	1.1	1	1	0	1	730	1.35	1	0.977771	2020	202002--	19610710	1	20200323	20200405	13	I69.100x002	198.2	1047.15
庆阳市中医院	94801-4	0	1	0	10501	3494	5149	242	9.25923	8.1588	8.54656	5.48894	80	2	20	80	1	1	2	1	1	0	0	730	1.35	1	0.176776	2017	201702--	19360802	1	20170428	20170513	15		4438	711
庆阳市中医院	0159380	0	1	0	2771.29	1272	685.6	874	7.92707	7.14835	6.53029	6.77308	29	2	20	13	3	1	2	1	1	0	0	730	1.35	1	0.733906	2018	201804--	19890216	1	20180905	20180908	3	N23.x00	415	270.6
庆阳市中医院	0176435	1	1	1	7830.22	2335	4632.12	30	8.96575	7.75577	8.44077	3.4012	58	2	90	7	1	3	2	1	1	1	1	730	1.35	1	0.0523517	2020	202002--	19611225	1	20200506	20200511	5	H35.300x011	4418.05	214.07
庆阳市中医院	0168550-1	1	1	1	1333.95	635	123.45	0	7.1959	6.45363	4.81584		26	2	20	4	3	1	2	2	1	0	1	730	1.35	2	0	2021	202102--	19950527	1	20210612	20210618	6	O20.000x002	123.45	0
庆阳市中医院	0184449-1	1	1	1	1872.37	367	605.37	0	7.53496	5.90536	6.40584		4	2	10	15	1	2	1.1	1	1	0	1	730	1.35	2	0	2021	202102--	20161111	1	20210622	20210629	7	J06.800x001	605.37	0
庆阳市中医院	0178511	1	1	1	7948.96	3490	1674.55	2044	8.9808	8.15766	7.4233	7.62266	67	1	20	7	1	3	1.1	1	1	0	1	730	1.35	1	0.696516	2020	202003--	19530629	3	20200714	20200727	13	E11.401+G63.2*	1128.52	546.03
庆阳市中医院	0181839-1	1	1	1	2292	1867	168.7	252	7.73718	7.53209	5.12812	5.52943	67	1	20	27	2	2	3	1	1	0	1	730	1.35		1	2021	202112--	19540914	1	20211221	20211228	7	Z85.407	0	168.7
庆阳市中医院	118275-1	0	1	0	9546	3386	3043	1545	9.16388	8.1274	8.0206	7.34278	81	1	20	90	1	3	2	1	1	0	0	730	1.35	2	0.695074	2018	201802--	19370313	1	20180503	20180516	13		1399	1644
庆阳市中医院	0187150	1	1	1	7414.87	3390	2715.17	272	8.91124	8.12858	7.90661	5.6058	66	1	20	14	1	1	1.1	1	1	0	1	730	1.35	1	0.695715	2021	202102--	19540816	1	20210409	20210419	10	I10.x00x032	908.95	1806.22
庆阳市中医院	0148552	0	1	0	13072.9	2736	4199.9	3676	9.4783	7.91425	8.34282	8.20958	74	2	20	70	1	2	1.1	1	1	0	0	730	1.35	1	0.732461	2018	201804--	19440523	1	20181019	20181103	15	I63.900	2107.11	2092.79
庆阳市中医院	0157639-1	0	1	0	7847.78	2055	2649.68	2622	8.96799	7.62803	7.88219	7.87169	47	2	20	27	3	3	2	1	1	0	0	730	1.35	2	0.680857	2018	201804--	19710218	1	20180904	20180921	17	N23.x00	1682.42	967.26
庆阳市中医院	0174839	1	1	1	8295.81	2510	3237.83	20	9.02351	7.82804	8.08266	2.99573	84	1	20	14	1	1	1.1	1	1	0	1	730	1.35	1	0.22942	2020	202001--	19351029	1	20200313	20200327	14	J44.900	2510.42	727.41
庆阳市中医院	94597-1	0	1	0	10917	2334	1670	296	9.29808	7.75534	7.42058	5.69036	68	2	20	90	3	3	2	1	1	0	0	730	1.35	2	0.256867	2018	201803--	19500912	1	20180625	20180709	14		1461	209
庆阳市中医院	0181856	1	1	1	5362.26	2631	1114.26	0	8.58714	7.87512	7.01595		41	1	20	7	3	3	3	1	1	0	1	730	1.35	1	0	2020	202004--	19790816	1	20201029	20201102	4	C22.900	1114.26	0
庆阳市中医院	125280	0	1	0	11984	1627	5891	411	9.39133	7.39449	8.68118	6.01859	46	2	20	90	2	3	2	2	1	0	0	730	1.35	1	0.072834	2017	201702--	19701125	1	20170328	20170406	10		5843	48
庆阳市中医院	80659	0	1	0	8249	2253	4632	320	9.01785	7.72002	8.44074	5.76832	54	1	20	17	3	1	2	1	1	0	0	730	1.35	1	0.129241	2017	201701--	19620401	1	20161224	20170112	19		4312	320
庆阳市中医院	0164648	0	1	0	4280.89	2653	771.89	216	8.36192	7.88345	6.64884	5.37528	73	2	20	15	1	1	1.1	1	1	0	0	730	1.35	1	0.571886	2019	201902--	19451214	1	20190510	20190515	5	H81.901	422.93	348.96
庆阳市中医院	0163964-3	0	1	0	8614.59	775	2345.58	8188	9.06121	6.65286	7.76029	9.01042	36	1	20	15	3	3	1.1	1	1	0	0	730	1.35	4	0.991803	2019	201903--	19821229	1	20190805	20190816	11	S32.000x002	86.34	2259.24
庆阳市中医院	0157073-3	1	1	1	7223.01	3193	1685.01	860	8.88503	8.06872	7.42953	6.75693	75	2	20	14	1	1	1.1	1	1	0	1	730	1.35	4	0.971273	2020	202003--	19441226	1	20200814	20200829	15	I10.x00x032	73.11	1611.9
庆阳市中医院	0162967	0	1	0	8218.63	2804	2105.63	2930	9.01416	7.9388	7.65237	7.98276	54	1	20	7	1	3	1.1	1	1	0	0	730	1.35	1	0.581854	2019	201902--	19650405	1	20190406	20190416	10	I61.902	2105.63	0
庆阳市中医院	0135804-4	1	1	1	6187.01	2280	2628.31	0	8.73021	7.73193	7.8741		62	1	20	80	1	1	2	1	1	0	1	730	1.35		0.461772	2022	202205--	19590626	1	20220519	20220531	12	G45.004	1414.63	1213.68
庆阳市中医院	0136109-3	1	1	1	8196.39	2757	2481.89	1920	9.01145	7.9219	7.81678	7.56008	86	2	20	27	1	3	1.1	1	1	0	1	730	1.35		0.720247	2022	202201--	19350509	1	20220105	20220117	12	I20.000	1231.44	1250.45
庆阳市中医院	0088526-3	1	1	1	12178.1	4054	3568.1	3740	9.40739	8.30746	8.17979	8.22684	69	1	20	14	1	1	2	1	1	0	0	730	1.35	4	0.724879	2019	201904--	19500812	1	20191125	20191210	15	I25.103	2010.61	1557.49
庆阳市中医院	0157635-1	1	1	1	4417.47	2352	831.07	350	8.39332	7.76302	6.72271	5.85793	77	1	20	14	1	1	1.1	1	1	0	1	730	1.35	1	0.923053	2021	202102--	19431106	1	20210524	20210602	9	I69.300x003	90.88	740.19
庆阳市中医院	94447	0	1	0	6439	2310	3101	117	8.77013	7.745	8.03948	4.76217	58	2	20	80	3	1	2	1	2	0	0	730	1.35	1	0.0605966	2017	201701--	19580602	1	20161223	20170109	17		3023	78
庆阳市中医院	0161874	0	1	0	5074.67	1498	1298.66	664	8.53202	7.31189	7.16909	6.49828	52	2	20	7	1	3	1.1	1	1	0	0	730	1.35	1	0.822679	2019	201901--	19660415	1	20190313	20190327	14	K29.400	348.02	950.64
庆阳市中医院	93555-1	0	1	0	3217	702	1006	0	8.0762	6.55393	6.91374		29	2	20	90	3	7	2	2	1	0	0	730	1.35	1	0.193837	2017	201703--	19880630	1	20170703	20170708	5		811	195
庆阳市中医院	0166085	0	1	0	9189.79	2052	4936.49	428	9.12585	7.62657	8.50441	6.05912	57	2	20	7	1	7	2	1	1	0	0	730	1.35	1	0.678333	2019	201903--	19620429	1	20190615	20190705	20	I25.103	1725.58	3210.91
庆阳市中医院	0105888-1	1	1	1	5423.99	2184	1766.99	20	8.59859	7.68891	7.47703	2.99573	72	1	20	14	3	1	2	1	1	0	1	730	1.35	2	0.124058	2020	202002--	19470817	1	20200619	20200630	11	K40.312	1565.3	201.69
庆阳市中医院	150723	0	1	0	4767	580	1343	0	8.46947	6.36303	7.20266		35	2	20	90	3	3	2	2	1	0	0	730	1.35	1	0.353686	2018	201802--	19830209	1	20180514	20180526	12		868	475
庆阳市中医院	117250-1	0	1	0	2634	2375	186	0	7.87626	7.77275	5.22575		54	2	20	27	3	3	2	1	1	0	0	730	1.35	1	0	2017	201702--	19621113	1	20170406	20170408	2		186	0
庆阳市中医院	134425-1	0	1	0	6998	2311	2697	260	8.85338	7.74544	7.8999	5.56068	77	1	20	90	3	3	1	2	1	0	0	730	1.35	2	0.824484	2018	201803--	19410316	1	20180510	20180524	14		519	2178
庆阳市中医院	0193628	1	1	1	4967.98	2684	1033.98	0	8.51077	7.89506	6.94117		39	1	20	27	1	2	1.1	1	1	0	1	730	1.35		0.17452	2021	202110--	19820720	1	20211022	20211030	8	E11.700	853.53	180.45
庆阳市中医院	0181456	1	1	1	6870.2	386	1734.2	464	8.83495	5.95584	7.4583	6.13988	34	2	20	7	2	7	2	1	1	1	1	730	1.35	1	0.467942	2020	202004--	19860707	1	20201016	20201023	7	O26.900x505	1169.57	564.63
庆阳市中医院	0135564-2	1	1	1	7245.44	3451	890.04	2400	8.88813	8.14642	6.79127	7.78322	44	1	20	90	1	1	2	1	1	0	1	730	1.35		0.949533	2021	202112--	19770213	1	20211216	20211229	13	E11.401+G63.2*	166.04	724
庆阳市中医院	0167818	0	1	0	6274.61	2622	1485.61	1474	8.74427	7.87169	7.30358	7.29573	81	2	90	14	1	2	2	1	1	0	0	730	1.35	1	0.595288	2019	201903--	19380401	1	20190813	20190822	9	J44.900	1197.79	287.82
庆阳市中医院	0178095	1	1	1	2726.5	1307	929.5	104	7.91077	7.17549	6.83465	4.64439	48	2	20	7	3	2	1.1	1	1	0	1	730	1.35	1	0.323464	2020	202002--	19720522	1	20200627	20200630	3	R11.x03	699.2	230.3
庆阳市中医院	94258-4	0	1	0	18242	2870	5702	2422	9.81148	7.96207	8.64857	7.79235	66	1	20	90	3	3	2	1	1	0	0	730	1.35	5	0.359675	2017	201704--	19501110	1	20170929	20171022	23		5202	500
庆阳市中医院	0098714-7	0	1	0	7873.22	3066	2953.22	0	8.97122	8.02813	7.99065		75	1	20	80	1	1	1.1	1	1	0	0	730	1.35	8	0.482287	2018	201804--	19430827	1	20180827	20180910	14	I25.103	1528.92	1424.3
庆阳市中医院	156384	0	1	0	6140	1255	2850	48	8.72258	7.13489	7.95507	3.8712	69	1	20	90	1	2	1	2	1	0	0	730	1.35	1	0.633195	2018	201802--	19490123	1	20180413	20180428	15		1063	1787
庆阳市中医院	94242-1	0	1	0	13360	4252	7597	472	9.50002	8.35514	8.93551	6.15698	35	2	20	90	3	2	2	2	1	0	0	730	1.35	2	0.0584955	2017	201704--	19811015	1	20170906	20170919	13		7597	0
庆阳市中医院	0157323	0	1	0	4180.56	1043	1726.57	140	8.3382	6.94986	7.45389	4.94164	45	2	20	27	3	3	2	1	1	0	0	730	1.35	1	0.214833	2018	201804--	19730916	1	20181107	20181112	5	N88.807	1465.57	261
庆阳市中医院	0181849	1	1	1	7057.51	2241	3470.91	120	8.86185	7.71468	8.15217	4.78749	57	1	20	7	1	2	2	1	1	0	1	730	1.35	1	0.633466	2020	202004--	19630711	1	20201029	20201109	11	I25.103	1316.19	2154.72
庆阳市中医院	0181848-1	1	1	1	2375.27	512	464.27	1008	7.77287	6.23832	6.14047	6.91572	4	1	10	15	1	2	2	1	1	0	1	730	1.35	2	0.838148	2020	202004--	20160910	1	20201123	20201130	7	J06.800x001	238.29	225.98
庆阳市中医院	0187374	1	1	1	5605.15	1742	1820.75	1722	8.63144	7.46279	7.507	7.45124	62	2	20	7	1	3	1.1	1	1	0	1	730	1.35	1	0.722473	2021	202102--	19590310	1	20210416	20210427	11	I63.900	983.21	837.54
庆阳市中医院	0171504	1	1	1	2153.16	592	486.16	650	7.67469	6.38351	6.18654	6.47697	5	1	10	15	1	2	2	1	1	0	0	730	1.35	1	0.69756	2019	201904--	20140811	1	20191127	20191203	6	J18.000	343.62	142.54
庆阳市中医院	0197135	1	1	1	8374.27	3417	2911.77	640	9.03292	8.13652	7.97652	6.46147	74	1	20	27	3	2	2	1	1	0	1	730	1.35		0.775909	2022	202203--	19471027	1	20220303	20220312	9	I50.900x018	795.92	2115.85
庆阳市中医院	94150	0	1	0	6505	1520	3570	90	8.78033	7.32647	8.18032	4.49981	59	1	20	17	1	1	2	1	1	0	0	730	1.35	1	0.086612	2017	201701--	19571221	1	20170308	20170321	13		3343	227
庆阳市中医院	0181847	1	1	1	7473.46	1370	2866.46	1696	8.91911	7.22257	7.96083	7.43603	50	1	20	4	3	1	1.1	1	1	0	1	730	1.35	1	0.487621	2020	202004--	19700711	1	20201029	20201105	7	C25.900x001	2337.71	528.75
庆阳市中医院	0180602	1	1	1	6462.92	2547	2273.42	290	8.77384	7.84267	7.72904	5.66988	65	2	20	7	1	2	1.1	1	1	0	1	730	1.35	1	0.359789	2020	202003--	19550329	1	20200916	20200929	13	H81.901	1641.13	632.29
庆阳市中医院	0195733	1	1	1	5647.96	1754	2004.46	2112	8.63905	7.46965	7.60313	7.65539	49	2	20	27	1	3	2	1	1	0	1	730	1.35		0.704877	2022	202201--	19720503	1	20220118	20220126	8	G45.004	1214.86	789.6
庆阳市中医院	0168410	0	1	0	5501.19	2418	1123.19	1982	8.61272	7.7907	7.02393	7.59186	53	1	20	4	1	1	1.1	1	1	0	0	730	1.35	1	0.918733	2019	201903--	19651001	1	20190829	20190907	7	E11.401+G63.2*	252.35	870.84
庆阳市中医院	0160286	0	1	0	3280.53	1262	1160.19	650	8.09576	7.14045	7.05634	6.47697	20	1	10	9	3	3	2	1	1	0	0	730	1.35	1	0.494699	2019	201901--	19980322	1	20190121	20190126	5	J18.900	914.69	245.5
庆阳市中医院	0168891	0	1	0	2832.68	872	1051.08	465	7.94898	6.77079	6.95757	6.14204	51	2	20	7	2	2	2	1	1	0	0	730	1.35	1	0.373199	2019	201903--	19680718	1	20190913	20190918	5	N73.900	950.28	100.8
庆阳市中医院	94080-1	0	1	0	8985	2471	4062	530	9.10331	7.81238	8.30943	6.27288	80	1	20	90	3	1	1.1	1	1	0	0	730	1.35	2	0.211237	2017	201704--	19370212	1	20170928	20171016	18		3622	440
庆阳市中医院	0169691-3	1	1	1	9274.16	4246	2977.06	1216	9.13499	8.35373	7.99869	7.10332	79	2	20	14	1	2	2	1	1	0	1	730	1.35	4	0.711643	2021	202102--	19420105	1	20210524	20210608	15	I20.900	1209.1	1767.96
庆阳市中医院	0177288	1	1	1	6436.55	2503	1342.55	2856	8.76975	7.82525	7.20233	7.95718	53	1	20	7	3	3	2	1	1	0	1	730	1.35	1	0.680235	2020	202002--	19660616	1	20200601	20200611	10	R31.x00	1342.55	0
庆阳市中医院	0192963	1	1	1	4800.24	1252	558.24	3910	8.47642	7.1325	6.32479	8.27129	46	2	20	27	1	3	1.1	1	1	0	1	730	1.35		0.875065	2021	202110--	19750317	1	20211009	20211019	10	M50.101+G55.1*	558.24	0
庆阳市中医院	0190638-1	1	1	1	5804.59	1953	745.59	80	8.6664	7.57712	6.61418	4.38203	47	1	20	7	1	3	1.1	2	1	1	1	730	1.35	1	0.0969004	2021	202103--	19740422	1	20210816	20210821	5	H26.200	745.59	0
庆阳市中医院	139247	0	1	0	3043	261	1433	735	8.0206	5.56452	7.26753	6.59987	6	2	10	90	1	7	2	1	1	0	0	730	1.35	1	0.369926	2017	201702--	20100818	1	20170427	20170504	7		1366	67
庆阳市中医院	0190045	1	1	1	7086.18	3047	2053.28	912	8.8659	8.02191	7.62719	6.81564	65	1	20	7	1	3	1.1	1	1	0	1	730	1.35	1	0.380473	2021	202103--	19560429	1	20210628	20210706	8	I50.900x018	1837.07	216.21
庆阳市中医院	0189914	1	1	1	8151.98	3066	2540.18	1824	9.00602	8.02813	7.83999	7.50879	50	2	20	4	1	1	1.1	1	1	0	1	730	1.35	1	0.612246	2021	202103--	19710210	1	20210623	20210706	13	E11.401+G63.2*	1692.23	847.95
庆阳市中医院	94036-1	0	1	0	4441	1062	2472	75	8.39863	6.96791	7.81278	4.31749	32	1	20	90	3	1	1.1	1	1	0	0	730	1.35	1	0.259521	2017	201701--	19840505	1	20170109	20170121	12		1886	586
庆阳市中医院	0181842	1	1	1	28589.1	2316.86	13130.8	2336	10.2608	7.74797	9.48271	7.7562	63	1	20	15	3	3	2	1	1	1	1	730	1.35	1	0.158065	2020	202004--	19571015	1	20201029	20201126	28	K80.304	13022	108.75
庆阳市中医院	0119236-1	1	1	1	8850.14	3185	3719.26	20	9.08819	8.06621	8.22128	2.99573	78	2	20	7	1	2	1.1	1	1	0	1	730	1.35	2	0.578807	2020	202002--	19420303	1	20200512	20200526	14	J44.900	1574.95	2144.31
庆阳市中医院	0172342	1	1	1	3202.98	2036	190.98	340	8.07184	7.61874	5.25217	5.82895	60	1	20	7	1	2	1.1	1	1	0	0	730	1.35	1	0.968925	2019	201904--	19590602	1	20191216	20191219	3	H81.901	16.5	174.48
庆阳市中医院	0168985	0	1	0	2031.96	520	478.96	494	7.61676	6.25383	6.17162	6.20254	27	2	20	15	2	7	2	1	1	1	0	730	1.35	1	0.630129	2019	201903--	19920408	1	20190917	20190917	1	O26.900x102	359.87	119.09
庆阳市中医院	0175221	1	1	1	4875.69	1906	868.49	2552	8.49202	7.55276	6.76676	7.84463	40	1	20	7	1	3	2	1	1	0	1	730	1.35	1	0.893872	2020	202001--	19790830	1	20200324	20200331	7	M51.202	363.01	505.48
庆阳市中医院	0181840	1	1	1	4062.12	843	63.12	0	8.30946	6.73697	4.14504		1	1	10	15	1	2	3	2	1	0	1	730	1.35	1	0	2020	202004--	20201023	1	20201029	20201103	5	P59.801	63.12	0
庆阳市中医院	0164534	0	1	0	4860.01	892	692.01	607	8.4888	6.79347	6.5396	6.40853	28	1	20	7	1	3	2	1	1	1	0	730	1.35	1	0.517055	2019	201902--	19910106	1	20190508	20190517	9	K60.300	627.35	64.66
庆阳市中医院	93953-1	0	1	0	10804	3456	4368	496	9.28767	8.14787	8.38206	6.20658	65	1	20	90	3	3	2	2	1	0	0	730	1.35	2	0.39741	2018	201802--	19520707	1	20180410	20180503	23		2931	1437
庆阳市中医院	0173536	1	1	1	8368.91	1823	4067.16	980	9.03228	7.50824	8.3107	6.88755	52	1	20	14	1	1	1.1	1	1	0	0	730	1.35	1	0.627579	2020	202001--	19671118	1	20200110	20200124	14	J44.900	1879.67	2187.49
庆阳市中医院	0185556-1	1	1	1	7325.42	1414	2580.92	0	8.89911	7.25418	7.8559		39	1	20	7	3	3	1.1	1	1	0	1	730	1.35	1	0.135611	2021	202102--	19820425	1	20210517	20210521	4	B18.107	2230.92	350
庆阳市中医院	0080968-1	1	1	1	3378	850	0	2055	8.12504	6.74524		7.62803	52	2	90	4	3	1	1.1	1	1	0	1	730	1.35	1	1	2021	202103--	19681118	1	20210712	20210727	15	M17.900x003	0	0
庆阳市中医院	148953	0	1	0	7308	2789	2238	396	8.89672	7.93344	7.71334	5.98141	70	1	20	90	3	3	1	1	1	0	0	730	1.35	1	0.486333	2017	201704--	19470714	1	20171116	20171204	18		1353	885
庆阳市中医院	0165078	0	1	0	3386.71	1522	910.21	80	8.12761	7.32778	6.81368	4.38203	41	2	20	7	1	3	2	1	1	0	0	730	1.35	1	0.406792	2019	201902--	19780311	1	20190603	20190612	9	B02.202+G53.0*	587.4	322.81
庆阳市中医院	0189652	1	1	1	9335.3	2120	4332.7	2578	9.14156	7.65917	8.37395	7.85477	69	1	20	80	1	1	2	1	1	0	1	730	1.35		0.532781	2022	202204--	19530405	1	20220414	20220425	11	I69.300x003	3228.81	1103.89
庆阳市中医院	0157621-1	0	1	0	2614.41	1737	517.41	20	7.86879	7.45991	6.24884	2.99573	61	1	20	14	3	1	1.1	1	1	0	0	730	1.35	2	0.0372155	2019	201902--	19570707	1	20190605	20190608	3	I25.103	517.41	0
庆阳市中医院	137872	0	1	0	7476	2291	3600	528	8.91945	7.73674	8.18869	6.2691	93	2	20	80	3	1	2	1	1	0	0	730	1.35	1	0.339632	2017	201701--	19230418	1	20170228	20170314	14		2726	874
庆阳市中医院	152472	0	1	0	5198	1173		3238	8.55603	7.06732		8.08271	39	1	20	90	1	1	1	1	1	0	0	730	1.35	1		2018	201803--	19781024	1	20180526	20180602	7			186
庆阳市中医院	0183169	1	1	1	1429.69	389	42.69	280	7.26521	5.96358	3.75396	5.63479	1	1	10	15	1	3	2	1	1	0	1	730	1.35	1	0.867706	2020	202004--	20190209	1	20201207	20201214	7	K52.917	42.69	0
庆阳市中医院	137291	0	1	0	7799	1717	3358	642	8.96175	7.44833	8.1191	6.46459	53	2	20	17	1	1	2	2	1	0	0	730	1.35	1	0.34125	2017	201701--	19631201	1	20170213	20170227	14		2635	723
庆阳市中医院	0181284	1	1	1	7403.72	2204	2329.12	3060	8.90974	7.69803	7.75325	8.02617	75	1	20	27	3	3	1.1	1	1	0	1	730	1.35		0.855492	2022	202205--	19470325	1	20220419	20220501	12	I69.300x003	778.77	1550.35
庆阳市中医院	0154617-1	1	1	1	2057.11	421	456.11	890	7.62906	6.04263	6.12273	6.79122	1	1	10	15	1	2	2	2	2	0	0	730	1.35	2	0.661164	2019	201904--	20180208	1	20191003	20191008	5	J40.x00	456.11	0
庆阳市中医院	0095037-4	0	1	0	8455.14	1911	4227.28	1440	9.04253	7.55538	8.34931	7.2724	78	1	20	80	1	1	1.1	1	1	0	0	730	1.35	5	0.59822	2018	201804--	19390926	1	20180901	20180910	9	J44.100	2277	1950.28
庆阳市中医院	93753-2	0	1	0	5618	1626	2720	0	8.63373	7.39388	7.90839		76	2	20	90	3	2	1.1	1	1	0	0	730	1.35	1	0.333456	2017	201701--	19400318	1	20170131	20170211	11		1813	907
庆阳市中医院	0093255-3	0	1	0	9970.86	2210	5109.14	980	9.20742	7.70075	8.53879	6.88755	56	1	20	14	1	1	2	1	1	0	0	730	1.35	4	0.552858	2019	201903--	19621109	1	20190905	20190919	14	J44.900	2722.71	2386.43
庆阳市中医院	0181126	1	1	1	9046.55	4640	2433.14	372	9.11014	8.44247	7.79694	5.91889	60	2	20	7	3	3	1.1	1	1	0	1	730	1.35	1	0.340625	2020	202004--	19600528	1	20201009	20201024	15	E11.501+I79.2*	1849.64	583.5
庆阳市中医院	0103693-2	1	1	1	6012.42	2150	2386.42	800	8.70158	7.67322	7.77755	6.68461	52	1	20	27	1	3	1.1	1	1	0	1	730	1.35		0.639351	2021	202110--	19690729	1	20210922	20211002	10	H81.901	1149.18	1237.24
庆阳市中医院	0147998-2	1	1	1	2281.99	1662	382.99	0	7.7328	7.41578	5.94801		56	2	20	7	3	2	2	1	1	0	1	730	1.35	2	0	2021	202102--	19640719	1	20210507	20210508	1	N18.900	382.99	0
庆阳市中医院	0164635-1	1	1	1	2141.51	606	434.51	780	7.66927	6.40688	6.07422	6.65929	2	2	10	15	1	3	2	1	1	0	0	730	1.35	2	0.642234	2019	201904--	20171004	1	20191211	20191217	6	J20.900	434.51	0
庆阳市中医院	0176471	1	1	1	3946.47	1433	890.47	1350	8.28058	7.26753	6.79175	7.20786	47	2	20	7	3	3	2	1	1	0	1	730	1.35	1	0.646552	2020	202002--	19720604	1	20200506	20200515	9	I10.x00x032	791.89	98.58
庆阳市中医院	0167601	0	1	0	9550.77	2363	5002.81	20	9.16438	7.76769	8.51775	2.99573	49	1	20	7	3	2	2	2	2	0	0	730	1.35	1	0.562808	2019	201903--	19700419	1	20190724	20190812	19	I25.103	2195.93	2806.88
庆阳市中医院	0191179	1	1	1	6368.66	567	841.66	3198	8.75914	6.34036	6.73538	8.07028	56	1	20	4	3	1	1.1	1	1	0	1	730	1.35	1	0.99953	2021	202103--	19650503	1	20210805	20210817	12	H90.801	1.9	839.76
庆阳市中医院	0196237	1	1	1	7861.55	2466	2816.05	2004	8.96974	7.81035	7.94309	7.6029	68	1	20	27	1	2	2	1	1	0	1	730	1.35		0.652431	2022	202202--	19530303	1	20220210	20220222	12	E11.401+G63.2*	1675.3	1140.75
庆阳市中医院	93570-2	0	1	0	6495	1987	1734	543	8.77879	7.59438	7.45819	6.29711	72	2	20	90	3	3	1.1	2	1	0	0	730	1.35	3	0.456741	2017	201702--	20170609	1	20170518	20170524	6		1237	497
庆阳市中医院	0138851-2	1	1	1	2879.65	366	794.65	1914	7.96542	5.90263	6.6779	7.55695	3	1	10	15	1	2	2	1	1	0	0	730	1.35	7	0.784812	2019	201904--	20160115	1	20191025	20191101	7	J18.000	582.87	211.78
庆阳市中医院	137538	0	1	0	4561	989	2182	0	8.4253	6.89669	7.688		32	2	20	27	3	3	2	2	2	0	0	730	1.35	1	0.0187901	2017	201701--	19840613	1	20170220	20170228	8		2141	41
庆阳市中医院	0186416-1	1	1	1	8426.56	2654	1423.16	3520	9.03914	7.88382	7.26063	8.16622	67	1	20	80	1	1	1.1	1	1	0	1	730	1.35		0.839228	2022	202206--	19541020	1	20220516	20220607	22	C16.903	794.72	628.44
庆阳市中医院	93531-2	0	1	0	5690	1176	3505	0	8.64647	7.06987	8.16195		62	2	20	90	3	2	2	2	1	0	0	730	1.35	3	0.199144	2017	201703--	19541118	1	20170620	20170706	16		2807	698
庆阳市中医院	0168231-1	1	1	1	7979.89	2154	3065.89	1550	8.98468	7.67508	8.02809	7.34601	54	2	20	15	3	2	2	1	1	0	0	730	1.35	2	0.844775	2019	201904--	19650721	1	20191115	20191203	18	I25.103	716.5	2349.39
庆阳市中医院	0167177	0	1	0	7684.01	1194	1387.01	1612	8.9469	7.08506	7.23491	7.38523	12	1	10	7	3	3	2	1	1	1	0	730	1.35	1	0.537511	2019	201903--	20060826	1	20190715	20190725	10	Q55.606	1387.01	0
庆阳市中医院	0184724	1	1	1	4489.28	2416	1072.28	0	8.40945	7.78987	6.97754		53	2	20	7	3	3	2	1	1	0	1	730	1.35	1	0	2021	202101--	19670828	1	20210116	20210126	10	K56.701	1072.28	0
庆阳市中医院	0163949	0	1	0	2736.26	2476	207.96	20	7.91435	7.8144	5.33735	2.99573	61	1	20	7	3	3	1.1	1	1	0	0	730	1.35	1	0.791981	2019	201902--	19571028	1	20190422	20190423	1	I63.900	47.42	160.54
庆阳市中医院	0175140-1	1	1	1	10989.9	2380	3335.09	448	9.30473	7.77486	8.11226	6.10479	59	2	20	14	2	1	3	1	1	0	1	730	1.35	2	0.1904	2021	202102--	19620509	1	20210506	20210515	9	C67.900	3062.79	272.3
庆阳市中医院	0181833	1	1	1	8564.68	2491	3672.7	1824	9.0554	7.82044	8.20868	7.50879	44	2	20	3	1	1	1.1	1	1	0	1	730	1.35	1	0.738807	2020	202004--	19760325	3	20201029	20201111	13	I25.103	1435.7	2237
庆阳市中医院	0189655	1	1	1	5680.32	2602	1799.62	0	8.64476	7.86404	7.49533		51	2	20	27	1	2	1.1	1	1	0	1	730	1.35		0.574032	2022	202204--	19701006	1	20220414	20220425	11	I69.300x003	766.58	1033.04
庆阳市中医院	0188432	1	1	1	16514.5	2069	2183.02	25	9.712	7.63482	7.68846	3.21888	37	1	20	7	3	2	2	1	1	1	1	730	1.35	1	0.0716887	2021	202102--	19830621	1	20210519	20210607	19	S42.000	2049.73	133.29
庆阳市中医院	0079580-3	0	1	0	7597.77	2633	1399.27	2272	8.93561	7.87588	7.24371	7.72842	63	2	20	7	1	3	2	1	1	0	0	730	1.35	4	0.732425	2019	201901--	19550501	1	20190118	20190131	13	J44.900x001	982.34	416.93
庆阳市中医院	148974	0	1	0	7871	1779	2868	336	8.97094	7.48381	7.96137	5.81711	47	1	20	90	3	3	1	1	1	0	0	730	1.35	1	0.259988	2017	201801--	19700514	1	20171116	20171207	21		2371	497
庆阳市中医院	0179425	1	1	1	9011.36	2561	3302.37	1976	9.10624	7.84815	8.1024	7.58883	62	1	20	14	1	1	1.1	1	1	0	1	730	1.35	1	0.472883	2020	202003--	19580101	1	20200811	20200824	13	J44.900	2782.32	520.05
庆阳市中医院	0175352	1	1	1	2924.23	1251	765.23	340	7.98079	7.1317	6.64018	5.82895	42	2	20	7	3	2	1.1	1	1	0	1	730	1.35	1	0.508953	2020	202002--	19780111	1	20200330	20200405	6	R10.402	542.72	222.51
庆阳市中医院	93255-1	0	1	0	8933	1829	4421	400	9.09751	7.51152	8.39412	5.99146	54	1	20	90	1	1	2	1	1	0	0	730	1.35	2	0.388301	2017	201704--	19621109	1	20170821	20170909	19		2949	1472
庆阳市中医院	0083108-3	1	1	1	8584.73	2972	2986.03	1152	9.05774	7.99699	8.0017	7.04925	78	2	20	7	3	3	1.1	2	1	0	1	730	1.35	4	0.33254	2021	202103--	19421108	1	20210814	20210827	13	C78.000x011	2761.97	224.06
庆阳市中医院	0192431-1	1	1	1	10652.5	1830	3278.83	3220	9.27355	7.51207	8.09524	8.07714	74	1	20	80	1	1	1.1	1	1	0	1	730	1.35		0.79604	2022	202204--	19471029	1	20220323	20220418	26	J44.100	1325.5	1953.33
庆阳市中医院	0163134	0	1	0	9906.42	3436	2577.42	2750	9.20094	8.14206	7.85454	7.91936	66	2	20	7	3	2	2	1	1	0	0	730	1.35	1	0.677061	2019	201902--	19530417	1	20190410	20190423	13	M48.005	1720.43	856.99
庆阳市中医院	93218-1	0	1	0	6631	894	1023	0	8.79951	6.79571	6.93049		70	1	20	90	3	1	2	2	1	0	0	730	1.35	1	0	2017	201701--	19460404	1	20170104	20170110	6		1023	0
庆阳市中医院	0187022	1	1	1	3837.75	1464	1486.75	694	8.25264	7.28893	7.30435	6.54247	42	2	20	15	1	2	2	1	1	0	1	730	1.35	1	0.594052	2021	202102--	19790412	1	20210407	20210416	9	M17.000	885.27	601.48
庆阳市中医院	0139197-3	1	1	1	16214.2	4450	4444.72	0	9.69364	8.40066	8.39947		65	1	20	7	3	3	2	2	2	1	1	730	1.35	3	0.175266	2021	202103--	19551120	1	20210830	20210918	19	L08.900x017	3665.71	779.01
庆阳市中医院	0165834	0	1	0	4934.36	2174	1648.35	758	8.50398	7.68432	7.40753	6.63068	75	2	20	7	3	3	2	2	1	0	0	730	1.35	1	0.925194	2019	201902--	19440107	1	20190610	20190617	7	I10.x09	180.01	1468.34
庆阳市中医院	0188092	1	1	1	2193.65	663	710.95	528	7.69332	6.49678	6.5666	6.2691	5	2	10	15	1	3	2	1	1	0	1	730	1.35	1	0.488519	2021	202102--	20150914	1	20210510	20210515	5	J18.900	633.7	77.25
庆阳市中医院	0183248	1	1	1	7224.23	3466	1709.23	1368	8.8852	8.15076	7.4438	7.22111	60	2	20	7	1	2	2	1	1	0	1	730	1.35	1	0.748862	2021	202101--	19600830	1	20210126	20210204	9	H81.901	772.81	936.42
庆阳市中医院	93102-2	0	1	0	7829	3819	2437	432	8.96559	8.24774	7.79852	6.06843	80	2	20	51	3	2	1.1	2	1	0	0	730	1.35	3	0.357267	2017	201703--	19370609	1	20170728	20170807	10		1844	593
庆阳市中医院	0102502-2	1	1	1	7313.38	3064	1905.75	940	8.89746	8.02748	7.55263	6.84588	72	2	20	14	1	2	1.1	1	1	0	1	730	1.35	3	0.664219	2020	202003--	19471114	3	20200630	20200717	17	E11.401+G63.2*	955.55	950.2
庆阳市中医院	93097-1	0	1	0	7059	1641	1021	3304	8.86206	7.40306	6.92854	8.10289	48	2	20	90	3	3	1	1	1	0	0	730	1.35	2	0.99815	2018	201802--	19690515	1	20180514	20180529	15		8	1013
庆阳市中医院	0152396-1	0	1	0	2962.97	416	665.97	1798	7.99395	6.03069	6.50124	7.49443	1	1	10	15	1	2	1.1	1	1	0	0	730	1.35	2	0.729717	2019	201902--	20170627	1	20190615	20190622	7	B08.501	665.97	0
庆阳市中医院	93035-2	0	1	0	20956	1987	9086	0	9.95018	7.59438	9.11449		36	1	20	90	3	2	2	1	1	0	0	730	1.35	1	0.0423729	2017	201702--	19800614	1	20170601	20170622	21		8701	385
庆阳市中医院	0181828	1	1	1	7331.63	2407	2872.54	2280	8.89995	7.78614	7.96295	7.73193	48	2	20	7	3	2	2	1	1	0	1	730	1.35	1	0.685056	2020	202004--	19720320	1	20201028	20201106	9	G45.004	1622.76	1249.78
庆阳市中医院	93012-2	0	1	0	6284	1843	2593	0	8.74576	7.51915	7.86057		83	1	20	90	1	2	2	1	1	0	0	730	1.35	3	0.519476	2018	201803--	19350209	1	20180606	20180615	9		1246	1347
庆阳市中医院	0168580	0	1	0	7134.09	2642	948.09	360	8.87264	7.87929	6.85445	5.8861	57	1	20	7	3	3	2	1	1	1	0	730	1.35	1	0.27521	2019	201903--	19620823	1	20190903	20190912	9	N43.301	948.09	0
庆阳市中医院	92998-2	0	1	0	2839.2	589	1140.5	496.8	7.95128	6.37843	7.03922	6.20819	9	1	10	90	3	3	2	1	1	0	0	730	1.35	1	0.371771	2017	201703--	20071015	1	20170807	20170814	7		1028.6	111.9
庆阳市中医院	0166519	0	1	0	67004	11723.9	14893.1	11252	11.1125	9.36938	9.60866	9.3283	75	1	20	14	3	1	2	1	1	1	0	730	1.35	1	0.486227	2019	201903--	19440322	1	20190725	20190907	44	K56.700	13432.7	1460.48
庆阳市中医院	0107252-8	1	1	1	8922.37	3527	3422.87	294	9.09632	8.1682	8.13824	5.68358	65	1	20	27	1	3	1.1	1	1	0	1	730	1.35		0.245836	2022	202202--	19570202	1	20220216	20220225	9	J44.100	2803.13	619.74
庆阳市中医院	0181827	1	1	1	5678.12	2967	1601.12	0	8.64438	7.99531	7.37846		54	1	20	4	1	1	1.1	1	1	0	1	730	1.35	1	0.337151	2020	202004--	19660917	1	20201029	20201107	9	E11.401+G63.2*	1061.3	539.82
庆阳市中医院	0106592-1	0	1	0	14857.3	2686.86	3378.46	4156	9.60625	7.89613	8.12518	8.33231	74	1	20	7	3	2	2	1	1	1	0	730	1.35	2	0.623246	2019	201903--	19450115	1	20190812	20190821	9	K35.003	2838.64	539.82
庆阳市中医院	92944-1	0	1	0	6777	2306	3336	0	8.82129	7.74327	8.11253		79	2	20	90	3	3	2	2	1	0	0	730	1.35	2	0.522782	2017	201704--	19380818	1	20171001	20171011	10		1592	1744
庆阳市中医院	0186914	1	1	1	5723.3	606	411.3	928	8.6523	6.40688	6.01932	6.83303	0	1	10	15	2	2	2	1	1	0	1	730	1.35	1	0.71291	2021	202102--	20200828	1	20210402	20210410	8	J98.414	384.5	26.8
庆阳市中医院	92882	0	1	0	7623	2431	4312	0	8.93893	7.79606	8.36916		48	1	20	17	3	1	2	2	2	0	0	730	1.35	1	0.494666	2017	201701--	19680808	1	20170204	20170220	16		2179	2133
庆阳市中医院	0166282	0	1	0	5592.94	822	1393.94	3159	8.62926	6.71174	7.23989	8.05801	8	2	10	15	1	2	1.1	1	1	0	0	730	1.35	1	0.73324	2019	201903--	20110407	1	20190620	20190704	14	J40.x00	1214.54	179.4
庆阳市中医院	88127-9	0	1	0	1484	373	565	85	7.3025	5.92158	6.33683	4.44265	8	1	10	90	3	3	2	2	1	0	0	730	1.35	10	0.218462	2017	201703--	20080920	1	20170621	20170628	7		508	57
庆阳市中医院	0169017	0	1	0	7798.9	2021	1226.7	345	8.96174	7.61135	7.11208	5.84354	59	1	20	7	3	3	2	1	1	1	0	730	1.35	1	0.484622	2019	201903--	19600218	1	20190917	20190929	12	G56.202	810.02	416.68
庆阳市中医院	82209-3	0	1	0	4841	2034	1748	485	8.48488	7.61776	7.46623	6.18415	78	2	20	90	1	1	1.1	1	1	0	0	730	1.35	4	0.970891	2017	201703--	19390211	1	20170605	20170616	11		65	1683
庆阳市中医院	0162942-1	1	1	1	11688.7	2479	4322.05	5242	9.36638	7.81561	8.37148	8.56446	69	2	90	14	1	1	1.1	1	1	0	1	730	1.35	2	0.992968	2020	202003--	19510107	1	20200711	20200727	16	J44.900	67.25	4254.8
庆阳市中医院	0181824-1	1	1	1	2069.52	449	398.52	842	7.63507	6.10702	5.98776	6.73578	4	2	10	15	1	7	2	1	1	0	1	730	1.35	2	0.680715	2020	202004--	20160707	1	20201112	20201119	7	B08.501	396.08	2.44
庆阳市中医院	0127216-3	0	1	0	5380.81	1600	1776.01	1456	8.59059	7.37776	7.48212	7.28345	67	1	20	14	1	1	1.1	1	1	0	0	730	1.35	4	0.762727	2019	201901--	19510712	1	20190123	20190131	8	J44.900x001	766.87	1009.14
庆阳市中医院	0164975	0	1	0	7276.48	2511	1453.46	3986	8.8924	7.82844	7.2817	8.29054	58	1	20	15	1	1	1.1	1	1	0	0	730	1.35	1	0.773132	2019	201902--	19601026	1	20190520	20190531	11	I10.x00x002	1234.04	219.42
庆阳市中医院	0166027-2	1	1	1	2493.93	721	515.93	1008	7.82162	6.58064	6.24597	6.91572	1	1	10	15	3	3	2	1	1	0	1	730	1.35	3	0.691003	2020	202002--	20181206	1	20200531	20200606	6	K52.905	470.89	45.04
庆阳市中医院	0190646	1	1	1	9029.39	2872	2429.69	1368	9.10824	7.96276	7.79552	7.22111	68	1	20	14	1	1	1.1	1	1	0	1	730	1.35	1	0.62558	2021	202103--	19530112	1	20210715	20210729	14	K29.603	1421.93	1007.76
庆阳市中医院	0179130	1	1	1	1717.03	645	343.03	0	7.44835	6.46925	5.83782		9	1	10	7	3	7	2	1	1	1	1	730	1.35	1	0	2020	202003--	20101101	1	20200803	20200806	3	N47.x01	343.03	0
庆阳市中医院	0165089	0	1	0	6013.18	2257	1576.18	500	8.70171	7.72179	7.36276	6.21461	74	1	20	14	3	1	1.1	1	1	0	0	730	1.35	1	0.431677	2019	201902--	19441111	1	20190603	20190618	15	C15.900	1179.94	396.24
庆阳市中医院	0194429	1	1	1	1874.76	10	808.26	476	7.53624	2.30259	6.69488	6.16542	27	2	20	70	2	7	2	1	1	0	1	730	1.35		0.77299	2022	202205--	19941016	1	20220528	20220528	1	O04.905	291.54	516.72
庆阳市中医院	0181823	1	1	1	4603.35	1199	990.85	1038	8.43454	7.08924	6.89856	6.94505	27	2	20	15	2	7	2	1	1	0	1	730	1.35	1	0.652434	2020	202004--	19930107	1	20201028	20201106	9	O26.900x506	705.16	285.69
庆阳市中医院	0169442	1	1	1	9028.25	3449	2707.25	836	9.10811	8.14584	7.90369	6.72863	42	2	20	7	3	3	2	1	1	0	0	730	1.35	1	0.3591	2019	201904--	19770111	1	20191003	20191016	13	K92.208	2270.87	436.38
庆阳市中医院	0100507-1	0	1	0	9932.6	1720	3391.6	528	9.20358	7.45008	8.12906	6.2691	57	2	20	7	3	3	2	1	1	1	0	730	1.35	2	0.282825	2019	201903--	19620415	1	20190903	20190917	14	H25.900	2811.04	580.56
庆阳市中医院	0179295	1	1	1	11880.8	1959.86	2794.41	3320	9.38268	7.58063	7.93538	8.10772	62	2	20	15	2	3	2	2	1	1	1	730	1.35	1	0.564658	2020	202003--	19571212	1	20200807	20200816	9	K80.100x001	2661.86	132.55
庆阳市中医院	0134222-2	0	1	0	6556.83	1645	2317.89	1840	8.78826	7.4055	7.74841	7.51752	68	1	20	7	1	3	1.1	1	1	0	0	730	1.35	3	0.580417	2019	201902--	19510317	1	20190320	20190402	13	G45.004	1744.58	573.31
庆阳市中医院	0100371-5	1	1	1	24895.3	3772	11185.3	182	10.1224	8.23536	9.32235	5.20401	69	1	20	7	1	3	2	1	1	0	1	730	1.35	5	0.281956	2020	202004--	19501223	1	20201102	20201122	20	K92.208	8162.2	3023.07
庆阳市中医院	0179648-1	1	1	1	5560.81	2008	2132.81	248	8.6235	7.60489	7.6652	5.51343	66	2	20	14	1	2	1.1	1	1	0	1	730	1.35	1	0.761535	2021	202103--	19541214	1	20210901	20210912	11	I69.300x003	567.74	1565.07
庆阳市中医院	123639-1	0	1	0	8772	1432	2370	233	9.07932	7.26683	7.77065	5.45104	52	1	20	90	1	6	1.1	1	1	0	0	730	1.35	1	0.362658	2017	201702--	19510301	1	20170401	20170411	10		1659	711
庆阳市中医院	0196261	1	1	1	7286.22	2231	3000.12	1482	8.89374	7.71021	8.00641	7.30115	52	1	20	90	1	3	1.1	1	1	0	1	730	1.35		0.466661	2022	202202--	19691117	1	20220210	20220223	13	H81.901	2390.49	609.63
庆阳市中医院	0160500	0	1	0	8701.46	3692	2527.46	990	9.07125	8.21392	7.83497	6.89771	56	1	20	4	1	1	2	1	1	0	0	730	1.35	1	0.296856	2019	201901--	19630123	1	20190211	20190223	12	E11.900	2473.28	54.18
庆阳市中医院	1178385-2	0	1	0	6719	1922	4068	0	8.81269	7.56112	8.31091		62	2	20	17	3	1	2		1	0	0	730	1.35	3	0.0843166	2017	201701--	19550112	1	20170220	20170227	7		3725	343
庆阳市中医院	0148514	0	1	0	7156.46	3295	1960.46	172	8.87577	8.10016	7.58093	5.14749	64	1	20	27	1	2	2	1	1	0	0	730	1.35	1	0.357362	2018	201804--	19540804	1	20181018	20181030	12	E11.900	1370.4	590.06
庆阳市中医院	0164334-1	1	1	1	2747.94	464	1042.94	728	7.91861	6.13988	6.9498	6.5903	4	1	10	15	1	2	2	1	1	0	0	730	1.35	2	0.525958	2020	202001--	20150816	1	20200121	20200129	8	J18.000	839.5	203.44
庆阳市中医院	0183817	1	1	1	6624.63	910	1300.63	1512	8.79855	6.81344	7.1706	7.32119	24	1	90	7	1	3	2	1	1	1	1	730	1.35	1	0.587173	2021	202101--	19960812	1	20201221	20210105	15	肛瘘	1161.13	139.5
庆阳市中医院	0181820	1	1	1	4331.36	1631	492.96	1624	8.37364	7.39695	6.20043	7.39265	49	1	20	7	1	2	1.1	1	1	0	1	730	1.35	1	0.865883	2020	202004--	19710815	1	20201028	20201109	12	I61.902	283.92	209.04
庆阳市中医院	0153069-3	1	1	1	22658.2	6257	3860.36	1818	10.0283	8.74146	8.25852	7.50549	80	2	20	14	3	1	1.1	1	1	0	0	730	1.35	4	0.560979	2019	201904--	19390712	1	20191209	20191231	22	R10.402	2492.92	1367.44
庆阳市中医院	0164992	0	1	0	8219.18	3206	2626.39	1586	9.01423	8.07278	7.87337	7.36897	69	2	20	7	1	1	1.1	2	1	0	0	730	1.35	1	0.530563	2019	201902--	19491218	1	20190521	20190603	13	I25.104	1977.45	648.94
庆阳市中医院	0193372	1	1	1	10170.3	2528	4922.98	2400	9.22723	7.83518	8.50167	7.78322	70	2	20	27	1	2	1.1	1	1	0	1	730	1.35		0.718859	2022	202203--	19520201	1	20220307	20220321	14	I20.000	2058.79	2864.19
庆阳市中医院	0145863	0	1	0	1716	266	542	215	7.44775	5.5835	6.29527	5.37064	1	2	10	90	3	3	2	2	1	0	0	730	1.35	1	0.398943	2018	201802--	20170927	1	20180418	20180424	6		455	87
庆阳市中医院	92488-1	0	1	0	10074	1714	2896	989	9.21771	7.44659	7.97109	6.89669	73	2	20	90	3	2	2	1	1	0	0	730	1.35	2	0.269755	2017	201704--	19440314	1	20171123	20171207	14		2837	59
庆阳市中医院	0172477	1	1	1	9412.88	2437	3478.68	2941	9.14983	7.79852	8.15441	7.98651	70	2	20	14	1	1	1.1	1	1	0	0	730	1.35	1	0.743816	2020	202001--	19490206	1	20191217	20200101	15	I63.900	1644.62	1834.06
庆阳市中医院	138650	0	1	0	3451	303	1473	240	8.14642	5.71373	7.29506	5.48064	28	2	20	90	3	7	2	2	1	0	0	730	1.35	1	0.225919	2017	201702--	19880628	1	20170402	20170405	3		1326	147
庆阳市中医院	0182496	1	1	1	9133.33	1525.86	2091.97	456	9.11969	7.33031	7.64586	6.12249	57	2	20	7	3	2	2	1	1	1	1	730	1.35	1	0.360263	2020	202004--	19630320	1	20201117	20201126	9	盆腔包块	1630.03	461.94
庆阳市中医院	137813	0	1	0	6991	1660	4193	660	8.85238	7.41457	8.34117	6.49224	66	2	20	27	1	3	2	1	1	0	0	730	1.35	1	0.23367	2017	201701--	19500312	1	20170227	20170313	14		3719	474
庆阳市中医院	0175827	1	1	1	8139.55	2627	1551.55	3640	9.00449	7.8736	7.34701	8.19974	57	2	20	15	1	2	1.1	1	1	0	1	730	1.35	1	0.920596	2020	202002--	19621008	1	20200413	20200426	13	I63.900	412.23	1139.32
庆阳市中医院	133418	0	1	0	9054	2748	4583	623	9.11096	7.91863	8.43011	6.43455	86	2	20	80	3	1	2	1	1	0	0	730	1.35	1	0.157318	2017	201701--	19310111	1	20170206	20170224	18		4387	196
庆阳市中医院	0184383	1	1	1	2599.87	2475	69.87	0	7.86322	7.814	4.24664		27	2	10	4	3	1	2	1	1	0	1	730	1.35	1	0	2021	202101--	19931209	1	20210107	20210108	1	H81.901	69.87	0
庆阳市中医院	0191835	1	1	1	4234.45	2010	864.45	334	8.35101	7.60589	6.76209	5.81114	45	2	20	4	1	1	1.1	1	1	0	1	730	1.35	1	0.75233	2021	202103--	19751016	1	20210826	20210906	11	D50.801	296.82	567.63
庆阳市中医院	0190524	1	1	1	11268.4	4372	5021.21	912	9.32976	8.38298	8.52143	6.81564	67	1	20	7	3	3	2	1	1	0	1	730	1.35	1	0.95674	2021	202103--	19540607	3	20210712	20210726	14	N04.900	256.67	4764.54
庆阳市中医院	92391	0	1	0	6961	1734	3224	1407	8.84808	7.45819	8.07838	7.24922	68	2	20	27	1	3	2	1	1	0	0	730	1.35	1	0.67005	2017	201701--	19480428	1	20170116	20170126	10		1528	1696
庆阳市中医院	0178893	1	1	1	5106.47	3106	1003.87	612	8.53826	8.04109	6.91162	6.41673	63	1	20	7	3	3	2	1	1	0	1	730	1.35	1	0.722255	2020	202003--	19561120	1	20200727	20200803	7	H81.901	448.8	555.07
庆阳市中医院	0077872-4	1	1	1	5939.4	926	505.1	0	8.68936	6.83087	6.22476		66	2	20	27	1	3	2	1	1	1	1	730	1.35		0.0938428	2022	202203--	19550430	1	20220301	20220304	3	H26.200	457.7	47.4
庆阳市中医院	0176097	1	1	1	5276.03	1051	516.03	30	8.57093	6.9575	6.24616	3.4012	75	1	20	7	1	2	2	1	1	1	1	730	1.35	1	0.054942	2020	202002--	19441001	1	20200421	20200426	5	H26.200	516.03	0
庆阳市中医院	101013-2	0	1	0	8293	1792	4011	582	9.02317	7.49109	8.2968	6.36647	72	2	20	90	3	1	1.1	1	1	0	0	730	1.35	3	0.249946	2017	201702--	19441020	1	20170413	20170428	15		3445	566
庆阳市中医院	92376-2	0	1	0	3500	1455	243	1604	8.16052	7.28276	5.49306	7.38026	35	1	20	90	3	1	2	1	1	0	0	730	1.35	1	0.992962	2017	201702--	19820224	1	20170318	20170322	4		13	230
庆阳市中医院	90879-1	0	1	0	5360	1546	1858	543	8.58672	7.34343	7.52726	6.29711	66	2	20	90	3	3	1	2	1	0	0	730	1.35	1	0.504373	2018	201802--	19510804	1	20180502	20180516	14		1190	668
庆阳市中医院	144343	0	1	0	14974	2271	5511	826	9.61407	7.72798	8.6145	6.71659	68	2	20	90	3	3	2	2	1	0	0	730	1.35	1	0.130346	2017	201704--	19481203	1	20171011	20171103	23		5511	0
庆阳市中医院	151245-3	0	1	0	7196	2339	336	3676	8.88128	7.75748	5.81711	8.20958	51	2	20	90	3	3	1	1	1	0	0	730	1.35	4	0.955633	2018	201803--	19660910	1	20180703	20180715	12		178	158
庆阳市中医院	92358	0	1	0	6222	1600	3211	220	8.73585	7.37776	8.07434	5.39363	58	1	20	90	3	2	2	1	1	0	0	730	1.35	1	0.787234	2017	201701--	19590210	1	20170210	20170222	12		730	2481
庆阳市中医院	0174205	1	1	1	1419.02	35	335.02	484	7.25772	3.55535	5.81419	6.18209	25	2	90	4	2	7	2	2	1	0	1	730	1.35	1	0.59095	2020	202001--	19940625	1	20200222	20200222	1	O04.905	335.02	0
庆阳市中医院	0164151	0	1	0	10544.1	2774	4226.24	616	9.26332	7.92805	8.34907	6.42325	67	1	20	7	1	3	1.1	1	1	0	0	730	1.35	1	0.206351	2019	201902--	19520115	1	20190425	20190506	11	I63.900	3843.04	383.2
庆阳市中医院	0181812	1	1	1	3579.1	539	52.6	0	8.18287	6.28972	3.96272		1	1	10	15	3	2	3	1	1	0	1	730	1.35	1	0	2020	202004--	20201024	1	20201028	20201102	5	P59.801	52.6	0
庆阳市中医院	92301	0	1	0	6600	2410	3169	480	8.79482	7.78738	8.06117	6.17379	66	1	20	80	3	1	2	1	1	0	0	730	1.35	1	0.22883	2017	201701--	19501204	1	20170102	20170114	12		2814	355
庆阳市中医院	92296-1	0	1	0	10580	2054	5018	1453	9.26672	7.62754	8.52079	7.28139	72	2	20	90	3	1	1	1	1	0	0	730	1.35	1	0.601453	2017	201701--	19440908	1	20161220	20170104	15		2579	2439
庆阳市中医院	136183	0	1	0	7837	1897	3897	131	8.96661	7.54803	8.26796	4.8752	67	1	20	90	1	3	1.1	1	1	0	0	730	1.35	1	0.174528	2017	201701--	19491123	1	20170109	20170119	10		3325	572
庆阳市中医院	0192432	1	1	1	5211.35	431	1021.35	4554	8.55859	6.06611	6.92888	8.42376	47	2	20	7	1	3	1.1	1	1	0	1	730	1.35	1	0.884477	2021	202103--	19740723	1	20210915	20210926	11	M50.101+G55.1*	644.08	377.27
庆阳市中医院	90208-6	0	1	0	7685	2165	4692	147	8.94703	7.68018	8.45361	4.99043	62	2	20	27	1	3	2	1	1	0	0	730	1.35	1	0.380657	2017	201702--	19540711	1	20170408	20170418	10		2997	1695
庆阳市中医院	0198521	1	1	1	6531.79	1592	2412.79	2306	8.78444	7.37275	7.78854	7.74327	65	1	20	27	1	3	2	1	1	0	1	730	1.35		0.668298	2022	202206--	19570616	1	20220607	20220620	13	G45.004	1565.23	847.56
庆阳市中医院	0151159-1	0	1	0	6997.94	2031	2422.95	2880	8.85337	7.61628	7.79274	7.96555	56	1	20	7	3	2	2	1	1	0	0	730	1.35	2	0.846169	2019	201901--	19620320	1	20190121	20190131	10	I25.103	815.76	1607.19
庆阳市中医院	156167	0	1	0	10960	4362	3714	612	9.30201	8.38069	8.21986	6.41673	47	1	20	17	1	1	1.1	1	1	0	0	730	1.35	1	0.494683	2018	201802--	19701028	1	20180408	20180420	12		2186	1528
庆阳市中医院	141932	0	1	0	2924.1	257.4	1017.85	590.7	7.98074	5.55063	6.92545	6.38131	1	1	10	90	3	2	2	1		0	0	730	1.35	1	0.40884	2017	201703--	20160910	1	20170725	20170805	11		950.91	66.94
庆阳市中医院	0176725	1	1	1	1417.3	10	382.3	494	7.25651	2.30259	5.94621	6.20254	37	2	20	15	3	7	2	1	1	0	1	730	1.35	1	0.637601	2020	202002--	19821129	1	20200513	20200513	1	O03.400	317.57	64.73
庆阳市中医院	0162620-1	1	1	1	5843.87	2167	1430.07	1590	8.67315	7.6811	7.26548	7.37149	57	1	20	4	1	1	2	1	1	0	1	730	1.35	2	0.957627	2020	202001--	19620702	1	20200311	20200320	9	M51.202	127.97	1302.1
庆阳市中医院	92222-1	0	1	0	11863	5739	3996	1130	9.38118	8.65504	8.29305	7.02997	62	2	20	90	1	1	2	1	1	0	0	730	1.35	2	0.716738	2017	201703--	19550528	1	20170629	20170711	12		1452	2544
庆阳市中医院	112931	0	1	0	6219	1922	2597	687	8.73536	7.56112	7.86211	6.53233	75	2	20	27	3	3	2	2	1	0	0	730	1.35	1	0.258526	2017	201702--	19411014	1	20170422	20170509	17		2435	162
庆阳市中医院	92144-1	0	1	0	4199	1252	1711	312	8.3426	7.1325	7.44483	5.743	38	2	20	90	3	3	2	1	1	0	0	730	1.35	2	0.349975	2018	201803--	19791023	1	20180719	20180727	8		1315	396
庆阳市中医院	0175890	1	1	1	6348.22	1494	2767.02	269	8.75593	7.30921	7.92553	5.59471	48	1	20	7	3	7	2	1	1	0	1	730	1.35	1	0.909856	2020	202002--	19720201	1	20200414	20200509	25	S32.000x002	273.68	2493.34
庆阳市中医院	92137-1	0	1	0	5887	1851	3116	38	8.6805	7.52348	8.04431	3.63759	72	2	20	90	3	2	2	2	1	0	0	730	1.35	2	0.137286	2017	201704--	19450407	1	20170824	20170907	14		2721	395
庆阳市中医院	92136-1	0	1	0	4762	1687	1938	662	8.46842	7.43071	7.56941	6.49527	42	2	20	27	3	1	2	1	2	0	0	730	1.35	1	0.471154	2017	201702--	19750320	1	20170327	20170405	9		1375	563
庆阳市中医院	0191069	1	1	1	2883.98	1209	28.98	2604	7.96693	7.09755	3.36661	7.8648	36	1	20	3	1	1	1.1	1	1	0	1	730	1.35	1	1	2021	202103--	19850802	3	20210727	20210802	6	M51.100x003	0	28.98
庆阳市中医院	0115660-4	1	1	1	7260.74	2807	1710.69	2228	8.89024	7.93987	7.44465	7.70886	64	1	20	7	1	1	1.1	1	1	0	1	730	1.35	5	0.742074	2020	202002--	19550816	1	20200402	20200414	12	E11.401+G63.2*	1015.89	694.8
庆阳市中医院	92132-1	0	1	0	6717	3013	1677	773	8.8124	8.01069	7.42476	6.65028	69	1	20	90	1	1	1	1	1	0	0	730	1.35	1	0.867755	2017	201704--	19480322	1	20171128	20171210	12		324	1353
庆阳市中医院	137753	0	1	0	1952	598	345	466	7.57661	6.39359	5.84354	6.14419	6	2	10	90	3	2	2	1	1	0	0	730	1.35	1	0.665845	2017	201701--	20100408	1	20170225	20170304	7		271	74
庆阳市中医院	0167928	0	1	0	3491.86	653	526.86	40	8.15819	6.48158	6.26693	3.68888	28	1	10	7	3	7	2	1	1	1	0	730	1.35	1	0.0705642	2019	201903--	19910413	1	20190816	20190819	3	N48.100	526.86	0
庆阳市中医院	0169392	1	1	1	9038.81	323	2088.81	4093	9.10928	5.77765	7.64435	8.31703	35	2	20	15	2	2	2	2	2	1	0	730	1.35	1	0.714147	2019	201904--	19831202	1	20190930	20191008	8	O26.900x506	1767.09	321.72
庆阳市中医院	0129056-2	0	1	0	8814.89	920	2695.29	3723	9.0842	6.82437	7.89926	8.22229	47	1	20	4	3	1	2	1	1	0	0	730	1.35	3	0.880758	2019	201903--	19720410	1	20190627	20190716	19	M65.906	765.33	1929.96
庆阳市中医院	0162214	0	1	0	12775.4	3802	5005.39	3230	9.45528	8.24328	8.51827	8.08024	72	2	20	7	1	3	2	1	1	0	0	730	1.35	1	0.499406	2019	201902--	19470105	1	20190322	20190409	19	E11.900	4122.59	882.8
庆阳市中医院	0176026	1	1	1	7398.4	2210	756.4	3736	8.90902	7.70075	6.62857	8.22577	51	2	20	7	1	3	1.1	1	1	0	1	730	1.35	1	0.881538	2020	202002--	19680725	1	20200420	20200503	13	I63.900	532.18	224.22
庆阳市中医院	0182006	1	1	1	3846.2	1916	1067.5	0	8.25484	7.55799	6.97307		81	1	20	14	3	1	1.1	1	1	0	1	730	1.35	1	0.12903	2020	202004--	19391101	1	20201103	20201106	3	C22.900	929.76	137.74
庆阳市中医院	143262	0	1	0	2482	669	1044	0	7.81682	6.50578	6.95081		35	2	20	90	1	1	2	1	1	0	0	730	1.35	1	0.368774	2017	201703--	19820306	1	20170831	20170911	11		659	385
庆阳市中医院	0086231-5	1	1	1	5790.28	2796	1516.28	0	8.66394	7.93595	7.32402		58	1	20	15	1	2	1.1	1	1	0	1	730	1.35	5	0.307621	2021	202102--	19630125	1	20210407	20210419	12	E11.401+G63.2*	1049.84	466.44
庆阳市中医院	144448	0	1	0	7433	2873	2066	495	8.91368	7.96311	7.63337	6.20456	49	1	20	90	3	1	1.1	2	1	0	0	730	1.35	1	0.862163	2017	201704--	19680924	1	20171016	20171030	14		353	1713
庆阳市中医院	0148049	0	1	0	11058.4	2774.86	2820.56	983	9.31095	7.92836	7.94469	6.89061	59	2	20	80	3	2	2	1	1	1	0	730	1.35	1	0.350077	2018	201804--	19590501	1	20181009	20181020	11	C53.900	2472.02	348.54
庆阳市中医院	91997	0	1	0	7146	2080	3596	0	8.87431	7.64012	8.18758		59	2	20	80	3	1	2	1	1	0	0	730	1.35	1	0.818131	2017	201701--	19570427	1	20170220	20170306	14		654	2942
庆阳市中医院	138180	0	1	0	6745	2424	3420	77	8.81656	7.79317	8.1374	4.34381	70	1	20	27	3	3	2	2	2	0	0	730	1.35	1	0.230197	2017	201701--	19461005	1	20170308	20170320	12		2692	728
庆阳市中医院	0185626	1	1	1	8097.11	2371	3650.71	2148	8.99926	7.77107	8.20268	7.67229	57	2	20	7	1	3	2	2	1	0	1	730	1.35	1	0.787703	2021	202101--	19630315	1	20210225	20210309	12	I20.900	1231.05	2419.66
庆阳市中医院	0158033	0	1	0	4745.83	2688	1082.23	596	8.46502	7.89655	6.98678	6.39024	65	1	20	14	3	1	1.1	1	1	0	0	730	1.35	1	0.956132	2019	201901--	19530517	1	20190103	20190109	6	I25.103	73.62	1008.61
庆阳市中医院	0150494-1	0	1	0	7143.45	2592	2011.3	1344	8.87395	7.86019	7.60654	7.20341	53	1	20	27	1	3	2	1	1	0	0	730	1.35	2	0.640226	2018	201804--	19650209	1	20180904	20180911	7	R91.x03	1207.15	804.15
庆阳市中医院	0161096	0	1	0	1770.67	272	332.67	264	7.47911	5.6058	5.80715	5.57595	1	2	10	15	1	2	2	1	1	0	0	730	1.35	1	0.442456	2019	201901--	20181106	1	20190222	20190302	8	K52.917	332.67	0
庆阳市中医院	0157599-1	0	1	0	6202.65	2091	2203.67	1508	8.73273	7.6454	7.69788	7.31854	46	2	20	7	1	2	2	1	1	0	0	730	1.35	2	0.924635	2019	201901--	19720528	1	20190105	20190115	10	I25.103	279.73	1923.94
庆阳市中医院	139155	0	1	0	4124	908	1225	240	8.32458	6.81124	7.1107	5.48064	31	2	20	90	3	2	2	2	1	0	0	730	1.35	1	0.340614	2017	201702--	19850501	1	20170417	20170422	5		966	259
庆阳市中医院	132926	0	1	0	3089	308	799	911	8.0356	5.7301	6.68336	6.81454	1	1	10	90	3	3	2	1	1	0	0	730	1.35	1	0.532749	2016	201701--	20160610	1	20161128	20161209	11		799	0
庆阳市中医院	137846	0	1	0	3795	725	2100	0	8.24144	6.58617	7.64969		30	1	20	90	3	3	2	2	1	0	0	730	1.35	1	0.165238	2017	201701--	19861109	1	20170228	20170310	10		1753	347
庆阳市中医院	0146145-3	1	1	1	6374.67	1193	596.37	128	8.76009	7.08423	6.39086	4.85203	70	1	20	14	1	1	2	2	1	1	1	730	1.35	4	0.242141	2020	202002--	19500519	1	20200605	20200609	4	H26.900	548.97	47.4
庆阳市中医院	0177245	1	1	1	13889.6	3333	4021.56	8272	9.53889	8.11163	8.29943	9.02063	56	1	20	15	1	1	2	1	1	0	1	730	1.35	1	0.919439	2020	202002--	19640501	1	20200529	20200617	19	I63.900	990.38	3031.18
庆阳市中医院	144907	0	1	0	1995	198	337	508	7.5984	5.28827	5.82008	6.23048	1	1	10	90	3	3	2	1	1	0	0	730	1.35	1	0.629586	2017	201704--	20170110	1	20171030	20171106	7		313	24
庆阳市中医院	0188953	1	1	1	968.26	498	214.26	0	6.8755	6.2106	5.36719		24	1	10	7	1	3	2	1	1	0	1	730	1.35	1	0	2021	202102--	19970325	1	20210603	20210605	2	K61.001	214.26	0
庆阳市中医院	0181802	1	1	1	1213	1107	0	78	7.10085	7.00941		4.35671	76	2	20	7	3	3	1.1	1	1	0	1	730	1.35	1	1	2020	202004--	19441021	1	20201028	20201029	1	M79.600x051	0	0
庆阳市中医院	0083100-9	1	1	1	9741.61	2763	3728.81	1508	9.18416	7.92407	8.22384	7.31854	63	2	20	14	3	1	1.1	1	1	0	1	730	1.35	9	0.97647	2021	202103--	19580721	1	20210812	20210901	20	N18.900	123.22	3605.59
庆阳市中医院	0178336	1	1	1	9262.62	3647	3650.5	20	9.13374	8.20166	8.20262	2.99573	66	1	20	7	1	3	1.1	1	1	0	1	730	1.35	1	0.4088	2020	202003--	19531010	1	20200703	20200712	9	J44.900	2170	1480.5
庆阳市中医院	0119785-2	0	1	0	7159.09	3302	1198.09	2814	8.87614	8.10228	7.08848	7.94236	74	2	20	14	1	1	1.1	1	1	0	0	730	1.35	3	0.78995	2019	201901--	19440310	1	20190119	20190128	9	I10.x00x031	842.74	355.35
庆阳市中医院	0181298	1	1	1	7639.46	1234	5273.46	0	8.94108	7.11802	8.57044		77	1	20	7	3	2	2	1	1	0	1	730	1.35	1	0.563985	2020	202004--	19430408	1	20201012	20201026	14	I20.900	2299.31	2974.15
庆阳市中医院	0159712-2	1	1	1	2165.26	336	638.26	0	7.6803	5.81711	6.45875		2	1	10	15	1	3	2	1	1	0	1	730	1.35	3	0.166343	2020	202004--	20180305	1	20201107	20201116	9	J06.800x001	532.09	106.17
庆阳市中医院	0196299	1	1	1	4453.22	1690	1753.12	264	8.40138	7.43248	7.46915	5.57595	63	1	20	27	2	3	2	1	1	0	1	730	1.35		0.13088	2022	202202--	19590220	1	20220211	20220218	7	N40.x00	1753.12	0
庆阳市中医院	0087971-1	1	1	1	5455.83	2530	1647.84	648	8.60444	7.83597	7.40722	6.47389	77	1	20	14	1	1	2	1	1	0	1	730	1.35	2	0.795896	2020	202003--	19430616	1	20200813	20200822	9	B02.800	468.59	1179.25
庆阳市中医院	0178014	1	1	1	6323.11	2370	1433.52	1620	8.75197	7.77065	7.26789	7.39018	79	1	20	14	3	1	1.1	1	1	0	1	730	1.35	1	0.782412	2020	202003--	19400804	1	20200623	20200702	9	I69.300	664.41	769.11
庆阳市中医院	0183801	1	1	1	9596.64	4303	3579.04	468	9.16917	8.36707	8.18285	6.14847	66	2	20	7	1	3	1.1	1	1	0	1	730	1.35	1	0.468231	2020	202004--	19540811	1	20201221	20201231	10	I50.900x018	2152.09	1426.95
庆阳市中医院	0124819-6	1	1	1	13118.3	1886	4634.91	4742	9.48176	7.54221	8.44137	8.46421	55	2	20	7	1	1	1.1	1	1	0	0	730	1.35	7	0.746095	2019	201904--	19640218	1	20191021	20191105	15	I63.900	2380.84	2254.07
庆阳市中医院	91656	0	1	0	5030	1999	1501	90	8.52318	7.6004	7.31389	4.49981	53	2	20	27	3	3	2	1	1	0	0	730	1.35	1	0.370207	2017	201701--	19630609	1	20170114	20170123	9		1002	499
庆阳市中医院	0173759	1	1	1	2943.75	645	384.75	70	7.98744	6.46925	5.95259	4.2485	11	1	10	7	3	3	2	1	1	1	0	730	1.35	1	0.153931	2020	202001--	20080816	1	20200115	20200120	5	N48.100	384.75	0
庆阳市中医院	0172167	1	1	1	1724.23	300	254.23	1008	7.45254	5.70378	5.53824	6.91572	3	2	10	15	1	3	2	1	1	0	0	730	1.35	1	0.798587	2019	201904--	20160119	1	20191213	20191219	6	J18.000	254.23	0
庆阳市中医院	140255	0	1	0	10073	2180	5887	880	9.21761	7.68708	8.6805	6.77992	73	2	20	90	3	3	1.1	1	1	0	0	730	1.35	1	0.414364	2017	201703--	19440313	1	20170531	20170621	21		3963	1924
庆阳市中医院	0146376	0	1	0	8829.23	2868	2510.23	3000	9.08582	7.96137	7.82813	8.00637	66	2	20	27	3	2	1.1	1	1	0	0	730	1.35	1	0.630547	2018	201804--	19520211	1	20180901	20180912	11	C78.700	2035.77	474.46
庆阳市中医院	0154021-1	1	1	1	6681.97	1434	260.97	8202	8.80717	7.26822	5.56441	9.01213	46	1	20	2	1	1	1.1	1	1	0	1	730	1.35	2	0.997919	2020	202001--	19740210	1	20200307	20200317	10	M47.802	17.61	243.36
庆阳市中医院	0195391	1	1	1	3270.52	553	629.02	220	8.0927	6.31536	6.44416	5.39363	23	2	20	27	2	3	2	1	1	0	1	730	1.35		0.686603	2022	202201--	19981013	1	20220109	20220114	5	O26.900x507	266.08	362.94
庆阳市中医院	0147136	0	1	0	9336.46	2968	4309.5	106	9.14168	7.99564	8.36858	4.66344	68	1	20	27	1	3	1.1	1	1	0	0	730	1.35	1	0.422213	2018	201804--	19500810	1	20181204	20181215	11	J44.900x005	2551.22	1758.28
庆阳市中医院	151119	0	1	0	5361	2032	1672	263	8.58691	7.61678	7.42178	5.57215	44	1	20	90	3	3	1	2	1	0	0	730	1.35	1	0.883204	2018	201801--	19731206	1	20171228	20180110	13		226	1446
庆阳市中医院	91568-1	0	1	0	7909	2511	3635	1289	8.97576	7.82844	8.19836	7.16162	54	1	20	90	1	2	1.1	1	1	0	0	730	1.35	2	0.662876	2017	201703--	19630221	1	20170619	20170701	12		1660	1975
庆阳市中医院	0158858	0	1	0	6768.34	1226	1557.56	1612	8.82001	7.11151	7.35088	7.38523	62	2	20	27	3	3	1.1	1	1	0	0	730	1.35	1	0.897778	2018	201804--	19551005	1	20180814	20180904	21	K52.907	324	1233.56
庆阳市中医院	0151225-7	0	1	0	6363.94	274	1129.94	4352	8.7584	5.61313	7.02992	8.37839	3	2	10	15	3	3	2	1	1	0	0	730	1.35	8	0.853723	2019	201903--	20160208	1	20190831	20190919	19	I69.300	801.88	328.06
庆阳市中医院	0197171	1	1	1	4230.68	835	2448.68	0	8.35012	6.72743	7.8033		56	1	20	27	2	3	3	2	2	0	1	730	1.35		0	2022	202203--	19650526	1	20220311	20220319	8	L02.902	2448.68	0
庆阳市中医院	0176743	1	1	1	8195.75	2103	2753.75	440	9.01137	7.65112	7.92072	6.08677	73	1	90	7	3	3	2	1	1	1	1	730	1.35	1	0.137769	2020	202002--	19470105	1	20200514	20200528	14	N40.x00	2753.75	0
庆阳市中医院	0161950	0	1	0	8751.27	3118	2470.27	1952	9.07695	8.04495	7.81208	7.57661	85	2	20	7	1	2	1.1	1	1	0	0	730	1.35	1	0.581638	2019	201901--	19330719	1	20190315	20190329	14	G45.004	1850.11	620.16
庆阳市中医院	0168006	0	1	0	5571.37	1374	842.37	220	8.6254	7.22548	6.73622	5.39363	85	1	20	7	1	3	2	1	1	1	0	730	1.35	1	0.207084	2019	201903--	19340315	1	20190819	20190825	6	H26.900	842.37	0
庆阳市中医院	0181794	1	1	1	1683.04	491	367.04	632	7.42836	6.19644	5.90547	6.44889	3	1	10	15	1	3	2	1	1	0	1	730	1.35	1	0.659433	2020	202004--	20170214	1	20201028	20201101	4	J98.414	340.24	26.8
庆阳市中医院	91501-4	0	1	0	8827	2670	1846	1918	9.08557	7.88983	7.52078	7.55904	51	2	20	90	3	2	1		1	0	0	730	1.35	5	0.592986	2017	201704--	19660225	1	20171120	20171212	22		1532	314
庆阳市中医院	0090319-1	0	1	0	2927.01	1393	685.51	20	7.98174	7.23921	6.53016	2.99573	63	2	20	7	3	2	2	1	1	0	0	730	1.35	2	0.559595	2019	201901--	19560202	1	20190225	20190305	8	H43.100	310.71	374.8
庆阳市中医院	0182732	1	1	1	10601.4	3939.5	4222.34	756	9.26874	8.27881	8.34814	6.62804	69	1	20	7	3	2	1.1	1	1	0	1	730	1.35	1	0.40445	2020	202004--	19510418	1	20201124	20201208	14	N40.x00	2964.85	1257.49
庆阳市中医院	0181792	1	1	1	6883.52	2300	3187.72	0	8.83689	7.74066	8.06706		57	2	20	7	1	3	2	1	1	0	1	730	1.35	1	0.836899	2020	202004--	19630713	1	20201028	20201111	14	I20.900	519.92	2667.8
庆阳市中医院	0089724-4	0	1	0	7183.21	2903	2552.17	822	8.8795	7.9735	7.8447	6.71174	82	1	20	14	3	1	1.1	1	1	0	0	730	1.35	5	0.597486	2019	201902--	19361015	1	20190404	20190410	6	I50.908	1358.15	1194.02
庆阳市中医院	0079167-5	1	1	1	9299.09	2023	4481.89	616	9.13767	7.61234	8.4078	6.42325	64	1	20	14	3	1	2	2	1	1	1	730	1.35	6	0.139979	2020	202003--	19560531	1	20200629	20200714	15	H35.305	4384.29	97.6
庆阳市中医院	138015	0	1	0	9642	2607	5765	277	9.17388	7.86596	8.65956	5.62402	72	2	20	27	3	3	2	2	1	0	0	730	1.35	1	0.0614035	2017	201701--	19440311	1	20170304	20170322	18		5671	94
庆阳市中医院	0163968	0	1	0	6778.41	3652	1961.41	465	8.8215	8.20303	7.58142	6.14204	56	1	20	14	1	1	1.1	1	1	0	0	730	1.35	1	0.226087	2019	201902--	19630420	1	20190422	20190430	8	I10.x00x032	1877.83	83.58
庆阳市中医院	91385-1	0	1	0	6017	2209	1791	920	8.70234	7.70029	7.49053	6.82437	49	2	20	27	1	3	1	1	1	0	0	730	1.35	2	0.885651	2017	201704--		1	20171118	20171128	10		310	1481
庆阳市中医院	91378-4	0	1	0	6762	1566	3891	420	8.81907	7.35628	8.26642	6.04025	69	2	20	70	3	2	2	1	1	0	0	730	1.35	1	0.164463	2017	201702--	19471019	1	20170428	20170515	17		3602	289
庆阳市中医院	91378-2	0	1	0	6238	1974	2260	120	8.73841	7.58782	7.72312	4.78749	69	2	20	90	1	2	2	1	1	0	0	730	1.35	1	0.0689076	2017	201702--	19471019	1	20170322	20170407	16		2216	44
庆阳市中医院	0116836-1	0	1	0	7390	2825	2639	220	8.90788	7.94626	7.87816	5.39363	64	2	20	27	3	3	1	1	1	0	0	730	1.35	2	0.359566	2018	201802--	19530412		20180306	20180319	13		1831	808
庆阳市中医院	0178708	1	1	1	4470.97	2030	541.97	20	8.40536	7.61579	6.29521	2.99573	20	2	10	7	3	3	2	1	1	0	1	730	1.35	1	0.0355891	2020	202003--	20000524	1	20200721	20200730	9	H81.901	541.97	0
庆阳市中医院	156236-1	0	1	0	8126	1083	2215	533	9.00282	6.98749	7.70301	6.27852	29	2	20	90	3	1	2	1	1	0	0	730	1.35	2	0.349709	2018	201803--	19880606	1	20180430	20180508	8		1787	428
庆阳市中医院	0173659	1	1	1	2857.65	261	1345.65	450	7.95776	5.56452	7.20463	6.10925	8	2	10	15	3	3	2	1	1	0	0	730	1.35	1	0.573647	2020	202001--	20110724	1	20200113	20200124	11	D69.002	765.58	580.07
庆阳市中医院	0181790	1	1	1	5307.61	1590	801.61	0	8.5769	7.37149	6.68662		84	1	20	14	3	1	2	2	2	1	1	730	1.35	1	0.326268	2020	202004--	19360909	1	20201028	20201101	4	H25.900	540.07	261.54
庆阳市中医院	0157752	0	1	0	6506	2797	1357	1114	8.78048	7.9363	7.21303	7.01571	38	2	20	90	1	2	1	1	1	0	0	730	1.35	1	0.885067	2018	201803--	19800102	1	20180710	20180721	11		284	1073
庆阳市中医院	0181788	1	1	1	6396.69	3501	1294.99	1444	8.76354	8.1608	7.16626	7.27517	54	1	20	4	1	1	1.1	1	1	0	1	730	1.35	1	0.959419	2020	202004--	19660828	1	20201027	20201103	7	I10.x00x026	111.15	1183.84
庆阳市中医院	0099364-2	1	1	1	7389.17	2451	1796.17	3548	8.90777	7.80425	7.49341	8.17414	72	2	20	14	1	1	1.1	1	1	0	1	730	1.35	3	0.850705	2020	202002--	19480507	1	20200521	20200601	11	H81.901	797.86	998.31
庆阳市中医院	91226	0	1	0	10906	2868	4466	3030	9.29707	7.96137	8.40425	8.01632	66	1	20	80	3	1	2	1	1	0	0	730	1.35	1	0.727455	2016	201701--	19491226	1	20161128	20161214	16		2043	2423
庆阳市中医院	0107606-3	1	1	1	6251.29	1044	2624.89	912	8.74054	6.95081	7.87279	6.81564	9	1	10	9	1	3	2	1	1	0	1	730	1.35	4	0.465002	2020	202004--	20110912	1	20201020	20201106	17	J15.700	1892.23	732.66
庆阳市中医院	0158659	0	1	0	3927.52	1789	818	376	8.27576	7.48941	6.70686	5.92959	43	1	20	80	1	1	2	1	1	0	0	730	1.35	1	0.61474	2018	201804--	19741020	1	20180808	20180817	9	E11.900	460	358
庆阳市中医院	0152891-1	1	1	1	2576.07	468	498.07	1176	7.85402	6.14847	6.21074	7.06987	3	1	10	15	1	3	2	1	1	0	1	730	1.35	2	0.736982	2020	202003--	20170325	1	20200808	20200815	7	J20.900	440.31	57.76
庆阳市中医院	0094397-5	1	1	1	6216.27	2107	2170.25	20	8.73493	7.65302	7.6826	2.99573	65	2	90	7	1	3	1.1	1	1	0	0	730	1.35	6	0.164086	2019	201904--	19531026	1	20191009	20191019	10	I25.103	1830.86	339.39
庆阳市中医院	136457	0	1	0	9089	1666	4745	95	9.11482	7.41818	8.46485	4.55388	49	1	20	90	3	3	2	1	1	0	0	730	1.35	1	0.0196281	2017	201701--	19671018	1	20170116	20170125	9		4745	0
庆阳市中医院	0173541	1	1	1	17518.1	6061	2855.1	20	9.77099	8.70963	7.95686	2.99573	71	1	20	7	3	3	2	1	1	0	0	730	1.35	1	0.00695628	2020	202001--	19490110	1	20200110	20200123	13	C16.900	2855.1	0
庆阳市中医院	0157582	0	1	0	6049	2668	375	306	8.70765	7.88908	5.92693	5.72359	55	1	20	90	1	7	1	1	1	0	0	730	1.35	1	0.449339	2018	201803--	19620721	1	20180705	20180720	15		375	0
庆阳市中医院	0182830	1	1	1	2210.43	441	255.43	1176	7.70094	6.08905	5.54295	7.06987	1	1	10	15	1	2	2	1	1	0	1	730	1.35	1	0.821556	2020	202004--	20190321	1	20201127	20201204	7	J04.200	255.43	0
庆阳市中医院	0108137-3	1	1	1	8026.23	1655	3233.23	40	8.99047	7.41156	8.08124	3.68888	42	1	20	7	3	3	2	1	1	1	0	730	1.35	4	0.162427	2019	201904--	19761216	1	20191024	20191102	9	Z98.800x602	2741.57	491.66
庆阳市中医院	0153385-1	1	1	1	8503.47	4018	2568.57	314	9.04823	8.29854	7.8511	5.74939	63	2	20	7	1	2	1.1	1	1	0	1	730	1.35	2	0.706651	2020	202002--	19560815	1	20200407	20200421	14	E11.401+G63.2*	845.6	1722.97
庆阳市中医院	0181782	1	1	1	4204.26	1515	1009.26	1424	8.34385	7.32317	6.91697	7.26123	78	1	20	7	3	3	2	1	1	0	1	730	1.35	1	0.585223	2020	202004--	19421113	1	20201027	20201105	9		1009.26	0
庆阳市中医院	156380	0	1	0	6164	1396	1693	7	8.72648	7.24137	7.43426	1.94591	47	2	20	90	1	7	2	1	1	0	0	730	1.35	1	0.293529	2018	201802--	19701001	1	20180413	20180424	11		1201	492
庆阳市中医院	91053	0	1	0	2793	932	571	0	7.93487	6.83733	6.34739		60	2	20	27	3	3	3	2	2	0	0	730	1.35	1	0	2017	201701--	19561228	1	20170111	20170118	7		571	0
庆阳市中医院	0184027	1	1	1	15066.6	3542	5448.84	42	9.62024	8.17245	8.60316	3.73767	59	1	20	7	3	3	2	1	1	0	1	730	1.35	1	0.0076491	2021	202101--	19610920	1	20201228	20210113	16	C67.900	5448.84	0
庆阳市中医院	0194604	1	1	1	4480.17	1809	1489.17	0	8.40742	7.50053	7.30597		78	2	20	27	2	3	2	2	2	0	1	730	1.35		0.0338444	2021	202112--	19430316	1	20211213	20211221	8	K83.109	1438.77	50.4
庆阳市中医院	0156010-1	0	1	0	6871.61	673	1547.41	40	8.83515	6.51175	7.34434	3.68888	75	1	20	14	3	1	2	2	2	1	0	730	1.35	2	0.218923	2019	201901--	19430813	1	20190114	20190121	7	H26.900	1239.89	307.52
庆阳市中医院	0157580	0	1	0	5169	2243	871	50	8.55043	7.71557	6.76964	3.91202	14	2	20	31	1	3	1	1	1	0	0	730	1.35	1	0.0542888	2018	201803--	20040421	1	20180705	20180721	16		871	0
庆阳市中医院	143096-1	0	1	0	9178	3638	3290	633	9.12456	8.19919	8.09864	6.45047	67	1	20	90	1	1	1	1	1	0	0	730	1.35	2	0.815957	2018	201803--	19510414	1	20180612	20180627	15		722	2568
庆阳市中医院	139115	0	1	0	16005	3169	8710	0	9.68066	8.06117	9.07223		80	2	20	90	1	1	1.1	1	1	0	0	730	1.35	1	0.449483	2017	201702--	19360625	1	20170416	20170506	20		4795	3915
庆阳市中医院	90997-9	0	1	0	6663	1770	3045	0	8.80433	7.47873	8.02126		74	2	20	90	3	1	1	1	1	0	0	730	1.35	10	0.766174	2018	201803--	19431209	1	20180607	20180623	16		712	2333
庆阳市中医院	0168925	0	1	0	3974.16	2412	510.16	20	8.28757	7.78821	6.23472	2.99573	28	1	20	7	3	3	2	2	2	0	0	730	1.35	1	0.432247	2019	201903--	19901116	1	20190916	20190925	9	R94.500	301	209.16
庆阳市中医院	0167138	0	1	0	8508.71	3492	1725.71	3743	9.04885	8.15823	7.45339	8.22764	64	1	20	14	1	1	1.1	1	1	0	0	730	1.35	1	0.704552	2019	201903--	19550617	1	20190713	20190726	13	H81.200	1615.72	109.99
庆阳市中医院	0188523	1	1	1	3097.85	674	850.85	1056	8.03846	6.51323	6.74624	6.96224	5	1	10	15	1	3	2	1	1	0	1	730	1.35	1	0.6496	2021	202102--	20150701	1	20210522	20210530	8	J18.900	668.16	182.69
庆阳市中医院	0176238-1	1	1	1	23841.6	4418.86	6339.69	935	10.0792	8.39364	8.75459	6.84055	58	2	20	7	3	3	2	1	1	1	1	730	1.35	2	0.225915	2020	202002--	19620405	1	20200506	20200522	16	D41.001	5631.23	708.46
庆阳市中医院	0183013	1	1	1	6365.32	2296	1064.32	1034	8.75862	7.73892	6.97009	6.94119	23	2	20	7	3	3	2	1	1	0	1	730	1.35	1	0.616803	2020	202004--	19971127	1	20201203	20201217	14	O26.900x506	804.07	260.25
庆阳市中医院	0182340	1	1	1	8901.01	2082.36	2191.35	0	9.09392	7.64126	7.69227		30	2	20	4	3	1	3	1	1	1	1	730	1.35	1	0.0188925	2020	202004--	19901104	1	20201112	20201123	11	R10.402	2149.95	41.4
庆阳市中医院	0121948-4	1	1	1	9439.7	3556	3450.2	1824	9.15268	8.17639	8.14619	7.50879	73	2	20	7	1	2	1.1	1	1	0	1	730	1.35	5	0.699223	2021	202102--	19480302	1	20210526	20210609	14	H81.901	1586.36	1863.84
庆阳市中医院	0164481-1	0	1	0	5902.32	529	931.82	30	8.6831	6.27099	6.83714	3.4012	83	1	20	7	2	3	2	1	1	1	0	730	1.35	2	0.0592626	2019	201902--	19350628	1	20190529	20190602	4	H26.900	904.82	27
庆阳市中医院	0170241	1	1	1	11227	2557	2828.02	5192	9.32608	7.84659	7.94733	8.55487	55	2	20	7	2	3	2	1	1	0	0	730	1.35	1	0.740686	2019	201904--	19631123	1	20191028	20191111	14	I69.300x003	2079.7	748.32
庆阳市中医院	90846-4	0	1	0	17175	1859	6388	740	9.75121	7.52779	8.76218	6.60665	41	2	20	90	3	3	1.1	1	1	0	0	730	1.35	5	0.273709	2017	201704--	19760829	1	20170906	20170929	23		5177	1211
庆阳市中医院	0188285	1	1	1	6081.5	1031	1215.5	8	8.71301	6.93828	7.10291	2.07944	25	2	20	6	2	1	2	1	1	1	1	730	1.35	1	0.00653862	2021	202102--	19950604	1	20210514	20210522	8	O26.900x506	1215.5	0
庆阳市中医院	0165140	0	1	0	9581.96	3531	1515.96	5420	9.16764	8.16934	7.3238	8.59785	55	1	20	14	1	1	1.1	1	1	0	0	730	1.35	1	0.816002	2019	201902--	19640522	1	20190604	20190619	15	H81.901	1276.2	239.76
庆阳市中医院	0182931	1	1	1	6363.06	1296	587.06	0	8.75826	7.16704	6.37513		54	2	20	7	3	3	2	2	2	1	1	730	1.35	1	0	2020	202004--	19661120	1	20201201	20201205	4	H26.200	587.06	0
庆阳市中医院	90839-1	0	1	0	11258	2175	3451	2916	9.32883	7.68478	8.14642	7.97797	82	1	20	90	1	1	1	1	1	0	0	730	1.35	2	0.762211	2018	201803--	19360330	1	20180611	20180625	14		1514	1937
庆阳市中医院	0172874	1	1	1	8197.57	3495	2667.55	1715	9.01159	8.15909	7.88892	7.44717	41	1	20	7	1	3	1.1	1	1	0	0	730	1.35	1	0.663404	2020	202001--	19780308	1	20191226	20200107	12	I25.103	1475.15	1192.4
庆阳市中医院	137823	0	1	0	2655	823	611	0	7.8842	6.71296	6.4151		62	1	20	90	3	3	2	2	1	0	0	730	1.35	1	0	2017	201701--	19550225	1	20170227	20170306	7		611	0
庆阳市中医院	0134486-3	1	1	1	9241.64	2710	4427.65	252	9.13147	7.9047	8.39562	5.52943	77	1	20	7	1	2	1.1	1	1	0	1	730	1.35	4	0.491885	2020	202002--	19430418	1	20200417	20200427	10	J44.900	2377.8	2049.85
庆阳市中医院	0163068	0	1	0	3453.12	2013	708.12	196	8.14703	7.60738	6.56261	5.27811	65	1	20	7	3	2	2	1	1	0	0	730	1.35	1	0.568885	2019	201902--	19531130	1	20190408	20190416	8	I83.903	389.78	318.34
庆阳市中医院	0192520	1	1	1	6466.36	1511	2812.06	2152	8.77437	7.32053	7.94167	7.67415	41	2	20	7	1	3	2	1	1	0	1	730	1.35	1	0.61828	2021	202103--	19800202	1	20210919	20210930	11	I63.900	1894.88	917.18
庆阳市中医院	0195894	1	1	1	9118.04	1957.86	2310.98	480	9.11801	7.57961	7.74543	6.17379	51	2	20	27	1	3	2	1	1	1	1	730	1.35		0.398548	2022	202201--	19700821	1	20220123	20220129	6	N93.901	1678.64	632.34
庆阳市中医院	0184086	1	1	1	1589.34	607	539.34	118	7.37107	6.40853	6.29035	4.77068	33	2	20	7	3	7	2	1	1	0	1	730	1.35	1	0.350656	2021	202101--	19870611	1	20201229	20210102	4	O04.901	426.84	112.5
庆阳市中医院	136210	0	1	0	4286	2374	1333	210	8.36311	7.77233	7.19519	5.34711	63	1	20	70	1	2	2	1	1	0	0	730	1.35	1	0.136099	2017	201701--	19530630	1	20170110	20170117	7		1333	0
庆阳市中医院	90726-1	0	1	0	9847	2554	3890	1467	9.19492	7.84542	8.26616	7.29097	66	1	20	90	3	6	1	1	1	0	0	730	1.35	2	0.48516	2017	201704--	19501201	1	20171017	20171106	20		2758	1132
庆阳市中医院	0163047	0	1	0	8892.39	2613	2259.61	2808	9.09295	7.86825	7.72295	7.94023	65	2	20	15	3	3	1.1	1	1	0	0	730	1.35	1	0.9185	2019	201902--	19530713	1	20190408	20190429	21	K29.603	413.01	1846.6
庆阳市中医院	0181776-3	1	1	1	1788.14	260	428.14	670	7.48893	5.56068	6.05945	6.50728	6	1	10	90	1	2	1.1	1	1	0	1	730	1.35		0.677263	2022	202201--	20150805	1	20220112	20220117	5	J20.900	354.41	73.73
庆阳市中医院	150573	0	1	0	5600	2103	448	1431	8.63052	7.65112	6.10479	7.26613	67	1	20	90	1	1	1	1	1	0	0	730	1.35	1	0.9686	2018	201802--	19730329	1	20180508	20180518	10		59	389
庆阳市中医院	0163313	0	1	0	4370.29	2067	323.29	572	8.38258	7.63385	5.77855	6.34914	48	2	20	7	3	3	2	1	1	1	0	730	1.35	1	0.638899	2019	201902--	19700515	1	20190415	20190424	9	R22.902	323.29	0
庆阳市中医院	141528-1	0	1	0	5295	2208	1852	144	8.57452	7.69984	7.52402	4.96981	58	2	20	27	3	3	1.1	1	1	0	0	730	1.35	2	0.512024	2018	201801--	19590425	1	20180125	20180207	13		974	878
庆阳市中医院	0110823-5	1	1	1	8411.06	4073	2481.56	380	9.0373	8.31213	7.81664	5.94017	69	2	90	7	1	3	1.1	1	1	0	1	730	1.35	5	0.286889	2021	202101--	19510813	1	20210317	20210330	13	E11.401+G63.2*	2040.61	440.95
庆阳市中医院	0195951	1	1	1	3707.18	1936	931.88	570	8.21803	7.56838	6.8372	6.34564	64	1	20	80	3	3	1.1	1	1	0	1	730	1.35		0.797427	2022	202201--	19571004	1	20220125	20220131	6	I69.100x002	304.24	627.64
庆阳市中医院	0181776-1	1	1	1	1668.84	443	214.84	680	7.41988	6.09357	5.36989	6.52209	5	1	10	15	1	2	2	1	1	0	1	730	1.35	2	0.808022	2020	202004--	20150805	1	20201127	20201202	5	J18.000x001	171.79	43.05
庆阳市中医院	0080162-1	0	1	0	8420.31	1251	6296.21	40	9.0384	7.1317	8.7477	3.68888	79	2	20	7	3	2	2	1	1	1	0	730	1.35	2	0.0116473	2019	201901--	19391019	1	20190318	20190324	6	H35.300x001	6262.41	33.8
庆阳市中医院	0181775	1	1	1	2123.44	406	371.44	840	7.66079	6.00635	5.91739	6.7334	3	1	10	15	1	3	2	1	1	0	1	730	1.35	1	0.751808	2020	202004--	20161030	1	20201027	20201103	7	J98.414	300.67	70.77
庆阳市中医院	139311	0	1	0	16673	1668	6802	178	9.72155	7.41938	8.82497	5.18178	46	2	20	90	3	3	2	1	1	0	0	730	1.35	1	0.0412607	2017	201702--	19710115	1	20170430	20170512	12		6692	110
庆阳市中医院	0178351	1	1	1	5079.83	935	863.83	2100	8.53303	6.84055	6.76138	7.64969	59	2	20	7	1	7	1.1	1	1	0	1	730	1.35	1	0.737046	2020	202003--	19601111	1	20200704	20200717	13	H81.901	779.35	84.48
庆阳市中医院	0148341	0	1	0	3260.62	1912	1161.12	20	8.08967	7.5559	7.05714	2.99573	45	2	20	27	3	2	2	1	1	0	0	730	1.35	1	0.912219	2018	201804--	19730818	1	20181221	20181225	4	I25.103	103.68	1057.44
庆阳市中医院	0190319	1	1	1	5300.12	1754	368.82	380	8.57549	7.46965	5.91031	5.94017	73	1	20	7	1	7	1.1	2	1	1	1	730	1.35	1	0.570765	2021	202103--	19480320	1	20210706	20210709	3	H25.200x002	321.42	47.4
庆阳市中医院	0178192	1	1	1	7899.42	2564	2955.57	2528	8.97454	7.84932	7.99145	7.83518	49	1	20	7	3	3	2	1	1	0	1	730	1.35	1	0.741643	2020	202003--	19710526	1	20200629	20200710	11	I25.103	1416.72	1538.85
庆阳市中医院	0188781	1	1	1	8962.69	4009	3128.19	0	9.10083	8.2963	8.04821		78	1	20	14	1	1	1.1	1	1	0	1	730	1.35	1	0.152024	2021	202102--	19421125	1	20210529	20210609	11	J44.900	2652.63	475.56
庆阳市中医院	0146268-1	1	1	1	7300.49	1872	2914.29	2832	8.8957	7.53476	7.97738	7.94874	62	2	20	7	1	3	1.1	1	1	0	1	730	1.35	1	0.633097	2021	202102--	19590217	1	20210605	20210618	13	I63.900	2108.33	805.96
庆阳市中医院	90478-1	0	1	0	4904	1990	1114	1275	8.49781	7.59589	7.01571	7.1507	62	1	20	90	3	1	2	1	1	0	0	730	1.35	1	0.860611	2017	201701--	19541001	1	20170218	20170302	12		333	781
庆阳市中医院	0163400	0	1	0	4048.06	1730	130.06	1864	8.30599	7.45588	4.868	7.53048	25	1	20	7	3	3	2	1	1	1	0	730	1.35	1	0.934776	2019	201902--	19940210	1	20190523	20190531	8	R22.205	130.06	0
庆阳市中医院	0181771	1	1	1	894.08	374	407.68	50	6.7958	5.92426	6.01048	3.91202	52	1	20	6	3	1	2	1	1	0	1	730	1.35	1	0.64355	2020	202004--	19680619	1	20201027	20201028	1	N23.x00	163.14	244.54
庆阳市中医院	151886	0	1	0	2245	582	1102	0	7.71646	6.36647	7.00488		29	2	20	90	3	3	2	2	1	0	0	730	1.35	1	0.0907441	2018	201801--	19880824	1	20180117	20180121	4		1002	100
庆阳市中医院	139670	0	1	0	11582	2075	5512	1242	9.35721	7.63772	8.61468	7.12448	63	2	20	90	1	2	1.1	1	1	0	0	730	1.35	1	0.211874	2017	201702--	19530828	1	20170512	20170528	16		5323	189
庆阳市中医院	0124107-2	0	1	0	9354.46	2947	4108.45	370	9.14361	7.98854	8.3208	5.9135	63	1	20	14	1	1	1.1	1	1	0	0	730	1.35	3	0.665161	2019	201901--	19551115	1	20190215	20190305	18	I25.103	1499.56	2608.89
庆阳市中医院	0100812-3	1	1	1	5149.83	2979	802.73	960	8.54672	7.99934	6.68802	6.86693	63	1	20	80	1	1	1.1	1	1	0	1	730	1.35		0.86981	2021	202112--	19580409	1	20211123	20211201	8	E11.401+G63.2*	229.49	573.24
庆阳市中医院	141223	0	1	0	5793	1539	3093	0	8.66441	7.33889	8.0369		48	1	20	90	3	1	2	1	1	0	0	730	1.35	1	0.176528	2017	201703--	19680706	1	20170629	20170722	23		2547	546
庆阳市中医院	0184729	1	1	1	2186.71	543	329.71	842	7.69015	6.29711	5.79821	6.73578	2	1	10	15	1	3	2	1	1	0	1	730	1.35	1	0.718608	2021	202101--	20180226	1	20210117	20210124	7	R50.900	329.71	0
庆阳市中医院	0163407-1	0	1	0	9657.27	1815	4553.31	2708	9.17547	7.50384	8.42361	7.90397	56	2	20	7	1	2	2	1	1	0	0	730	1.35	2	0.652703	2019	201903--	19630514	1	20190622	20190703	11	I25.103	2521.83	2031.48
庆阳市中医院	0082130-2	1	1	1	6379.1	2507	1624.1	1968	8.76078	7.82684	7.39271	7.58477	53	2	20	14	1	1	2	1	1	0	0	730	1.35	3	0.592909	2019	201904--	19660918	1	20191010	20191018	8	E11.401+G63.2*	1462.31	161.79
庆阳市中医院	122505	0	1	0	1806	152	626	310	7.49887	5.02388	6.43935	5.73657	2	1	10	90	3	3	2	1	1	0	0	730	1.35	1	0.372863	2017	201702--	20151028	1	20170329	20170406	8		587	39
庆阳市中医院	0155441	0	1	0	9346.62	2362	2924.61	4736	9.14277	7.76726	7.98092	8.46295	46	2	20	90	3	1	1.1	1	1	0	0	730	1.35	1	0.962126	2018	201804--	19720715	1	20181030	20181115	16	G45.004	290.14	2634.47
庆阳市中医院	0189902	1	1	1	1570.73	465	99.73	660	7.3593	6.14204	4.60247	6.49224	1	1	10	15	1	2	2	1	1	0	1	730	1.35	1	0.940044	2021	202102--	20191229	1	20210623	20210628	5	J03.900	45.55	54.18
庆阳市中医院	0141838	0	1	0	4295	1514	2188	0	8.36521	7.32251	7.69074		60	1	20	90	3	1	2	2	1	0	0	730	1.35	1	0	2017	201703--	19570627	1	20170722	20170731	9		2188	0
庆阳市中医院	0163069	0	1	0	3871.28	1161	131.28	684	8.26134	7.05704	4.87733	6.52796	59	2	20	14	3	1	2	1	1	1	0	730	1.35	1	0.838976	2019	201902--	19590821	1	20190408	20190416	8	R22.200x002	131.28	0
庆阳市中医院	0160297	0	1	0	5107.81	814	1030.81	470	8.53853	6.70196	6.9381	6.15273	40	2	20	6	3	1	2	1	1	1	0	730	1.35	1	0.344121	2019	201901--	19780511	1	20190121	20190207	17	N75.100	984.35	46.46
庆阳市中医院	0178524	1	1	1	2462.17	404	598.17	966	7.8088	6.00141	6.39388	6.87316	5	1	10	15	3	3	2	1	1	0	1	730	1.35	1	0.77358	2020	202003--	20141228	1	20200714	20200721	7	R50.900	354.16	244.01
庆阳市中医院	0165919	0	1	0	21612.8	3649	7302.79	5224	9.98104	8.20221	8.89601	8.56102	57	1	20	7	3	3	1.1	1	1	0	0	730	1.35	1	0.729626	2019	201903--	19620613	1	20190611	20190708	27	K74.607	3386.92	3915.87
庆阳市中医院	0157575-3	1	1	1	13333.7	3410	6159.72	20	9.49805	8.13447	8.72579	2.99573	58	1	20	4	1	1	1.1	1	1	0	1	730	1.35	4	0.586784	2020	202003--	19620610	1	20200805	20200819	14	K74.602	2553.56	3606.16
庆阳市中医院	157374	0	1	0	7711	999	1560	3812	8.9504	6.90675	7.35244	8.24591	47	1	20	90	1	4	1	1	1	0	0	730	1.35	1	0.996277	2018	201803--	19710627	1	20180629	20180714	15		20	1540
庆阳市中医院	0173038-1	1	1	1	5908.6	1090	1024.5	220	8.68416	6.99393	6.93196	5.39363	54	2	20	7	1	3	2	1	1	1	1	730	1.35	2	0.203937	2020	202001--	19660101	1	20200309	20200314	5	H26.900	990.7	33.8
庆阳市中医院	0127177-2	1	1	1	5881.61	1720	2338.61	20	8.67959	7.45008	7.75731	2.99573	77	1	20	14	2	1	3	1	1	0	0	730	1.35	3	0.00847957	2019	201904--	19420115	1	20191031	20191112	12	K80.000	2338.61	0
庆阳市中医院	0086733-2	1	1	1	378.34	0	234.34	38	5.93579		5.45677	3.63759	84	1	20	80	2	1	2	1	1	0	1	730	1.35		0.139531	2022	202203--	19370815	1	20220308	20220318	10	R10.402	234.34	0
庆阳市中医院	0082368-2	0	1	0	9117	1815.86	2216.14	552	9.1179	7.50431	7.70352	6.31355	28	2	20	7	2	3	2	1	1	1	0	730	1.35	3	0.235429	2019	201902--	19910328	1	20190619	20190627	8	K80.100x001	2116.44	99.7
庆阳市中医院	0160048	0	1	0	8687.15	3548	3452.18	726	9.0696	8.17414	8.14676	6.58755	61	1	20	14	3	1	1.1	1	1	0	0	730	1.35	1	0.680435	2019	201901--	19570728	1	20190115	20190122	7	I24.901	1335.2	2116.98
庆阳市中医院	0185460	1	1	1	5179.34	2400	1281.83	1180	8.55243	7.78322	7.15604	7.07327	76	2	20	14	1	1	2	1	1	0	1	730	1.35	1	0.73096	2021	202101--	19440707	1	20210222	20210302	8	I25.103	662.33	619.5
庆阳市中医院	0095926-7	1	1	1	7088.75	2369	2463.75	700	8.86626	7.77022	7.80944	6.55108	67	2	20	14	1	1	1.1	1	1	0	1	730	1.35	8	0.587208	2020	202001--	19520422	1	20200225	20200304	8	I69.300x003	1305.97	1157.78
庆阳市中医院	0154116	0	1	0	9706	2166	3267	1956	9.1805	7.68064	8.09163	7.57866	74	2	20	80	3	1	1	1	1	0	0	730	1.35	1	0.681792	2018	201802--	19430331	1	20180306	20180324	18		1662	1605
庆阳市中医院	0177653	1	1	1	10234	2389.86	2195.3	20	9.23347	7.77899	7.69407	2.99573	50	2	20	7	3	3	2	1	1	1	1	730	1.35	1	0.158344	2020	202002--	19700615	1	20200611	20200624	13	N80.302	1864.52	330.78
庆阳市中医院	0144643-5	1	1	1	10964.6	2852	3851.07	0	9.30243	7.95578	8.25611		68	2	20	7	3	1	1.1	1	1	0	1	730	1.35	6	0.889459	2020	202003--	19520527	1	20200909	20200923	14	K74.607	425.7	3425.37
庆阳市中医院	0182378-1	1	1	1	4740.37	545	1485.37	1924	8.46387	6.30079	7.30342	7.56216	4	1	10	15	3	3	1.1	1	1	0	1	730	1.35	1	0.634821	2021	202102--	20170103	1	20210413	20210426	13	J03.901	1245.03	240.34
庆阳市中医院	126434	0	1	0	2894	991	1226	203	7.9704	6.89871	7.11151	5.31321	19	2	10	90	3	3	1.1	1	1	0	0	730	1.35	1	0.510147	2017	201702--	19970503	1	20170425	20170503	8		700	526
庆阳市中医院	88730-2	0	1	0	4915	1460	2352	319	8.50005	7.28619	7.76302	5.76519	68	2	20	90	3	3	1.1	2	1	0	0	730	1.35	1	0.529015	2017	201701--	19481217	1	20170202	20170214	12		1258	1094
庆阳市中医院	140132	0	1	0	1583	261	607	292	7.36708	5.56452	6.40853	5.67675	2	1	10	90	3	3	2	1	1	0	0	730	1.35	1	0.324805	2017	201703--	20150402	1	20170721	20170725	4		607	0
庆阳市中医院	0155481	0	1	0	9432.65	2667	2915.65	0	9.15193	7.88871	7.97785		49	2	20	27	3	3	1.1	1	1	0	0	730	1.35	1	0.223696	2018	201804--	19681215	1	20181031	20181127	27	K74.607	2263.43	652.22
庆阳市中医院	0181765	1	1	1	7074.25	1996	2954.57	1888	8.86422	7.5989	7.99111	7.54327	37	1	20	7	1	2	2	1	1	0	1	730	1.35	1	0.882187	2020	202004--	19830506	1	20201027	20201107	11	I20.900	570.52	2384.05
庆阳市中医院	150584	0	1	0	6248	920	1291	1383	8.74002	6.82437	7.16317	7.23201	46	1	20	90	1	3	2	1	1	0	0	730	1.35	1	0.68549	2018	201802--	19711226	1	20180509	20180523	14		841	450
庆阳市中医院	0141963-5	0	1	0	2682.64	491	550.64	1200	7.89456	6.19644	6.31108	7.09008	2	1	10	15	1	3	2	1	1	0	0	730	1.35	7	0.71495	2019	201902--	20161219	1	20190428	20190505	7	J20.900	499.02	51.62
庆阳市中医院	0187775-1	1	1	1	7335.75	1842	789.45	380	8.90051	7.51861	6.67134	5.94017	51	2	20	7	1	7	1.1	2	1	1	1	730	1.35	1	0.365471	2021	202103--	19700305	1	20210706	20210710	4	H25.003	742.05	47.4
庆阳市中医院	0166979	0	1	0	8578.26	2443	2968.2	3016	9.05699	7.80098	7.99571	8.01169	72	2	20	7	1	2	2	1	1	0	0	730	1.35	1	0.838547	2019	201903--	19461202	1	20190709	20190722	13	I25.103	966.17	2002.03
庆阳市中医院	90033	0	1	0	5891	2790	2290	0	8.68118	7.9338	7.73631		83	1	20	80	3	1	2	1	1	0	0	730	1.35	1	0.10786	2017	201701--	19331207	3	20161228	20170107	10		2043	247
庆阳市中医院	0161273-2	1	1	1	7804.84	2361	3088.44	0	8.9625	7.76684	8.03542		65	1	20	27	1	3	1.1	1	1	0	1	730	1.35		0.142619	2021	202112--	19560820	1	20211209	20211222	13	J44.100	2647.97	440.47
庆阳市中医院	90003-2	0	1	0	5741	425	2067	19	8.65539	6.05209	7.63385	2.94444	26	2	20	90	3	3	2	1	1	0	0	730	1.35	1	0.102589	2017	201701--	19900217	1	20170201	20170206	5		1872	195
庆阳市中医院	0186132	1	1	1	9118.62	1562	2153.52	1875	9.11807	7.35372	7.67486	7.53636	27	1	10	15	3	7	2	1	1	0	1	730	1.35	1	0.729501	2021	202101--	19930520	1	20210311	20210330	19	G51.003	1089.71	1063.81
庆阳市中医院	89992-1	0	1	0	6500	798	1942	330	8.77956	6.68211	7.57147	5.79909	70	1	20	90	2	1	2	1	1	0	0	730	1.35	2	0.28037	2017	201704--	19470905	1	20171010	20171025	15		1635	307
庆阳市中医院	0184150-1	1	1	1	4716.94	1394	1008.84	3708	8.45892	7.23993	6.91656	8.21825	49	2	20	7	1	3	1.1	1	1	0	1	730	1.35	1	0.994149	2021	202102--	19711208	1	20210421	20210430	9	G51.003	27.6	981.24
庆阳市中医院	0157573-1	1	1	1	8379	1286	1901	4052	9.03348	7.15929	7.55014	8.30697	62	1	20	7	1	3	1.1	1	1	0	1	730	1.35	2	0.797121	2020	202001--	19570608	1	20200317	20200331	14	I63.900	1207.74	693.26
庆阳市中医院	0157571-1	0	1	0	11556.4	2437	4662.38	4704	9.35499	7.79852	8.44728	8.45617	70	2	20	7	1	2	1.1	1	1	0	0	730	1.35	2	0.686566	2019	201902--	19490502	1	20190418	20190503	15	I25.104	2935.74	1726.64
庆阳市中医院	0189537	1	1	1	4336.25	1768	1572.85	304	8.37477	7.4776	7.36064	5.71703	43	1	20	7	3	3	1.1	1	1	0	1	730	1.35	1	0.677934	2021	202103--	19780618	1	20210803	20210814	11	E11.700	604.47	968.38
庆阳市中医院	132853	0	1	0	1428	300	330	340	7.26403	5.70378	5.79909	5.82895	6	2	10	90	3	3	2	1	1	0	0	730	1.35	1	0.614925	2016	201701--	20101001	1	20161127	20161204	7		258	72
庆阳市中医院	0176833-7	1	1	1	5691.27	1196	4286.07	380	8.64669	7.08674	8.36313	5.94017	55	2	20	11	3	2	2	1	1	0	1	730	1.35	7	0.102356	2021	202102--	19660506	1	20210517	20210521	4	H34.802	4188.47	97.6
庆阳市中医院	89945-2	0	1	0	11505	3664	4526	524	9.35054	8.20631	8.41759	6.26149	78	1	20	90	1	1	1.1	1	1	0	0	730	1.35	1	0.271683	2017	201702--	19390101	1	20170421	20170512	21		3678	848
庆阳市中医院	0152625-1	1	1	1	5477.31	3264	890.51	612	8.60837	8.09071	6.79179	6.41673	80	2	20	7	1	2	2	1	1	0	1	730	1.35	2	0.780115	2020	202001--	19400212	1	20200316	20200323	7	E11.401+G63.2*	330.38	560.13
庆阳市中医院	76805	0	1	0	7328	2024	4118	639	8.89946	7.61283	8.32312	6.4599	62	1	20	80	3	1	2	2	1	0	0	730	1.35	1	0.226613	2017	201701--	19541113	1	20170209	20170225	14		3679	439
庆阳市中医院	0103902-3	0	1	0	10843.3	2993	4688.3	1424	9.2913	8.00403	8.45283	7.26123	54	1	20	7	1	3	1.1	2	1	0	0	730	1.35	4	0.693911	2019	201903--	19650218	1	20190916	20190930	14	N18.900	1870.91	2817.39
庆阳市中医院	0155732	0	1	0	8600.85	2757	2468.85	2380	9.05962	7.9219	7.81151	7.77486	52	2	20	7	1	2	1.1	1	1	0	0	730	1.35	1	0.69084	2019	201901--	19660512	1	20181226	20190110	15	I63.900	1499.07	969.78
庆阳市中医院	119230-1	0	1	0	4087	603	1299	0	8.31557	6.40192	7.16935		53	1	20	90	3	3	2	2	1	0	0	730	1.35	2	0.026174	2017	201702--	19640510	1	20170524	20170603	10		1265	34
庆阳市中医院	0174754	1	1	1	7679.5	3124	2105.57	10	8.94631	8.04687	7.65234	2.30259	57	2	20	7	1	2	1.1	1	1	0	1	730	1.35	1	0.923354	2020	202001--	19620405	1	20200311	20200328	17	J44.900	162.15	1943.42
庆阳市中医院	89914	0	1	0	11557	1531	6555	760	9.35505	7.33368	8.78798	6.63332	69	2	20	27	1	3	2	1	1	0	0	730	1.35	1	0.239098	2016	201701--	19470915	1	20161206	20161228	22		5566	989
庆阳市中医院	0108334-1	0	1	0	6832	2578	1822	744	8.82937	7.85477	7.50769	6.61204	51	1	20	90	1	2	1	1	1	0	0	730	1.35	2	0.812549	2018	201802--	19670329	1	20180409	20180423	14		481	1341
庆阳市中医院	154507	0	1	0	9355	2036	3786	458	9.14367	7.61874	8.23907	6.12687	48	1	20	90	3	1	2	1	1	0	0	730	1.35	1	0.352969	2018	201802--	19691025	1	20180314	20180404	21		2746	1040
庆阳市中医院	0155849	0	1	0	8013.5	1306	2159.69	4332	8.98888	7.17472	7.67772	8.37379	38	2	20	7	1	7	2	1	1	0	0	730	1.35	1	0.865876	2019	201901--	19800715	1	20181229	20190112	14	G51.800x002	870.69	1289
庆阳市中医院	0140262-1	0	1	0	13224.7	3246	3746.65	3250	9.48984	8.08518	8.22862	8.08641	85	1	30	7	1	3	1.1	1	1	0	0	730	1.35	2	0.51865	2019	201902--	19331229	1	20190611	20190625	14	I63.900	3367.84	378.81
庆阳市中医院	89794-1	0	1	0	4671	739	1082	2469	8.44913	6.6053	6.98657	7.81157	52	2	20	90	3	1	2	2	1	0	0	730	1.35	2	0.89158	2017	201703--	19641025	1	20170718	20170802	15		385	697
庆阳市中医院	0196445	1	1	1	7160.13	1203	2447.33	3166	8.87628	7.09257	7.80275	8.06022	67	2	20	80	1	1	1.1	1	1	0	1	730	1.35		0.718965	2022	202203--	19541227	1	20220215	20220301	14	G45.004	1577.54	869.79
庆阳市中医院	150656	0	1	0	4335	1237	913	320	8.37448	7.12044	6.81674	5.76832	36	2	20	90	3	1	1	1	1	0	0	730	1.35	1	0.980535	2018	201802--	19810906	1	20180510	20180518	8		24	889
庆阳市中医院	0119572-2	0	1	0	7984.04	2034	3352.48	1930	8.9852	7.61776	8.11746	7.56528	74	1	20	7	1	3	1.1	1	1	0	0	730	1.35	3	0.727554	2019	201901--	19440428	1	20190109	20190121	12	J44.900x001	1439.19	1913.29
庆阳市中医院	0181756	1	1	1	9546.94	2142	2401.54	4370	9.16398	7.6695	7.78387	8.38252	46	1	20	4	1	1	2	1	1	0	1	730	1.35	1	0.713647	2020	202004--	19740708	1	20201027	20201121	25	N23.x00	1939.05	462.49
庆阳市中医院	89672-1	0	1	0	10909	1679	6192	663	9.29734	7.42595	8.73101	6.49678	41	1	20	90	3	3	2	1	1	0	0	730	1.35	1	0.397374	2017	201702--	19751228	1	20040404	20170411	7		4131	2061
庆阳市中医院	0180477	1	1	1	1596.65	449	152.65	0	7.37566	6.10702	5.02815		2	1	10	15	1	3	3	1	1	0	1	730	1.35	1	0	2020	202003--	20180504	1	20200911	20200918	7	R50.900x002	152.65	0
庆阳市中医院	0183417	1	1	1	5602.34	1439	555.34	5304	8.63094	7.2717	6.31958	8.57622	63	2	20	14	3	1	1.1	1	1	0	1	730	1.35	1	0.922537	2020	202004--	19570401	1	20201211	20201223	12	眩晕	453.88	101.46
庆阳市中医院	0191793	1	1	1	5006.2	545	894.2	248	8.51843	6.30079	6.79593	5.51343	26	2	20	15	2	2	2	2	1	1	1	730	1.35	1	0.652049	2021	202103--	19950408	1	20210825	20210901	7	O26.900x507	397.43	496.77
庆阳市中医院	119337-2	0	1	0	8163	1177	2706	675	9.00737	7.07072	7.90323	6.51471	50	2	20	90	1	1	1.1	1	1	0	0	730	1.35	1	0.212955	2017	201701--	19660405	1	20170206	20170213	7		2661	45
庆阳市中医院	0161869	0	1	0	11673.5	2842	2616.48	736	9.36508	7.95226	7.86959	6.60123	51	2	40	7	2	2	2	1	1	1	0	730	1.35	1	0.249278	2019	201901--	19680123	3	20190313	20190323	10	K80.100x001	2516.78	99.7
庆阳市中医院	0129317-1	1	1	1	10777.5	3594	4903.64	1664	9.28522	8.18702	8.49773	7.41698	55	2	20	7	1	2	1.1	1	1	0	1	730	1.35	2	0.625882	2020	202003--	19650428	1	20200825	20200908	14	I50.900x018	2457.07	2446.57
庆阳市中医院	0137198-2	0	1	0	6977.75	2434	1951.95	2616	8.85048	7.79729	7.57658	7.8694	56	1	20	7	1	3	1.1	1	1	0	0	730	1.35	3	0.834282	2019	201901--	19620228	1	20190213	20190225	12	I63.900	756.99	1194.96
庆阳市中医院	0147548	0	1	0	10172	972.86	3360.69	1538.8	9.22739	6.88024	8.1199	7.33876	22	2	20	27	3	7	2	2	2	1	0	730	1.35	1	0.410614	2018	201804--	19960306	1	20181215	20181224	9	Z33.x00x001	2887.69	473
庆阳市中医院	0186107	1	1	1	9745.87	3761	3593.67	2584	9.1846	8.23244	8.18693	7.85709	60	2	20	14	1	1	1.1	2	1	0	1	730	1.35	1	0.708403	2021	202101--	19600708	1	20210311	20210324	13	I25.103	1801.39	1792.28
庆阳市中医院	104230-2	0	1	0	9804	2566	2422	1581	9.19055	7.8501	7.79235	7.36581	80	1	20	90	3	1	1	1	1	0	0	730	1.35	3	0.601049	2018	201803--	19380206	1	20180602	20180617	15		1597	825
庆阳市中医院	106226-1	0	1	0	10681	2009	3453	1180	9.27622	7.60539	8.147	7.07327	70	2	20	90	3	2	1	1	1	0	0	730	1.35	2	0.331966	2017	201704--	19470215	1	20171113	20171127	14		3095	358
庆阳市中医院	0193373	1	1	1	3944.86	1334	981.06	1253	8.28017	7.19594	6.88863	7.1333	63	2	20	27	3	2	2	1	1	0	1	730	1.35		0.623305	2022	202203--	19580519	1	20220307	20220318	11	M17.900x004	841.56	139.5
庆阳市中医院	0094995-1	0	1	0	7959.9	2038	2483.9	20	8.98217	7.61972	7.81758	2.99573	69	2	20	7	1	3	1.1	1	1	0	0	730	1.35	2	0.868921	2019	201901--	19491230	1	20190114	20190125	11	I63.900	328.21	2155.69
庆阳市中医院	89490-1	0	1	0	10262	2292	664	34	9.2362	7.73718	6.49828	3.52636	70	1	20	90	3	1	2	2	1	0	0	730	1.35	1	0.0487106	2017	201703--	19470107	1	20170612	20170626	14		664	0
庆阳市中医院	138606	0	1	0	7568	2100	3114	432	8.93168	7.64969	8.04366	6.06843	75	2	20	70	3	3	2	1	1	0	0	730	1.35	1	0.122673	2017	201702--	19410418	1	20170301	20170411	11		3111	3
庆阳市中医院	0089451-4	1	1	1	5907.86	1872	2948.66	940	8.68404	7.53476	7.98911	6.84588	72	2	20	7	1	3	1.1	1	1	0	1	730	1.35	4	0.954254	2021	202101--	19490203	1	20210220	20210225	5	I50.900x018	177.89	2770.77
庆阳市中医院	151295	0	1	0	3387	510	1416	0	8.1277	6.23441	7.25559		49	1	20	90	3	3	2	2	1	0	0	730	1.35	1	0	2018	201801--	19680125	1	20180102	20180111	9		1416	0
庆阳市中医院	102047-2	0	1	0	8500	2929	2552	1180	9.04782	7.98242	7.84463	7.07327	66	2	20	90	1	3	1	1	1	0	0	730	1.35	3	0.896302	2018	201803--	19520728	1	20180622	20180706	14		387	2165
庆阳市中医院	89426	0	1	0	4690	2765	1256	400	8.45319	7.9248	7.13569	5.99146	78	2	20	80	3	1	2	1	1	0	0	730	1.35	1	0.259662	2017	201701--	19380808	1	20170117	20170122	5		1226	30
庆阳市中医院	0147998	0	1	0	7435.85	1506	1875.35	0	8.91407	7.31721	7.53655		54	2	20	27	2	2	2	1	1	1	0	730	1.35	1	0.0143973	2018	201804--	19640719	1	20181008	20181016	8	H26.900	1848.35	27
庆阳市中医院	89418-1	0	1	0	11025	4530	2533	848	9.30792	8.41848	7.83716	6.74288	78	2	20	90	1	1	1	1	1	0	0	730	1.35	2	0.435078	2018	201803--	19400523	1	20180712	20180725	13		1910	623
庆阳市中医院	0184144	1	1	1	8964.4	1351	1435.6	7908	9.10102	7.2086	7.26934	8.97563	52	2	20	7	3	3	1.1	1	1	0	1	730	1.35	1	0.934013	2021	202101--	19680729	1	20201230	20210111	12	M99.400x003	616.56	819.04
庆阳市中医院	0182274	1	1	1	1622.49	1367	229.19	0	7.39172	7.22037	5.43455		65	1	20	14	1	1	2	1	1	0	1	730	1.35	1	0.206815	2020	202004--	19550715	1	20201111	20201112	1	H26.900	181.79	47.4
庆阳市中医院	89361	0	1	0	3854	1570	1904	84	8.25687	7.35883	7.55171	4.43082	64	2	20	27	3	3	2	1	1	0	0	730	1.35	1	0.407445	2017	201701--	19520820	1	20170207	20170213	6		1178	726
庆阳市中医院	0192784	1	1	1	1679.23	172	643.53	336	7.42609	5.14749	6.46697	5.81711	26	2	20	90	3	7	2	1	1	0	1	730	1.35		0.428226	2021	202110--	19950506	1	20210929	20211005	6	O04.901	560.07	83.46
庆阳市中医院	0155569	0	1	0	2673.92	273	847.92	784	7.8913	5.60947	6.74279	6.66441	4	2	10	90	1	3	2	1	1	0	0	730	1.35	1	0.545823	2018	201804--	20141005	1	20181102	20181110	8	J20.900	741.18	106.74
庆阳市中医院	0116881-5	1	1	1	7329.86	1842	4737.86	0	8.89971	7.51861	8.46334		60	2	20	27	3	3	2	1	1	0	1	730	1.35		0.672639	2022	202206--	19620410	1	20220607	20220614	7	Z51.102	1550.99	3186.87
庆阳市中医院	89323-4	0	1	0	6030	2161	1411	118	8.7045	7.67833	7.25205	4.77068	76	1	20	90	1	1	1	1	1	0	0	730	1.35	5	0.0771746	2018	201801--	19410606	1	20180213	20180220	7		1411	0
庆阳市中医院	0126691-2	1	1	1	8198.47	2246	3941.86	462	9.0117	7.71691	8.27941	6.13556	55	1	20	7	1	3	2	1	1	0	0	730	1.35	3	0.526513	2020	202001--	19640224	1	20191229	20200107	9	J44.900	2085.17	1856.69
庆阳市中医院	0162728	0	1	0	19451.3	2298	4259.35	11834	9.87567	7.73979	8.35687	9.37873	36	1	20	4	3	1	2	1	1	1	0	730	1.35	1	0.755534	2019	201902--	19830119	1	20190330	20190422	23	K35.901	3934.28	325.07
庆阳市中医院	0163542	0	1	0	1649.57	666	411.97	140	7.40827	6.50129	6.02095	4.94164	71	2	20	7	3	3	1.1	1	1	0	0	730	1.35	1	0.53608	2019	201902--	19470804	1	20190527	20190531	4	R10.402	256.07	155.9
庆阳市中医院	0178854	1	1	1	6254.05	1986	2803.05	380	8.74098	7.59388	7.93846	5.94017	45	1	20	15	3	3	3	2	1	0	1	730	1.35	1	0.182746	2020	202003--	19741227	1	20200726	20200803	8	K56.700	2601.36	201.69
庆阳市中医院	0163746	0	1	0	37903.8	6234.72	11063.5	7086	10.5428	8.73789	9.31141	8.86588	46	1	20	7	3	2	2	1	1	1	0	730	1.35	1	0.490037	2019	201903--	19730401	1	20190601	20190706	35	J44.900	9255.56	1807.92
庆阳市中医院	86542-1	0	1	0	6249	2805	1802	657	8.74018	7.93916	7.49665	6.48768	81	2	20	90	1	1	1	1	1	0	0	730	1.35	1	0.495323	2018	201802--	19360813	1	20180228	20180308	8		1241	561
庆阳市中医院	0148647	0	1	0	7170.78	1653	3294.78	1360	8.87777	7.41035	8.10009	7.21524	65	1	20	27	1	3	2	1	1	0	0	730	1.35	1	0.762143	2018	201804--	19530428	1	20181022	20181105	14	I42.000	1107.17	2187.61
庆阳市中医院	0183427	1	1	1	3215.4	1175	1676.2	0	8.07571	7.06902	7.42428		79	2	20	7	3	3	2	2	2	0	1	730	1.35	1	0.113113	2020	202004--	19410513	1	20201211	20201216	5	H40.203	1486.6	189.6
庆阳市中医院	135796	0	1	0	4147	1554	1836	270	8.33014	7.34859	7.51534	5.59842	62	1	20	80	3	1	2	2	2	0	0	730	1.35	1	0.873694	2017	201701--	20170122	1	20161230	20170109	10		266	1570
庆阳市中医院	89159-3	0	1	0	1890	628	793	0	7.54433	6.44254	6.67582		46	1	20	17	3	3	2	1	1	0	0	730	1.35	1	0	2017	201702--	19700930	1	20170509	20170511	2		793	0
庆阳市中医院	0103277-8	1	1	1	9219.32	2498	4405.57	644	9.12906	7.82325	8.39062	6.4677	71	1	20	4	1	1	2	1	1	0	0	730	1.35	9	0.579841	2020	202001--	19480208	1	20191229	20200109	11	J44.900	2121.62	2283.95
庆阳市中医院	150350-2	0	1	0	15677	3080	8724	0	9.65995	8.03269	9.07383		77	1	20	90	3	1	2	1	1	0	0	730	1.35	1	0.940165	2018	201803--	19400525	1	20180516	20180601	16		522	8202
庆阳市中医院	0173797-1	1	1	1	5730.02	1809	2544.81	0	8.65347	7.50053	7.84181		46	2	20	6	1	1	2	1	1	0	1	730	1.35	2	0.0383526	2020	202004--	19741013	1	20201116	20201129	13	H43.300x001	2447.21	97.6
庆阳市中医院	0192372	1	1	1	4466.01	1825	785.01	1280	8.40425	7.50934	6.6657	7.15462	58	1	20	7	1	2	1.1	1	1	0	1	730	1.35	1	0.744335	2021	202103--	19630920	1	20210914	20210924	10	K72.905	527.95	257.06
庆阳市中医院	0178959	1	1	1	6415.75	1023	876.75	1540	8.76651	6.93049	6.77622	7.33954	30	2	20	3	2	1	2	1	1	1	1	730	1.35	1	0.665038	2020	202003--	19900303	3	20200729	20200803	5	O26.900x504	809.52	67.23
庆阳市中医院	0113189-2	0	1	0	7075.39	2790	1710.39	1144	8.86438	7.9338	7.44448	7.04229	66	2	20	14	1	1	1.1	1	1	0	0	730	1.35	3	0.645994	2019	201901--	19521022	1	20181220	20190101	12	H81.100x001	1010.47	699.92
庆阳市中医院	0134055-5	1	1	1	6850.37	2741	1730.37	1368	8.83206	7.91608	7.45609	7.22111	82	1	20	7	1	3	1.1	1	1	0	0	730	1.35	6	0.518314	2019	201904--	19370105	1	20191018	20191025	7	I10.x00x032	1492.44	237.93
庆阳市中医院	0197457	1	1	1	3367.82	1173	723.82	1280	8.12202	7.06732	6.58454	7.15462	42	2	20	27	1	2	1.1	1	1	0	1	730	1.35		0.863291	2022	202203--	19790804	1	20220321	20220329	8	K29.603	273.94	449.88
庆阳市中医院	0161020-1	1	1	1	7694.09	2598	2087.24	1250	8.94821	7.8625	7.6436	7.1309	78	2	20	14	2	1	2	1	1	0	1	730	1.35	2	0.521805	2020	202003--	19410818	1	20200727	20200815	19	I25.103	1595.85	491.39
庆阳市中医院	89040-2	0	1	0	6981	2291	2393	941	8.85095	7.73674	7.7803	6.84694	48	2	20	17	3	3	1.1	1	1	0	0	730	1.35	3	0.444811	2017	201704--	19680807	1	20171114	20171124	10		1851	542
庆阳市中医院	0197648	1	1	1	10550.9	1943	5392.38	1440	9.26396	7.57199	8.59274	7.2724	72	2	20	27	1	3	1.1	1	1	0	1	730	1.35		0.595219	2022	202205--	19490715	1	20220502	20220523	21	I20.801	2765.62	2626.76
庆阳市中医院	0142668-4	1	1	1	10198.8	3710	2418.58	100	9.23002	8.21879	7.79094	4.60517	78	1	20	14	3	1	1.1	1	1	0	1	730	1.35	4	0.429377	2021	202103--	19430401	1	20210704	20210722	18	E11.401+G63.2*	1437.16	981.42
庆阳市中医院	139524	0	1	0	5356	2064	2461	336	8.58597	7.6324	7.80832	5.81711	70	2	20	70	3	2	2	2	1	0	0	730	1.35	1	0.703611	2017	201702--	19470202	1	20170508	20170517	9		829	1632
庆阳市中医院	0182225-2	1	1	1	7142.4	1090	2286.4	5220	8.8738	6.99393	7.73473	8.56025	69	2	20	7	1	3	1.1	1	1	0	1	730	1.35	2	0.948793	2021	202101--	19510519	1	20210111	20210122	11	I69.300x003	384.38	1902.02
庆阳市中医院	0077427-12	0	1	0	4359.03	2263	1049.75	238	8.38	7.72445	6.95631	5.47227	54	1	20	7	3	3	1.1	1	1	0	0	730	1.35	13	0.56101	2019	201903--	19650425	1	20190730	20190809	10	C16.900	565.31	484.44
庆阳市中医院	0197123	1	1	1	6702.57	2484	844.17	0	8.81025	7.81763	6.73835		72	2	20	17	1	1	1.1	1	1	0	1	730	1.35		0.817442	2022	202203--	19490607	1	20220303	20220315	12	H81.901	154.11	690.06
庆阳市中医院	0176614	1	1	1	2404.44	469	314.44	1288	7.78507	6.1506	5.75079	7.16085	5	1	10	15	1	2	1.1	1	1	0	1	730	1.35	1	0.803774	2020	202002--	20140617	1	20200511	20200518	7	J03.901	314.44	0
庆阳市中医院	0169690	1	1	1	8639.8	1516	3363.97	3908	9.06413	7.32383	8.12088	8.27078	32	2	20	7	1	2	2	1	1	0	0	730	1.35	1	0.84166	2019	201904--	19870602	1	20191011	20191029	18	L40.000	1151.44	2212.53
庆阳市中医院	151167	0	1	0	12436	3300	3649	618	9.42835	8.10168	8.20221	6.42649	85	1	20	90	3	1	1	1	1	0	0	730	1.35	1	0.713147	2018	201801--	19321211	1	20171229	20180116	18		1224	2425
庆阳市中医院	0181745	1	1	1	5231.21	3079	1181.21	10	8.5624	8.03236	7.07429	2.30259	63	1	20	14	1	1	1.1	2	1	0	1	730	1.35	1	0.461564	2020	202004--	19570720	1	20201027	20201104	8	G45.004	641.39	539.82
庆阳市中医院	0186918	1	1	1	2604.77	740	524.27	8	7.8651	6.60665	6.26201	2.07944	25	2	20	7	2	7	2	1	1	0	1	730	1.35	1	0.696902	2021	202102--	19950606	3	20210402	20210406	4	O26.900x506	161.33	362.94
庆阳市中医院	104636	0	1	0	7332	1755	3138	589	8.9	7.47022	8.05134	6.37843	66	2	20	80	3	1	2	1	1	0	0	730	1.35	1	0.495036	2017	201702--	19500824	1	20170322	20170406	15		1882	1256
庆阳市中医院	0182848	1	1	1	5678.15	2403	1819.15	0	8.64438	7.78447	7.50612		30	1	20	15	1	7	1.1	1	1	0	1	730	1.35	1	0.317291	2020	202004--	19900619	1	20201128	20201209	11	糖尿病周围神经病变	1241.95	577.2
庆阳市中医院	88802-2	0	1	0	8123	1971	1096	2000	9.00245	7.5863	6.99942	7.6009	53	1	20	90	3	1	2	1	1	0	0	730	1.35	3	0.680556	2017	201704--	19640511	1	20171009	20171107	29		989	107
庆阳市中医院	0193932	1	1	1	1080.01	105	623.01	264	6.98473	4.65396	6.43456	5.57595	36	2	20	13	2	7	2	1	1	0	1	730	1.35		0.706801	2021	202111--	19850502	1	20211123	20211125	2	O02.001	260.07	362.94
庆阳市中医院	89944	0	1	0	9799	1904	5261	178	9.19004	7.55171	8.56808	5.18178	74	2	20	80	3	3	2	2	1	0	0	730	1.35	1	0.0952381	2017	201701--	19420302	1	20170228	20170322	22		4921	340
庆阳市中医院	0147668	0	1	0	6107.05	2614	1385.05	570	8.7172	7.86864	7.23349	6.34564	58	1	20	4	1	1	1.1	1	1	0	0	730	1.35	1	0.795898	2019	201901--	19600505	1	20181218	20190101	14	E11.900	399.03	986.02
庆阳市中医院	0182790	1	1	1	8958.52	3056	3655.81	0	9.10036	8.02486	8.20407		65	1	20	7	3	3	2	2	2	0	1	730	1.35	1	0.7798	2020	202004--	19550729	1	20201126	20201207	11	I20.900	805.01	2850.8
庆阳市中医院	0173278	1	1	1	2007.06	594	494.06	920	7.60443	6.38688	6.20266	6.82437	14	2	10	15	1	2	1.1	1	1	0	0	730	1.35	1	0.700784	2020	202001--	20050508	1	20200105	20200110	5	J20.900	423.11	70.95
庆阳市中医院	0188708	1	1	1	6955	1974	2728.4	2092	8.84722	7.58782	7.91147	7.64588	57	2	20	7	1	2	1.1	1	1	0	1	730	1.35	1	0.734223	2021	202102--	19631016	1	20210527	20210609	13	I63.900	1281.15	1447.25
庆阳市中医院	0166372	0	1	0	10906.4	1961	1243.36	40	9.2971	7.58121	7.12557	3.68888	11	2	10	7	3	3	2	1	1	1	0	730	1.35	20	0.0311682	2019	201903--	20071211	1	20190624	20190713	20	Z47.001	1243.36	0
庆阳市中医院	0166729	0	1	0	2622.91	382	688.91	462	7.87204	5.94542	6.53511	6.13556	2	2	10	15	1	3	2	1	1	0	0	730	1.35	1	0.401421	2019	201903--	20161226	1	20190702	20190710	8	J18.000	688.91	0
庆阳市中医院	76576-4	0	1	0	12792	2736	5510	3451	9.45658	7.91425	8.61432	8.14642	76	2	20	90	1	2	2	1	1	0	0	730	1.35	1	0.52762	2017	201702--	19400630	1	20170411	20170502	21		4233	1277
庆阳市中医院	88685-2	0	1	0	10085	2890	3819	627	9.2188	7.96901	8.24774	6.44095	75	2	20	90	1	3	1	1	1	0	0	730	1.35	3	0.516419	2018	201803--	19420517	1	20180428	20180513	15		2150	1669
庆阳市中医院	0163750	0	1	0	3897.77	462	1534.77	1152	8.26816	6.13556	7.33614	7.04925	6	2	10	9	1	2	2	1	1	0	0	730	1.35	1	0.616458	2019	201902--	20120908	1	20190415	20190424	9	J20.000	1030.49	504.28
庆阳市中医院	0161955	0	1	0	1932.68	453	388.68	780	7.56666	6.11589	5.96276	6.65929	1	1	10	15	1	7	2	1	1	0	0	730	1.35	1	0.66742	2019	201901--	20171230	1	20190315	20190320	5	A09.900x003	388.68	0
庆阳市中医院	0168364	0	1	0	4897.79	714	298.79	6164	8.49654	6.57088	5.69974	8.72648	71	2	20	7	1	3	1.1	1	1	0	0	730	1.35	1	0.990535	2019	201903--	19480717	1	20190828	20190907	10	M47.802	61.17	237.62
庆阳市中医院	0078455-4	0	1	0	5379.95	2353	1655.96	356	8.59043	7.76345	7.41214	5.87493	76	1	20	14	1	1	1.1	1	1	0	0	730	1.35	5	0.917985	2019	201903--	19430401	1	20190910	20190918	8	J44.900	165.01	1490.95
庆阳市中医院	94095	0	1	0	10067	3047	4351	1767	9.21702	8.02191	8.37816	7.47704	83	2	20	80	3	1	2	1	1	0	0	730	1.35	1	0.645145	2017	201701--	19331216	1	20170203	20170216	13		2171	2180
庆阳市中医院	0175779	1	1	1	6860.39	3713	1670.39	362	8.83352	8.2196	7.42081	5.89164	45	1	20	3	1	1	1.1	1	1	0	1	730	1.35	1	0.961818	2020	202002--	19750306	1	20200411	20200422	11	I25.103	77.6	1592.79
庆阳市中医院	0121243-4	1	1	1	3319.37	2053	176.37	772	8.10753	7.62706	5.17258	6.64898	67	2	20	14	1	1	1.1	1	1	0	1	730	1.35	5	0.814028	2020	202002--	19521024	1	20200402	20200405	3	I10.x00x032	176.37	0
庆阳市中医院	0146638	0	1	0	8160.48	3417	2529.49	908	9.00706	8.13652	7.83577	6.81124	69	2	20	80	1	1	1.1	1	1	0	0	730	1.35	1	0.750359	2018	201804--	19481229	1	20180912	20180928	16	E11.900	858.14	1671.35
庆阳市中医院	88571-2	0	1	0	5851	2006	2143	582	8.67437	7.6039	7.66996	6.36647	80	1	20	90	3	1	1.1	1	1	0	0	730	1.35	3	0.355229	2017	201702--	19370415	1	20170531	20170615	15		1757	386
庆阳市中医院	0158091-1	1	1	1	6402.88	2854	1350.23	2096	8.7645	7.95648	7.20803	7.64779	71	1	20	7	1	3	1.1	1	1	0	1	730	1.35	2	0.989487	2020	202002--	19490416	1	20200525	20200606	12	I69.300x003	36.23	1314
庆阳市中医院	0180474	1	1	1	12842.5	2066	6138.44	874	9.46051	7.63337	8.72233	6.77308	63	1	20	7	1	3	1.1	1	1	0	1	730	1.35	1	0.412411	2020	202003--	19570205	1	20200911	20200925	14	I63.900	4120.43	2018.01
庆阳市中医院	0185136-1	1	1	1	7020.26	838	1727.06	818	8.85656	6.73102	7.45418	6.70686	25	2	20	7	2	3	1.1	1	1	1	1	730	1.35	2	0.566069	2021	202101--	19951022	1	20210216	20210224	8	O26.900x506	1104.38	622.68
庆阳市中医院	0173194	1	1	1	7182.54	1005	1357.54	3985	8.87941	6.91274	7.21343	8.29029	35	1	20	4	1	1	2	1	1	1	0	730	1.35	1	0.799869	2020	202001--	19841112	1	20200103	20200118	15	I84.201	1069.21	288.33
庆阳市中医院	112835-4	0	1	0	9943	1828	3912	429	9.20462	7.51098	8.2718	6.06146	69	2	20	90	3	1	2	1	1	0	0	730	1.35	5	0.106657	2018	201801--	19480523	1	20180119	20180207	19		3878	34
庆阳市中医院	0181742	1	1	1	9505.54	2398	2814.03	2370	9.15963	7.78239	7.94237	7.77065	57	1	20	7	3	2	1.1	1	1	0	1	730	1.35	1	0.977116	2020	202004--	19630610	1	20201026	20201107	12		118.63	2695.4
庆阳市中医院	0082726-7	1	1	1	3971.41	2293	797.71	744	8.28688	7.73762	6.68175	6.61204	58	2	20	27	1	2	2	1	1	0	1	730	1.35		0.722159	2022	202203--	19630820	1	20220307	20220312	5	I69.300	428.35	369.36
庆阳市中医院	88451-2	0	1	0	10124	1888	4572	1170	9.22266	7.54327	8.42771	7.06476	43	1	20	27	1	3	2	1	1	0	0	730	1.35	1	0.231627	2017	201702--	19730601	1	20170313	20170401	19		4412	160
庆阳市中医院	0159642	0	1	0	4218	2308	394	1340	8.34712	7.74414	5.97635	7.20042	61	2	20	7	1	7	2	1	1	0	0	730	1.35	1	0.921102	2019	201901--	19570913	1	20190109	20190115	6	G45.004	136.81	257.19
庆阳市中医院	0181741	1	1	1	3744.21	1512	854.21	1264	8.22797	7.32119	6.75018	7.14204	50	2	20	7	3	1	2	1	1	0	1	730	1.35	1	0.59673	2020	202004--	19700912	1	20201026	20201102	7	N39.000	854.21	0
庆阳市中医院	90981-2	0	1	0	4688	1590	2715	0	8.45276	7.37149	7.90655		69	1	20	80	1	1	2	1	1	0	0	730	1.35	1	0	2017	201702--	19480317	1	20170509	20170520	11		2715	0
庆阳市中医院	80147	0	1	0	8629	2585	4762	365	9.06288	7.85748	8.46842	5.8999	77	1	20	80	3	1	2	1	1	0	0	730	1.35	1	0.72323	2016	201701--	19390505	1	20161121	20161208	17		1419	3343
庆阳市中医院	88419-2	0	1	0	4748	1892	1634	641	8.46548	7.54539	7.39879	6.46303	54	1	20	27	3	3	2	1	1	0	0	730	1.35	1	0.742857	2017	201702--	19620810	1	20170403	20170413	10		585	1049
庆阳市中医院	0143934-4	1	1	1	8181.19	2080	2104.79	260	9.00959	7.64012	7.65197	5.56068	67	2	20	14	1	1	1.1	1	1	0	1	730	1.35	5	0.190833	2021	202101--	19531112	1	20210305	20210318	13	K74.607	1913.51	191.28
庆阳市中医院	0175274-1	1	1	1	5380.88	1920	1208.18	2412	8.59061	7.56008	7.09687	7.78821	43	1	20	4	3	1	1.1	1	1	0	1	730	1.35	2	0.972164	2021	202103--	19770924	1	20210909	20210918	9	I69.100x001	100.77	1107.41
庆阳市中医院	0188534	1	1	1	4670.29	2159	1534.09	944	8.44898	7.6774	7.33569	6.85013	72	1	20	14	1	1	1.1	1	1	0	1	730	1.35	1	0.572707	2021	202102--	19490430	1	20210523	20210529	6	H81.901	1058.87	475.22
庆阳市中医院	0146774-1	0	1	0	11734.9	2382	5537.29	3988	9.37032	7.7757	8.61926	8.29105	67	1	20	14	1	1	2	1	1	0	0	730	1.35	2	0.714924	2019	201902--	19510713	1	20190521	20190606	16	I25.103	2715.43	2821.86
庆阳市中医院	0173158	1	1	1	9588.91	3756	2997.9	2148	9.16836	8.23111	8.00567	7.67229	68	1	20	7	3	3	1.1	1	1	0	0	730	1.35	1	0.498945	2020	202001--	19510620	1	20200102	20200109	7	J44.000	2578.38	419.52
庆阳市中医院	0190128	1	1	1	7189.59	2898	2355.09	304	8.88039	7.97178	7.76433	5.71703	47	2	20	7	3	3	1.1	1	1	0	1	730	1.35	1	0.569563	2021	202103--	19740123	1	20210630	20210716	16	E11.200x214+N08.3*	1144.57	1210.52
庆阳市中医院	138856	0	1	0	5695	1254	2519	0	8.64734	7.13409	7.83162		54	1	20	17	3	2	2	1	1	0	0	730	1.35	1	0.388646	2017	201702--	19620427	1	20170407	20170422	15		1540	979
庆阳市中医院	0177822	1	1	1	3846.25	1475	892.25	1176	8.25485	7.29641	6.79375	7.06987	7	2	10	15	1	2	1.1	1	1	0	1	730	1.35	1	0.568597	2020	202002--	20130316	1	20200616	20200623	7	I88.001	892.25	0
庆阳市中医院	0131057-9	1	1	1	6988.81	2106	1287.83	600	8.85207	7.65255	7.16071	6.39693	55	1	20	7	1	3	1.1	1	1	0	1	730	1.35	10	0.664668	2020	202002--	19641004	1	20200323	20200402	10	K74.602	633.05	654.78
庆阳市中医院	0178868	1	1	1	5920.62	2104	61.62	6458	8.6862	7.6516	4.12099	8.77308	56	2	20	14	1	1	2	1	1	0	1	730	1.35	1	0.998647	2020	202003--	19630918	1	20200727	20200806	10	M47.900x021	8.82	52.8
庆阳市中医院	157663	0	1	0	8895	1862	3231	1424	9.09324	7.52941	8.08055	7.26123	53	1	20	90	1	1	1	1	1	0	0	730	1.35	1	0.595918	2018	201803--	19640919	1	20180708	20180721	13		1881	1350
庆阳市中医院	0164706	0	1	0	8133.74	4091	2182.74	372	9.00378	8.31654	7.68834	5.91889	69	2	20	7	1	2	2	1	1	0	0	730	1.35	1	0.470745	2019	201902--	19491115	1	20190513	20190525	12	E11.401+G63.2*	1352.11	830.63
庆阳市中医院	0139887-3	1	1	1	14583.6	5015	6397.58	1935	9.58765	8.52019	8.76367	7.56786	75	2	20	80	1	1	2	1	1	0	1	730	1.35		0.343782	2022	202202--	19460505	1	20220205	20220215	10	G45.004	5467.99	929.59
庆阳市中医院	149919	0	1	0	5855	1526	1923	1194	8.67505	7.33041	7.56164	7.08506	54	2	20	90	3	3	1	1	1	0	0	730	1.35	1	0.666667	2017	201704--	19630313	1	20171212	20171223	11		1039	884
庆阳市中医院	0198657	1	1	1	8185.54	2016	4015.54	1736	9.01012	7.60887	8.29793	7.45934	58	2	20	27	1	3	2	1	1	0	1	730	1.35		0.518724	2022	202206--	19640203	1	20220612	20220621	9	I63.500	2768.08	1247.46
庆阳市中医院	144766	0	1	0	5038	2718	1456	0	8.52476	7.90765	7.28345		88	1	20	90	3	6	2	2	1	0	0	730	1.35	1	0.0453297	2017	201703--	19290211	1	20171024	20171030	6		1390	66
庆阳市中医院	0173351	1	1	1	10995.5	2165	4024.25	4208	9.30524	7.68018	8.30009	8.34474	48	1	20	7	1	3	1.1	1	1	0	0	730	1.35	1	0.758486	2020	202001--	19710309	1	20200106	20200120	14	I63.900	1988.2	2036.05
庆阳市中医院	136854	0	1	0	4135	2216	1494	0	8.32724	7.70346	7.30921		63	1	20	80	3	6	2	1	1	0	0	730	1.35	1	0.722892	2017	201701--	19530225	1	20170204	20170214	10		414	1080
庆阳市中医院	0184766	1	1	1	14136.6	3016	3580.01	1860	9.55652	8.01169	8.18312	7.52833	67	1	20	7	2	3	2	2	2	1	1	730	1.35	1	0.402858	2021	202101--	19531014	1	20210118	20210205	18	N40.x00	3248.46	331.55
庆阳市中医院	88192-5	0	1	0	8225	2530	2694	448	9.01493	7.83597	7.89878	6.10479	74	1	20	80	3	1	1.1	2	1	0	0	730	1.35	6	0.15627	2017	201704--	19430718	1	20171106	20171125	19		2651	43
庆阳市中医院	0173736	1	1	1	4134.29	252	1191.29	3560	8.32707	5.52943	7.08279	8.17752	8	2	10	15	3	7	2	1	1	0	0	730	1.35	1	0.897171	2020	202001--	20110317	1	20200114	20200123	9	G51.800x002	488.57	702.72
庆阳市中医院	0147358-2	0	1	0	12610.3	1492	1032.41	7424	9.44227	7.30787	6.93965	8.91247	76	2	20	7	1	3	1.1	1	1	0	0	730	1.35	3	0.96896	2019	201901--	19420526	1	20190225	20190318	21	I63.900	262.49	769.92
庆阳市中医院	0197714	1	1	1	2362.99	609	333.99	896	7.76768	6.41182	5.81111	6.79794	3	2	10	90	3	3	2	1	1	0	1	730	1.35		0.946	2022	202205--	20190225	1	20220504	20220511	7	J18.002	66.42	267.57
庆阳市中医院	0102782-1	1	1	1	6481.85	1876	1453.85	2400	8.77676	7.5369	7.28197	7.78322	47	2	20	31	1	7	2	1	1	0	1	730	1.35		0.814772	2022	202205--	19741118	1	20220415	20220510	25	S32.100	713.84	740.01
庆阳市中医院	88165-1	0	1	0	6094	1821	2348	1160	8.71506	7.50714	7.76132	7.05618	68	1	20	27	1	3	1.1	1	1	0	0	730	1.35	2	0.473489	2017	201704--	19490403	1	20171107	20171117	10		1847	501
庆阳市中医院	0184083	1	1	1	8807.67	2239	2986.27	1824	9.08338	7.71378	8.00178	7.50879	53	1	20	15	3	2	1.1	1	1	0	1	730	1.35	1	0.793415	2021	202101--	19670408	1	20201229	20210115	17	E05.805	993.73	1992.54
庆阳市中医院	88128-1	0	1	0	1976	174	478	240	7.58883	5.15906	6.16961	5.48064	24	2	20	90	3	3	2	1	1	0	0	730	1.35	2	0.60585	2017	201702--	19930205	1	20170418	20170421	3		283	195
庆阳市中医院	132366	0	1	0	7362	1832	3984	274	8.90409	7.51316	8.29004	5.61313	63	1	20	80	3	1	2	1	1	0	0	730	1.35	1	0.77736	2017	201702--	19540315	1	20170419	20170503	14		948	3036
庆阳市中医院	88127-8	0	1	0	1155	356	365	113	7.05186	5.87493	5.8999	4.72739	8	1	10	90	3	3	2	2	1	0	0	730	1.35	9	0.487448	2017	201702--	20080920	1	20170415	20170420	5		245	120
庆阳市中医院	0163186-1	1	1	1	3798.9	1650	1003.9	1350	8.24247	7.40853	6.91165	7.20786	62	2	20	14	3	1	1.1	1	1	0	0	730	1.35	2	0.858397	2019	201904--	19571015	1	20191214	20191219	5	I10.x00x032	333.32	670.58
庆阳市中医院	88115-1	0	1	0	11959	2818	4104	2740	9.38924	7.94378	8.31972	7.91571	72	2	20	90	1	3	1	1	1	0	0	730	1.35	1	0.76052	2018	201802--	19450827	1	20180309	20180402	24		1639	2465
庆阳市中医院	0146766	0	1	0	5883.99	3036	1210.99	808	8.67999	8.0183	7.09919	6.69456	49	2	20	27	1	3	1.1	1	1	0	0	730	1.35	1	0.724986	2018	201804--	19690301	1	20180917	20180928	11	I25.103	555.25	655.74
庆阳市中医院	0174525	1	1	1	4805.12	1804	1497.1	1736	8.47744	7.49776	7.31129	7.45934	51	2	20	7	1	3	2	1	1	0	1	730	1.35	1	0.851387	2020	202001--	19680325	1	20200304	20200310	6	I10.x00x032	480.48	1016.62
庆阳市中医院	0182933-1	1	1	1	12604.1	4028	4506.63	2160	9.44178	8.30103	8.41331	7.67786	86	2	20	7	1	2	1.1	1	1	0	1	730	1.35	2	0.530374	2021	202101--	19340901	1	20210115	20210131	16	J44.900	3130.82	1375.81
庆阳市中医院	0157508-1	1	1	1	1857.12	808	341.42	370	7.52678	6.69456	5.83311	5.9135	43	2	20	15	2	7	3	1	1	0	1	730	1.35	2	0.717663	2021	202101--	19780108	1	20210224	20210305	9	O04.900x005	200.86	140.56
庆阳市中医院	0092253-11	1	1	1	4920.79	2107	1327.97	10	8.50122	7.65302	7.19141	2.30259	79	1	20	14	1	1	1.1	2	1	0	1	730	1.35	12	0.737176	2020	202004--	19401014	1	20200922	20201004	12	I69.300	351.65	976.32
庆阳市中医院	88042-1	0	1	0	9649	1658	2169	195	9.17461	7.41337	7.68202	5.273	45	2	20	90	3	3	2	1	1	0	0	730	1.35	2	0.247462	2018	201803--	19720724	1	20180712	20180724	12		1779	390
庆阳市中医院	0154207-1	1	1	1	9932.63	3612	3821.43	1824	9.20358	8.19202	8.24838	7.50879	68	2	20	14	3	1	2	1	1	0	1	730	1.35	1	0.767123	2021	202101--	19530107	1	20210106	20210120	14	I10.x00x032	1314.69	2506.74
庆阳市中医院	143757	0	1	0	2251	212	328	329	7.71913	5.35659	5.79301	5.79606	5	1	10	90	1	2	2	1	1	0	0	730	1.35	1	0.846271	2017	201704--	20120108	1	20170918	20170930	12		101	227
庆阳市中医院	0142575-2	1	1	1	8448.34	2491	1836.32	6048	9.04173	7.82044	7.51552	8.70748	64	1	20	14	3	1	1.1	1	1	0	1	730	1.35	3	0.924071	2020	202002--	19550711	1	20200526	20200606	11	I63.900	598.65	1237.67
庆阳市中医院	78573-2	0	1	0	8789	3064	3052	842	9.08126	8.02748	8.02355	6.73578	76	2	20	80	1	1	1.1	1	1	0	0	730	1.35	3	0.427067	2017	201704--	19410621	1	20171023	20171108	16		2231	821
庆阳市中医院	0186484	1	1	1	6131.51	1874	1304.01	210	8.7212	7.53583	7.1732	5.34711	28	2	20	7	2	3	2	1	1	0	1	730	1.35	1	0.404911	2021	202102--	19920922	1	20210322	20210412	21	O26.900x502	900.97	403.04
庆阳市中医院	0100517-3	1	1	1	7582.14	3549	2384.14	0	8.93355	8.17442	7.77659		79	2	20	80	1	1	1.1	1	1	0	1	730	1.35		0.244566	2022	202203--	19420902	1	20220308	20220318	10	C78.000x011	1801.06	583.08
庆阳市中医院	0130238-3	0	1	0	5892.98	2898	1945.98	512	8.68152	7.97178	7.57352	6.23832	40	1	20	2	1	1	1.1	1	1	0	0	730	1.35	4	0.922872	2019	201902--	19790417	1	20190416	20190423	7	Z03.501	189.58	1756.4
庆阳市中医院	0160747	0	1	0	11318.2	3100	5591.33	1216	9.33417	8.03916	8.62897	7.10332	45	2	20	7	1	2	2	1	1	0	0	730	1.35	1	0.765233	2019	201901--	19730318	1	20190214	20190306	20	I25.103	1598.14	3993.19
庆阳市中医院	0169726-1	1	1	1	5239.27	2306	1702.07	0	8.56394	7.74327	7.4396		82	2	20	80	1	1	1.1	1	1	0	1	730	1.35		0.880757	2021	202110--	19391021	1	20211018	20211029	11	I25.103	202.96	1499.11
庆阳市中医院	0189891	1	1	1	2876.16	571	811.96	446	7.96421	6.34739	6.69945	6.10032	27	2	20	7	1	2	1.1	1	1	0	1	730	1.35	1	0.635879	2021	202102--	19931119	1	20210623	20210626	3	O26.900x508	458.05	353.91
庆阳市中医院	0115239-3	1	1	1	11129.3	2886	3485.33	1464	9.31734	7.96763	8.15632	7.28893	56	1	20	4	1	1	1.1	1	1	0	1	730	1.35	4	0.935197	2020	202003--	19640530	1	20200708	20200727	19	N18.900	320.73	3164.6
庆阳市中医院	87946-1	0	1	0	8006	1979	4005	240	8.98795	7.59035	8.2953	5.48064	78	2	20	90	3	1	1.1	1	1	0	0	730	1.35	2	0.281743	2017	201703--	19390815	1	20170817	20170830	13		3049	956
庆阳市中医院	0150379	0	1	0	4479	2383	935	170	8.40716	7.77612	6.84055	5.1358	51	1	20	27	1	3	2	1	1	0	0	730	1.35	1	0.285973	2017	201704--	19660306	1	20171220	20171230	10		789	146
庆阳市中医院	0197303	1	1	1	7692.64	1637.86	2030.78	45	8.94802	7.40115	7.61618	3.80666	52	2	20	80	2	1	2	1	1	1	1	730	1.35		0.0216786	2022	202203--	19690721	1	20220316	20220322	6	K65.000	2030.78	0
庆阳市中医院	0157901-1	1	1	1	7197.83	3820	2420.13	646	8.88153	8.24801	7.79158	6.4708	70	2	20	14	1	1	1.1	1	1	0	1	730	1.35	2	0.417657	2020	202004--	19491228	1	20200928	20201004	6	I50.900x018	1785.54	634.59
庆阳市中医院	0175915	1	1	1	5838.71	2927	1237.72	501	8.67227	7.98173	7.12103	6.21661	61	1	20	7	1	2	1.1	1	1	0	1	730	1.35	1	0.821926	2020	202002--	19581211	1	20200415	20200429	14	E11.401+G63.2*	309.62	928.1
庆阳市中医院	151867	0	1	0	5009	1803	647	220	8.51899	7.49721	6.47235	5.39363	44	1	20	90	3	3	2	1	1	0	0	730	1.35	1	0.253749	2018	201801--	19730408	1	20180116	20180130	14		647	0
庆阳市中医院	87923-1	0	1	0	6699	1939	2627	800	8.80971	7.56993	7.8736	6.68461	49	2	20	90	1	3	2	1	1	0	0	730	1.35	1	0.450248	2018	201801--	19680515	1	20180119	20180129	10		1884	743
庆阳市中医院	0157503	0	1	0	22953.3	2642	6831.07	948	10.0412	7.87929	8.82924	6.85435	54	2	20	27	3	2	2	1	1	0	0	730	1.35	1	0.26765	2018	201804--	19640127	1	20180703	20180809	37	D41.401	5697	1134.07
庆阳市中医院	87905-3	0	1	0	8480	1788	2677	0	9.04547	7.48885	7.89245		47	1	30	27	1	3	1.1	1	1	0	0	730	1.35	4	0.159133	2017	201704--	19700918	1	20171104	20171118	14		2251	426
庆阳市中医院	87904-1	0	1	0	8379	2992	3623	668	9.03348	8.0037	8.19506	6.50429	73	2	20	90	3	1	2	1	1	0	0	730	1.35	2	0.89443	2017	201703--	19430912	1	20170718	20170803	16		453	3170
庆阳市中医院	140980	0	1	0	6411	2363	3163	0	8.76577	7.76769	8.05928		43	1	20	90	1	3	2	1	1	0	0	730	1.35	1	0.184951	2017	201703--	19731009	1	20170622	20170704	12		2578	585
庆阳市中医院	0169999	1	1	1	5469.9	2265	1269.7	1334	8.60702	7.72533	7.14654	7.19594	45	1	20	7	1	2	1.1	1	1	0	0	730	1.35	1	0.676445	2019	201904--	19740410	1	20191021	20191101	11	I10.x09	842.44	427.26
庆阳市中医院	0135175-3	0	1	0	8344.73	1386	2056.22	4104	9.02939	7.23418	7.62862	8.31972	68	2	20	14	3	1	1.1	1	1	0	0	730	1.35	4	0.777362	2019	201902--	19501126	1	20190604	20190618	14	G61.000	1371.5	684.72
庆阳市中医院	0154728	0	1	0	6723.42	1534	1880.42	220	8.81335	7.33563	7.53925	5.39363	53	2	20	27	3	3	2	1	1	0	0	730	1.35	1	0.319555	2018	201804--	19651204	1	20181127	20181207	10	N87.101	1429.22	451.2
庆阳市中医院	0157501-6	1	1	1	13619	3322	5160.01	20	9.51922	8.10832	8.54869	2.99573	78	1	20	7	3	2	2	1	1	0	1	730	1.35	7	0.0298185	2020	202002--	19420404	1	20200318	20200411	24	C67.900	5025.55	134.46
庆阳市中医院	96047-2	0	1	0	6945	1344	4382	688	8.84578	7.20341	8.38526	6.53379	64	2	20	27	3	4	2	2	2	0	0	730	1.35	1	0.187377	2017	201702--	19520701	1	20170411	20170426	15		4120	262
庆阳市中医院	0085756-6	1	1	1	7187.22	1445	1463.66	6534	8.88006	7.27586	7.2887	8.78477	77	2	20	14	3	1	1.1	1	1	0	0	730	1.35	7	0.933387	2019	201904--	19420901	1	20191202	20191210	8	I25.103	532.75	930.91
庆阳市中医院	0159610-1	0	1	0	3715.71	822	811.71	1774	8.22033	6.71174	6.69914	7.48099	4	1	10	15	1	2	2	1	1	0	0	730	1.35	2	0.754829	2019	201902--	20140922	1	20190401	20190409	8	J20.900	633.94	177.77
庆阳市中医院	0080877-2	1	1	1	4583.41	1649	1508.61	308	8.4302	7.40792	7.31894	5.7301	52	1	20	3	3	1	1.1	1	1	0	0	730	1.35	3	0.558557	2019	201904--	19670327	1	20191127	20191209	12	M10.002	801.93	706.68
庆阳市中医院	0172118	1	1	1	3348.28	1367	1161.28	308	8.1162	7.22037	7.05728	5.7301	20	2	10	15	3	2	2	1	1	0	0	730	1.35	1	0.560485	2019	201904--	19990515	1	20191212	20191220	8	A46.x00	645.77	515.51
庆阳市中医院	87802-1	0	1	0	5092	830	1364	1795	8.53543	6.72143	7.21818	7.49276	64	2	20	90	1	2	1	1	1	0	0	730	1.35	2	0.666983	2018	201802--	19531230	1	20180428	20180510	12		1052	312
庆阳市中医院	87798-2	0	1	0	5189	1700	1771	0	8.5543	7.43838	7.4793		53	2	20	90	3	2	1	1	1	0	0	730	1.35	3	0.681536	2018	201803--	19650820	1	20180627	20180708	11		564	1207
庆阳市中医院	0167822	0	1	0	6725.56	1168	980.06	220	8.81367	7.06305	6.88761	5.39363	68	1	20	14	2	1	2	1	1	1	0	730	1.35	1	0.205823	2019	201903--	19510401	1	20190813	20190819	6	H26.900	953.06	27
庆阳市中医院	0196912	1	1	1	7932.12	3516	2306.32	1680	8.97868	8.16508	7.74341	7.42655	52	1	20	27	1	1	1.1	1	1	0	1	730	1.35		0.662215	2022	202203--	19700209	1	20220225	20220307	10	I25.103	1346.52	959.8
庆阳市中医院	87744-14	0	1	0	12860	2237	9303	0	9.46188	7.71289	9.13809		60	1	20	27	1	3	1	1	1	0	0	730	1.35	15	0.342578	2017	201702--	19560814	1	20170508	20170519	11		6116	3187
庆阳市中医院	0167630	0	1	0	12703.1	2124.86	2473.23	859	9.4496	7.66146	7.81328	6.75577	47	2	20	7	3	3	2	1	1	1	0	730	1.35	1	0.462108	2019	201903--	19720120	1	20190725	20190802	8	N80.001	1792.38	680.85
庆阳市中医院	0156569	0	1	0	2283	335	675	328	7.73325	5.81413	6.51471	5.79301	1	1	10	90	3	7	1	1	1	0	0	730	1.35	1	0.638086	2018	201803--	20171024	1	20180607	20180613	6		363	312
庆阳市中医院	0159770	0	1	0	8064.2	1109	962.7	30	8.99519	7.01121	6.86974	3.4012	68	1	20	7	3	3	2	2	1	1	0	730	1.35	1	0.0574192	2019	201901--	19500416	1	20190114	20190118	4	H25.900	935.7	27
庆阳市中医院	0181892	1	1	1	11004.1	2990	3744.67	1824	9.30602	8.00303	8.22809	7.50879	49	1	20	7	3	2	1.1	1	1	0	1	730	1.35	1	0.471567	2020	202004--	19710124	1	20201030	20201118	19	K74.100	2942.67	802
庆阳市中医院	87712-3	0	1	0	9156	2724	2815	1229	9.12216	7.90986	7.94272	7.11396	55	1	20	17	1	1	1	1	1	0	0	730	1.35	4	0.502473	2017	201702--	19611022	1	20170505	20170522	17		2012	803
庆阳市中医院	0181717-2	1	1	1	7021.93	1781	414.93	400	8.85679	7.48493	6.02811	5.99146	61	2	20	14	1	1	2	1	1	1	1	730	1.35	2	0.49084	2021	202103--	19591208	1	20210907	20210911	4	H25.900	414.93	0
庆阳市中医院	87702	0	1	0	7626	1632	3762	1624	8.93932	7.39756	8.23271	7.39265	69	2	20	80	3	1	2	1	1	0	0	730	1.35	1	0.632752	2017	201701--	19470505	1	20170307	20170318	11		1978	1784
庆阳市中医院	0166680-1	0	1	0	8826.96	1249	1313.96	716	9.08557	7.1301	7.1808	6.57368	48	1	20	7	3	7	2	1	1	1	0	730	1.35	2	0.430747	2019	201903--	19710628	1	20190807	20190820	13	J32.900	1155.56	158.4
庆阳市中医院	0155717	0	1	0	2733.73	451	525.73	1198	7.91342	6.11147	6.26479	7.08841	2	1	10	15	1	2	1.1	1	1	0	0	730	1.35	1	0.731692	2019	201901--	20160707	1	20181225	20190101	7	J20.900	462.49	63.24
庆阳市中医院	87655-1	0	1	0	5335	2325	1588	504	8.58204	7.75148	7.37023	6.22258	68	2	20	90	1	3	1	1	1	0	0	730	1.35	2	0.570268	2018	201803--	19500507	1	20180711	20180720	9		899	689
庆阳市中医院	0154727	0	1	0	5009.01	1854	1796.01	230	8.51899	7.5251	7.49332	5.43808	70	2	20	27	3	3	1.1	1	1	0	0	730	1.35	1	0.397871	2018	201804--	19471224	1	20181127	20181208	11	R11.x03	1219.92	576.09
庆阳市中医院	0163077	0	1	0	1670.01	958	573.01	20	7.42058	6.86485	6.3509	2.99573	46	1	20	7	3	7	1.1	1	1	0	0	730	1.35	1	0.227888	2019	201902--	19730220	1	20190408	20190409	1	S32.000x011	457.87	115.14
庆阳市中医院	0181717	1	1	1	7087.69	4501	1058.09	1215	8.86611	8.41206	6.96422	7.1025	60	2	20	14	1	1	2	1	1	0	1	730	1.35	1	0.613473	2020	202004--	19591208	1	20201026	20201102	7	H81.901	878.61	179.48
庆阳市中医院	145642	0	1	0	10389	3307	3329	1736	9.2485	8.1038	8.11043	7.45934	83	2	20	70	1	2	1.1	1	1	0	0	730	1.35	1	0.829615	2017	201704--	19340201	1	20171107	20171125	18		863	2466
庆阳市中医院	97406	0	1	0	6810	1557	3836	554	8.82615	7.35052	8.25219	6.31716	53	2	20	80	1	1	2	1	1	0	0	730	1.35	1	0.516173	2017	201701--	19630809	1	20170217	20170301	12		2124	1712
庆阳市中医院	0190840	1	1	1	5232.22	1149.86	805.86	35	8.56259	7.0474	6.69191	3.55535	10	1	10	9	2	3	3	1	1	1	1	730	1.35	1	0.148752	2021	202103--	20110120	1	20210721	20210730	9	K40.900x004	715.78	90.08
庆阳市中医院	140508	0	1	0	4321	1041	642	1425	8.37124	6.94794	6.46459	7.26193	64	2	20	90	1	1	2	1	1	0	0	730	1.35	1	0.781326	2017	201703--	19530524	1	20170608	20170620	12		452	190
庆阳市中医院	149243	0	1	0	9399	917	2904	120	9.14836	6.82111	7.97384	4.78749	45	2	20	90	3	3	2	2	1	0	0	730	1.35	1	0.0747354	2017	201704--	19720410	1	20171124	20171208	14		2798	106
庆阳市中医院	0181715-2	1	1	1	6436.07	1879	2420.07	880	8.76967	7.5385	7.79155	6.77992	73	2	20	80	1	1	1.1	1	1	0	1	730	1.35		0.370416	2022	202205--	19490212	1	20220512	20220523	11	J45.005	2077.67	342.4
庆阳市中医院	0176833-6	1	1	1	5680.92	752	4411.92	0	8.64487	6.62274	8.39207		54	2	20	11	3	2	2	1	1	0	1	730	1.35	6	0.015925	2021	202101--	19660506	1	20210125	20210128	3	H35.305	4341.66	70.26
庆阳市中医院	0166409	0	1	0	2287	1912	0	20	7.735	7.5559		2.99573	53	2	20	15	3	3	2	1	1	0	0	730	1.35	1	1	2019	201902--	19660607	1	20190624	20190629	5	E07.901	0	0
庆阳市中医院	123092	0	1	0	8348	2657	3444	936	9.02978	7.88495	8.14439	6.84162	76	1	20	90	2	6	2	1	1	0	0	730	1.35	1	0.966438	2017	201701--	19401012	1	20170223	20170310	15		147	3297
庆阳市中医院	0138333-1	0	1	0	4636.2	2516	916.2	414	8.44165	7.83043	6.82023	6.02587	67	2	20	14	1	1	2	1	1	0	0	730	1.35	2	0.790077	2019	201901--	19520201	1	20190122	20190128	6	E11.900	279.24	636.96
庆阳市中医院	0170550	1	1	1	3737.09	778	1580.09	648	8.22606	6.65673	7.36524	6.47389	45	2	20	7	3	3	2	1	1	0	0	730	1.35	1	0.405549	2019	201904--	19740204	1	20191105	20191114	9	N93.901	1324.49	255.6
庆阳市中医院	0192157-2	1	1	1	3615.33	979	598.33	1120	8.19294	6.88653	6.39414	7.02108	1	2	10	90	1	2	2	2	1	0	1	730	1.35		0.668166	2022	202203--	20200818	1	20220218	20220302	12	J03.900	570.2	28.13
庆阳市中医院	0113610-3	0	1	0	6516.57	2080	1606.77	2090	8.7821	7.64012	7.38198	7.64492	76	2	20	14	1	1	2	1	1	0	0	730	1.35	4	0.701539	2019	201902--	19420625	1	20190409	20190426	17	I63.900	1103.34	503.43
庆阳市中医院	101512-1	0	1	0	11246	2617	5605	2622	9.32777	7.86978	8.63141	7.87169	73	1	20	90	3	1	1.1	1	1	0	0	730	1.35	1	0.534703	2017	201702--	19430812	1	20170522	20170607	16		3828	1777
庆阳市中医院	0196011	1	1	1	8065.61	2330	3709.61	108	8.99536	7.75362	8.21868	4.68213	78	1	20	80	3	1	1.1	1	1	0	1	730	1.35		0.450662	2022	202202--	19430912	1	20220202	20220215	13	I63.900	2097.16	1612.45
庆阳市中医院	0194982	1	1	1	3255.99	1321	384.99	0	8.08825	7.18614	5.95322		17	2	20	27	2	7	2	1	1	0	1	730	1.35		0.504403	2021	202112--	20040828	1	20211225	20211230	5	N93.901	190.8	194.19
庆阳市中医院	0178124	1	1	1	5462.93	625	253.53	8040	8.60574	6.43775	5.53548	8.99218	33	1	20	3	1	2	2	1	1	0	1	730	1.35	1	0.998408	2020	202003--	19860728	1	20200628	20200709	11	M54.300	13.2	240.33
庆阳市中医院	0181715	1	1	1	4702.63	1837	1199.93	0	8.45588	7.51589	7.09002		71	2	20	14	1	1	1.1	1	1	0	1	730	1.35	1	0.123257	2020	202004--	19490212	1	20201026	20201109	14	K29.603	1052.03	147.9
庆阳市中医院	155297	0	1	0	9688	1183	1912	3719	9.17864	7.07581	7.5559	8.22121	39	1	20	90	3	2	2	1	1	0	0	730	1.35	1	0.688332	2018	201802--	19790317	1	20180326	20180410	15		1755	157
庆阳市中医院	0125789-4	1	1	1	5334.06	2267	1212.06	1572	8.58187	7.72621	7.10008	7.3601	70	1	20	14	1	1	1.1	1	1	0	0	730	1.35	5	0.60934	2020	202001--	19490403	1	20200106	20200114	8	E11.401+G63.2*	1087.62	124.44
庆阳市中医院	87422-1	0	1	0	5455	1490	3139	0	8.60429	7.30653	8.05166		63	1	20	90	3	4	1.1	2	1	0	0	730	1.35	1	0.524052	2017	201702--	19540124	1	20170407	20170418	12		1494	1645
庆阳市中医院	0140810-1	1	1	1	12690.1	2646	2229.28	266	9.44858	7.8808	7.70943	5.5835	78	1	20	14	3	1	2	1	1	0	0	730	1.35	2	0.106601	2019	201904--	19410919	1	20191031	20191114	14	N40.x00	2229.28	0
庆阳市中医院	0082860-10	0	1	0	8318.52	4124	1529.52	2052	9.02624	8.32458	7.33271	7.62657	88	1	20	14	2	1	2	1	1	0	0	730	1.35	11	0.724028	2019	201901--	19310101	1	20190222	20190307	13	I10.x05	988.4	541.12
庆阳市中医院	0170174	1	1	1	9951.14	2245	3839.14	2722	9.20544	7.71646	8.253	7.90912	68	2	20	7	1	3	1.1	1	1	0	0	730	1.35	1	0.614296	2019	201904--	19510124	1	20191025	20191102	8	M51.202	2530.66	1308.48
庆阳市中医院	86525-1	0	1	0	9435	1596	3194	0	9.15218	7.37526	8.06903		84	1	20	90	3	1	2	2	1	0	0	730	1.35	2	0.458359	2017	201702--	19330305	1	20170418	20170430	12		1730	1464
庆阳市中医院	0197185	1	1	1	2364.54	859	131.54	938	7.76834	6.75577	4.87931	6.84375	9	1	10	31	3	2	2	1	1	0	1	730	1.35		0.877013	2022	202203--	20130314	1	20220312	20220319	7	R10.402	131.54	0
庆阳市中医院	0189496	1	1	1	3535.87	1289	1234.87	200	8.17071	7.16162	7.11872	5.29832	54	1	20	7	1	2	1.1	1	1	0	1	730	1.35	1	0.456669	2021	202103--	19670324	1	20210802	20210806	4	C34.900x001	779.61	455.26
庆阳市中医院	0147802	0	1	0	2479.59	354	641.59	996	7.81585	5.8693	6.46395	6.90375	3	1	10	90	1	3	2	1	1	0	0	730	1.35	1	0.84639	2018	201804--	20150725	1	20180927	20181003	6	J40.x00	251.55	390.04
庆阳市中医院	0159114	0	1	0	5207.94	2600	1241.62	316	8.55794	7.86327	7.12417	5.75574	76	1	20	80	1	1	2	1	1	0	0	730	1.35	1	0.677713	2018	201804--	19411202	1	20180821	20180830	9	E11.900	502	739.62
庆阳市中医院	0176887	1	1	1	5929.39	3161	1188.39	1880	8.68768	8.05864	7.08035	7.53903	62	2	20	7	3	2	2	1	1	0	1	730	1.35	1	0.929276	2020	202002--	19580503	1	20200519	20200526	7	M47.900x021	217.01	971.38
庆阳市中医院	0157501-2	0	1	0	14754.6	3188	5502.08	608	9.59931	8.06715	8.61288	6.41017	76	1	20	27	3	2	2	1	1	0	0	730	1.35	3	0.099601	2018	201804--	19420404	1	20181127	20181218	21	C67.900	5501.51	0.57
庆阳市中医院	87271	0	1	0	9953	2105	5862	1403	9.20563	7.65207	8.67625	7.24637	61	2	20	27	2	3	2	2	2	0	0	730	1.35	1	0.475981	2017	201701--	19560206	1	20170309	20170322	13		3807	2055
庆阳市中医院	0189737	1	1	1	5527.98	685	560.98	3330	8.61758	6.52942	6.32969	8.11073	39	2	20	7	3	3	1.1	1	1	0	1	730	1.35	1	0.863274	2021	202102--	19811210	1	20210618	20210628	10	M54.400	532	28.98
庆阳市中医院	0187551	1	1	1	9786.24	2001.86	3315.48	0	9.18873	7.60183	8.10636		51	2	20	7	2	3	2	2	2	1	1	730	1.35	1	0.0316515	2021	202102--	19690819	1	20210421	20210501	10	K80.000	3210.54	104.94
庆阳市中医院	0197599	1	1	1	7553.2	2659	3429.6	352	8.92973	7.88571	8.1402	5.86363	56	2	20	27	1	3	1.1	1	1	0	1	730	1.35		0.400299	2022	202205--	19650607	1	20220429	20220510	11	I20.000	2267.83	1161.77
庆阳市中医院	0077913-6	1	1	1	5516.02	1835	2492.02	200	8.61541	7.5148	7.82085	5.29832	87	2	20	7	3	2	2	1	1	0	0	730	1.35	7	0.224839	2019	201904--	19320803	1	20191101	20191111	10	N39.000	2086.75	405.27
庆阳市中医院	126159	0	1	0	4115	1351	2036	0	8.32239	7.2086	7.61874		36	2	20	90	3	3	2	1	1	0	0	730	1.35	1	0	2017	201702--	19810207	1	20170426	20170503	7		2036	0
庆阳市中医院	0180603	1	1	1	5232.42	1422	630.12	0	8.56263	7.25982	6.44591		66	2	20	7	1	3	2	1	1	1	1	730	1.35	1	0.0752238	2020	202003--	19540813	1	20200916	20200920	4	E88.906+H28.1*	582.72	47.4
庆阳市中医院	0170422	1	1	1	3259.56	1140	1249.56	452	8.08935	7.03878	7.13055	6.11368	20	1	10	7	3	3	2	1	1	0	0	730	1.35	1	0.401784	2019	201904--	19990216	1	20191101	20191107	6	L30.902	1017.9	231.66
庆阳市中医院	0148881-2	1	1	1	8617.45	2823	3307.35	1824	9.06154	7.94556	8.1039	7.50879	55	2	20	7	1	2	1.1	1	1	0	1	730	1.35	2	0.560849	2021	202103--	19660801	1	20210722	20210805	14	E11.700x033	2253.44	1053.91
庆阳市中医院	0187764-1	1	1	1	4519.51	709	52.51	3483	8.41616	6.56386	3.961	8.15565	58	2	10	7	1	2	1.1	1	1	0	1	730	1.35	1	0.999355	2021	202102--	19630508	1	20210527	20210607	11	M54.300	2.28	50.23
庆阳市中医院	0185505	1	1	1	3276.95	1080	1409.25	0	8.09467	6.98472	7.25081		38	2	20	7	3	7	2	1	1	0	1	730	1.35	1	0.392783	2021	202101--	19820904	1	20210223	20210306	11	N93.901	855.72	553.53
庆阳市中医院	139214	0	1	0	6655	2882	1546	196	8.80312	7.96624	7.34343	5.27811	82	1	20	27	3	3	2	1	1	0	0	730	1.35	1	0.366246	2017	201702--	19350205	1	20170426	20170508	12		1104	442
庆阳市中医院	0169558-3	1	1	1	17981.7	3368	7579.68	1628	9.79711	8.12207	8.93323	7.39511	66	1	90	7	1	3	1.1	1	1	0	1	730	1.35	3	0.196529	2020	202004--	19540710	1	20201130	20201226	26	D41.401	7398.1	181.58
庆阳市中医院	0176339	1	1	1	12006.6	4412	3955.01	1070	9.39321	8.39208	8.28274	6.97541	75	2	20	14	1	1	1.1	1	1	0	1	730	1.35	1	0.823364	2020	202002--	19440523	1	20200429	20200513	14	I25.103	887.6	3067.41
庆阳市中医院	0153092-1	0	1	0	6365.86	2485	1986.86	498	8.7587	7.81803	7.59431	6.2106	59	2	20	14	1	1	1.1	1	1	0	0	730	1.35	2	0.439461	2019	201902--	19600107	1	20190529	20190611	13	E11.401+G63.2*	1392.86	594
庆阳市中医院	87174-1	0	1	0	8797	2051	3837	1843	9.08217	7.62608	8.25245	7.51915	75	2	20	90	1	1	1.1	1	1	0	0	730	1.35	1	0.348768	2017	201702--	19420416	1	20170523	20170605	13		3699	138
庆阳市中医院	0181702-1	1	1	1	5391.41	2751	972.41	1736	8.59256	7.91972	6.87978	7.45934	58	1	20	11	1	1	1.1	1	1	0	1	730	1.35		0.825953	2021	202110--	19621202	1	20211020	20211027	7	G45.004	471.39	501.02
庆阳市中医院	0157160-1	0	1	0	6175.48	3184	1829.48	788	8.72834	8.06589	7.51179	6.6695	59	2	20	7	3	3	2	1	1	0	0	730	1.35	2	0.647084	2019	201901--	19590215	1	20190124	20190130	6	I69.100x001	923.75	905.73
庆阳市中医院	0162697	0	1	0	12094	2762.5	3642.25	1759	9.40047	7.92389	8.20036	7.4725	72	2	20	7	3	3	2	1	1	1	0	730	1.35	1	0.538409	2019	201902--	19461004	1	20190329	20190417	19	M00.900x071	2493.17	1149.08
庆阳市中医院	0176930	1	1	1	11042.6	3171	3700.64	1002	9.30952	8.0618	8.21626	6.90975	74	2	20	7	1	3	1.1	1	1	0	1	730	1.35	1	0.34773	2020	202002--	19460318	1	20200520	20200614	25	K25.400x001	3067.39	633.25
庆阳市中医院	0195010	1	1	1	5991.77	848	635.47	0	8.69814	6.74288	6.45436		65	1	20	90	3	2	2	1	1	1	1	730	1.35		0.0745905	2021	202112--	19561115	1	20211227	20211230	3	H26.200	588.07	47.4
庆阳市中医院	87057-1	0	1	0	11929	1907	3236	281	9.38673	7.55329	8.08209	5.63835	44	2	20	90	2	3	2	1	1	0	0	730	1.35	2	0.100938	2018	201803--	19750204	1	20180622	20180702	10		3162	74
庆阳市中医院	137880	0	1	0	3465	1473	497	762	8.15047	7.29506	6.20859	6.63595	10	2	10	31	3	2	2	2	1	0	0	730	1.35	1	0.768864	2017	201701--	20061118	1	20170301	20170302	1		291	206
庆阳市中医院	152135	0	1	0	9275	2113	2827	224	9.13508	7.65586	7.94697	5.41165	57	2	20	90	1	3	1	1	1	0	0	730	1.35	1	0.158964	2018	201803--	19600715	1	20180516	20180529	13		2566	261
庆阳市中医院	109385-1	0	1	0	8250	3140	2712	467	9.01797	8.05198	7.90544	6.14633	75	2	20	90	3	1	2	1	1	0	0	730	1.35	2	0.650204	2017	201704--	19420608	1	20171127	20171212	15		1112	1600
庆阳市中医院	86997-2	0	1	0	7164	2289	3572	230	8.87682	7.73587	8.18088	5.43808	75	2	20	80	1	1	2	1	1	0	0	730	1.35	1	0.239085	2017	201702--	19410724	1	20170320	20170401	12		2893	679
庆阳市中医院	0173690	1	1	1	1738.75	645	384.75	50	7.46092	6.46925	5.95259	3.91202	10	1	10	7	3	3	2	1	1	1	0	730	1.35	1	0.115009	2020	202001--	20090420	1	20200114	20200117	3	N48.100	384.75	0
庆阳市中医院	0085936-2	1	1	1	3897.6	2248	665.6	140	8.26812	7.7178	6.50069	4.94164	54	2	20	14	3	1	1.1	1	1	0	0	730	1.35	3	0.96137	2019	201904--	19641224	1	20191205	20191211	6	I09.900	31.12	634.48
庆阳市中医院	0194871	1	1	1	4892.09	1293	1219.69	0	8.49537	7.16472	7.10635		49	1	20	90	3	2	2	1	1	0	1	730	1.35		0.846166	2021	202112--	19720618	1	20211222	20211230	8	K74.607	187.63	1032.06
庆阳市中医院	0125321-2	1	1	1	5152.17	2523	1102.17	0	8.54717	7.8332	7.00504		46	1	20	4	1	1	1.1	1	1	0	1	730	1.35	3	0.228504	2020	202004--	19740225	1	20201207	20201217	10	E11.401+G63.2*	850.32	251.85
庆阳市中医院	0197259	1	1	1	2474.67	405	564.67	826	7.81386	6.00389	6.33624	6.71659	3	2	10	90	3	7	2	1	1	0	1	730	1.35		0.613647	2022	202203--	20190212	1	20220314	20220321	7	J18.000	537.29	27.38
庆阳市中医院	0190900	1	1	1	3547.25	883	1392.25	0	8.17393	6.78333	7.23868		77	2	20	7	1	7	1.1	1	1	0	1	730	1.35	1	0.108601	2021	202103--	19440210	1	20210722	20210731	9	K29.101	1241.05	151.2
庆阳市中医院	0161810	0	1	0	7692.86	3640	1869.86	650	8.94805	8.19974	7.53362	6.47697	63	2	20	7	3	3	2	1	1	0	0	730	1.35	1	0.518715	2019	201901--	19550418	1	20190312	20190327	15	E14.500x011+I79.2*	1212.77	657.09
庆阳市中医院	0177614-1	1	1	1	7300.55	2444	2657.55	1888	8.89571	7.80139	7.88516	7.54327	67	2	20	7	1	3	1.1	1	1	0	1	730	1.35	1	0.803945	2021	202102--	19540418	1	20210618	20210630	12	H81.901	891.18	1766.37
庆阳市中医院	0124773-1	0	1	0	9473	3047	3265	1210	9.1562	8.02191	8.09101	7.09838	63	2	20	27	1	3	2	1	1	0	0	730	1.35	2	0.916871	2018	201802--	19560114	1	20180424	20180509	15		372	2893
庆阳市中医院	0161668-1	0	1	0	4056.46	2250	853.46	20	8.30807	7.71869	6.7493	2.99573	53	1	20	7	3	3	2	2	2	0	0	730	1.35	2	0.192018	2019	201903--	19660404	1	20190627	20190705	8	K92.208	705.74	147.72
庆阳市中医院	0194280	1	1	1	2726.97	1032	648.97	150	7.91095	6.93925	6.47539	5.01064	10	2	10	31	1	2	1.1	1	1	0	1	730	1.35		0.692942	2021	202112--	20101218	1	20211206	20211214	8	B02.202+G53.0*	245.33	403.64
庆阳市中医院	0180430	1	1	1	10323.6	3252	912.63	2673	9.24219	8.08703	6.81633	7.89096	80	2	20	14	1	1	1.1	1	1	0	1	730	1.35	1	0.951632	2020	202003--	19391212	1	20200910	20200922	12	I69.300	173.43	739.2
庆阳市中医院	0139996-1	0	1	0	5104.81	1874	2232.77	20	8.53794	7.53583	7.711	2.99573	76	1	20	14	1	1	2	1	1	0	0	730	1.35	2	0.626704	2019	201902--	19421210	1	20190418	20190426	8	J44.900x001	840.95	1391.82
庆阳市中医院	0121167-3	0	1	0	8474.79	2153	3098.79	1834	9.04485	7.67462	8.03877	7.51425	73	2	20	7	1	2	1.1	1	1	0	0	730	1.35	4	0.626226	2019	201902--	19450701	3	20190405	20190418	13	I27.900x002	1843.75	1255.04
庆阳市中医院	0174535	1	1	1	8314.23	2630	2576.03	1890	9.02572	7.87474	7.854	7.54433	54	2	20	7	3	3	1.1	1	1	0	1	730	1.35	1	0.798266	2020	202001--	19650507	1	20200304	20200321	17	I20.900	900.95	1675.08
庆阳市中医院	0187109	1	1	1	9078.03	3299	3855.03	14	9.11361	8.10137	8.25713	2.63906	81	1	20	7	3	3	2	1	1	0	1	730	1.35	1	0.138776	2021	202102--	19391001	1	20210408	20210419	11	K29.603	3332.1	522.93
庆阳市中医院	0164621	0	1	0	4832.26	2526	1382.26	384	8.48307	7.83439	7.23148	5.95064	68	2	20	7	1	1	1.1	1	1	0	0	730	1.35	1	0.804089	2019	201902--	19500728	1	20190510	20190514	4	I50.908	346.03	1036.23
庆阳市中医院	86718-1	0	1	0	14012	2403	5761	1224	9.54767	7.78447	8.65887	7.10988	20	1	20	90	2	3	2	2	1	0	0	730	1.35	2	0.181389	2017	201704--	19970425	1	20170913	20170928	15		5718	43
庆阳市中医院	0176860	1	1	1	8266.54	3793	2738.94	2004	9.01997	8.24091	7.91533	7.6029	47	2	20	7	3	7	1.1	1	1	0	1	730	1.35	1	0.878693	2020	202002--	19720702	1	20200518	20200525	7	I25.103	575.35	2163.59
庆阳市中医院	0160596	0	1	0	9274.26	1952	2888.26	2144	9.135	7.57661	7.96841	7.67043	45	1	20	15	1	3	1.1	1	1	0	0	730	1.35	1	0.777104	2019	201901--	19730716	1	20190212	20190223	12	I63.900	1121.67	1766.59
庆阳市中医院	0197286	1	1	1	7729.35	3575	2589.05	182	8.95278	8.18172	7.85905	5.20401	66	1	20	80	1	1	2	1	1	0	1	730	1.35		0.211653	2022	202203--	19551107	1	20220315	20220325	10	E11.401+G63.2*	2184.55	404.5
庆阳市中医院	86689-4	0	1	0	15629	2927	6263	3397	9.65688	7.98173	8.74241	8.13065	59	2	20	80	1	1	1.1	1	1	0	0	730	1.35	5	0.818323	2017	201704--	19580102	1	20171101	20171129	28		1755	4508
庆阳市中医院	86689-3	0	1	0	17280	2447	9983	485	9.75731	7.80262	9.20864	6.18415	59	2	20	90	1	1	1.1	1	1	0	0	730	1.35	1	0.443351	2017	201702--	19580102	1	20170513	20170616	34		5827	4156
庆阳市中医院	86687-1	0	1	0	6749	2617	1289	0	8.81715	7.86978	7.16162		64	1	20	90	1	1	1	1	1	0	0	730	1.35	2	0.605896	2018	201803--	19531010	1	20180607	20180621	14		508	781
庆阳市中医院	0099952-2	0	1	0	10376.3	3092	3705.05	1570	9.24728	8.03657	8.21745	7.35883	72	1	20	27	3	2	2	1	1	0	0	730	1.35	3	0.668636	2018	201804--	19460314	1	20181120	20181205	15	I25.103	1747.96	1957.09
庆阳市中医院	151431	0	1	0	5885	1517	2706	314	8.68016	7.32449	7.90323	5.74939	52	1	20	90	1	2	1	2	1	0	0	730	1.35	1	0.284437	2018	201801--	19650107	1	20180106	20180120	14		2161	545
庆阳市中医院	86664-3	0	1	0	6655	1625	3160	238	8.80312	7.39326	8.05833	5.47227	47	2	20	70	1	2	2	1	1	0	0	730	1.35	1	0.0700412	2017	201702--	19690807	1	20170411	20170427	16		3160	0
庆阳市中医院	138116	0	1	0	3680	1241	1688	262	8.21067	7.12367	7.4313	5.56834	43	2	20	90	3	1	1.1	1	1	0	0	730	1.35	1	0.387692	2017	201701--	19731105	1	20170307	20170317	10		1194	494
庆阳市中医院	0188168	1	1	1	3411.81	2347	570.81	0	8.135	7.76089	6.34706		86	1	20	14	1	1	1.1	1	1	0	1	730	1.35	1	0.517475	2021	202102--	19340606	1	20210511	20210515	4	H81.901	275.43	295.38
庆阳市中医院	86634	0	1	0	6889	1817	3351	232	8.83768	7.50494	8.11701	5.44674	65	1	20	27	3	3	2	2	2	0	0	730	1.35	1	0.161317	2016	201701--	19501227	1	20161129	20161219	20		3005	346
庆阳市中医院	0195260	1	1	1	4078.38	1910	1462.18	0	8.31345	7.55486	7.28768		67	1	20	17	1	1	2	1	1	0	1	730	1.35		0.461598	2022	202201--	19540828	1	20220105	20220112	7	I20.000	787.24	674.94
庆阳市中医院	0195907	1	1	1	5837.59	813	4245.99	400	8.67207	6.70073	8.35373	5.99146	55	1	20	80	3	1	2	1	1	0	1	730	1.35		0.0965994	2022	202201--	19660713	1	20220124	20220126	2	H35.300x011	4197.19	48.8
庆阳市中医院	0181694	1	1	1	4821.44	1568	794.44	3796	8.48083	7.35756	6.67764	8.2417	44	1	20	2	1	1	1.1	1	1	0	1	730	1.35	1	0.839562	2020	202004--	19760714	3	20201025	20201031	6	M54.300	736.48	57.96
庆阳市中医院	0127042-1	0	1	0	7179	2905	2251	100	8.87892	7.97419	7.71913	4.60517	70	1	20	90	1	3	1	1	1	0	0	730	1.35	2	0.746491	2018	201803--	19480427	1	20180531	20180614	14		596	1655
庆阳市中医院	0194014	1	1	1	6290.53	3589	1450.43	494	8.7468	8.18563	7.27962	6.20254	51	1	20	17	1	1	1.1	1	1	0	1	730	1.35		0.499375	2021	202112--	19700627	1	20211126	20211203	7	E11.401+G63.2*	973.43	477
庆阳市中医院	0181692-2	1	1	1	1370.79	219	47.79	704	7.22314	5.38907	3.86682	6.55678	0	1	10	15	2	3	2	1	1	0	1	730	1.35	2	0.973849	2021	202102--	20200809	1	20210426	20210502	6	J03.900	19.66	28.13
庆阳市中医院	126318-1	0	1	0	9535	2082	4666	972	9.16272	7.64108	8.44806	6.87936	61	2	20	90	1	1	1.1	1	1	0	0	730	1.35	2	0.479603	2017	201704--	19560812	1	20170913	20170930	17		2934	1732
庆阳市中医院	0124566-1	0	1	0	5117.94	2375	1671.94	10	8.54051	7.77275	7.42174	2.30259	43	2	20	2	1	1	1.1	2	2	0	0	730	1.35	2	0.110628	2019	201901--	19750823	1	20190210	20190220	10	J15.902	1495.87	176.07
庆阳市中医院	0084916-4	1	1	1	6466.82	2196	2611.81	920	8.77444	7.69439	7.8678	6.82437	76	2	20	7	1	3	1.1	1	1	0	0	730	1.35	5	0.785934	2019	201904--	19430124	1	20191217	20191228	11	I50.908	756.04	1855.77
庆阳市中医院	0130706-1	1	1	1	12816.3	5259	5060.12	182	9.45848	8.5677	8.52915	5.20401	84	1	20	7	3	3	2	1	1	0	1	730	1.35	1	0.0451344	2021	202103--	19361015	1	20210724	20210806	13	I63.900	5005.52	54.6
庆阳市中医院	0181692	1	1	1	2258.95	441	648.95	0	7.72266	6.08905	6.47536		1	1	10	15	1	7	2	1	1	0	1	730	1.35	1	0	2020	202004--	20200809	1	20201025	20201102	8	J21.900x002	648.95	0
庆阳市中医院	0127040-1	1	1	1	8897.57	3136	3048.37	1152	9.09353	8.0507	8.02236	7.04925	55	1	20	27	1	3	1.1	1	1	0	1	730	1.35		0.50805	2022	202201--	19660214	1	20220117	20220130	13	J44.100	2066.37	982
庆阳市中医院	0142557-3	0	1	0	11536.6	4632	3062.57	2335	9.35328	8.44074	8.02701	7.75577	62	2	20	14	1	1	1.1	1	1	0	0	730	1.35	4	0.736428	2019	201901--	19560712	1	20190227	20190313	14	I10.x05	1422.65	1639.92
庆阳市中医院	0184443	1	1	1	4214.06	500	550.06	2240	8.34618	6.21461	6.31003	7.71423	3	1	10	15	1	3	2	1	1	0	1	730	1.35	1	0.80285	2021	202101--	20180102	1	20210108	20210124	16	K52.919	550.06	0
庆阳市中医院	0159078	0	1	0	9571.58	3290	1944.56	2441	9.16655	8.09864	7.57279	7.80016	66	2	20	27	3	3	1.1	1	1	0	0	730	1.35	1	0.892037	2018	201804--	19520219	1	20180820	20180903	14	M35.901	473.48	1471.08
庆阳市中医院	0169507	1	1	1	6778.19	1016	1009.19	220	8.82147	6.92363	6.9169	5.39363	69	1	20	14	3	1	2	1	1	1	0	730	1.35	1	0.222911	2019	201904--	19491220	1	20191008	20191013	5	H25.900	955.19	54
庆阳市中医院	0185829-1	1	1	1	6438.7	2171	1094.9	4732	8.77008	7.68294	6.99842	8.4621	72	2	20	7	3	3	1.1	1	1	0	1	730	1.35	1	0.849577	2021	202103--	19490103	1	20210721	20210802	12	I69.100x001	876.5	218.4
庆阳市中医院	0150913	0	1	0	1321	87	179	342	7.18614	4.46591	5.18739	5.83481	5	1	10	90	3	2	2	2	1	0	0	730	1.35	1	0.65643	2017	201704--	20120409	1	20171223	20171229	6		179	0
庆阳市中医院	0155404-3	1	1	1	3365.32	561	1097.32	784	8.12128	6.32972	7.00063	6.66441	4	2	10	15	3	3	2	1	1	0	0	730	1.35	4	0.593838	2019	201904--	20141213	1	20190923	20191001	8	J45.900x021	764.12	333.2
庆阳市中医院	0168196	0	1	0	10028.8	2060	3347.82	1860	9.21322	7.63046	8.11607	7.52833	78	1	20	7	3	1	1.1	1	1	0	0	730	1.35	1	0.53301	2019	201903--	19410405	1	20190823	20190920	28	R10.402	2432	915.82
庆阳市中医院	0148206-3	1	1	1	2901.39	2101	298.39	0	7.97295	7.65017	5.6984		54	1	20	11	1	1	1.1	1	1	0	1	730	1.35		0	2021	202110--	19670502	1	20211013	20211022	9	H81.901	298.39	0
庆阳市中医院	0127035-6	1	1	1	6603.28	3168	1699.28	1056	8.79532	8.06086	7.43796	6.96224	73	2	20	7	3	3	1.1	1	1	0	1	730	1.35	6	0.461768	2021	202103--	19471121	1	20210709	20210720	11	I10.x00x032	1482.98	216.3
庆阳市中医院	0180832	1	1	1	4700.84	1130	1238.74	2758	8.4555	7.02997	7.12185	7.92226	55	1	20	15	3	1	2	1	1	0	1	730	1.35	1	0.780201	2020	202004--	19641208	1	20200923	20201004	11	M48.005	878.48	360.26
庆阳市中医院	0161300	0	1	0	1754.12	571	421.12	672	7.46972	6.34739	6.04292	6.51026	21	2	20	7	3	7	2	2	1	0	0	730	1.35	1	0.686146	2019	201901--	19970617	1	20190228	20190304	4	O00.804	343.08	78.04
庆阳市中医院	0152781-1	0	1	0	10397	1999	2617.01	5180	9.24927	7.6004	7.86979	8.55256	72	1	20	7	3	7	2	1	1	0	0	730	1.35	2	0.664357	2019	201902--	19470210	1	20190514	20190613	30	L03.100x013	2617.01	0
庆阳市中医院	0084955-1	0	1	0	6207.33	2273	1392.3	1342	8.73349	7.72886	7.23871	7.20192	63	1	20	27	1	3	1.1	1	1	0	0	730	1.35	2	0.91908	2018	201804--	19550526	1	20181009	20181023	14	G45.004	221.26	1171.04
庆阳市中医院	0146934-1	1	1	1	9769	3177	4086.5	0	9.18697	8.06369	8.31544		80	1	20	27	1	3	1.1	1	1	0	1	730	1.35		0.266849	2022	202203--	19410611	1	20220225	20220310	13	I50.900x018	2996.02	1090.48
庆阳市中医院	0145190	0	1	0	7331.39	1941	2386.3	2204	8.89992	7.57096	7.7775	7.69803	37	2	20	27	1	3	1.1	1	1	0	0	730	1.35	1	0.660153	2018	201804--	19800810	1	20180720	20180803	14	G45.004	1560	826.3
庆阳市中医院	0178130	1	1	1	5164.79	1211	655.49	128	8.54962	7.0992	6.48538	4.85203	47	1	90	7	1	3	1.1	1	1	1	1	730	1.35	1	0.22387	2020	202003--	19721217	1	20200628	20200703	5	H26.200	608.09	47.4
庆阳市中医院	0095650-14	1	1	1	10823.3	2975	4504.79	0	9.28946	7.998	8.4129		67	1	20	11	1	1	1.1	1	1	0	1	730	1.35		0.343128	2022	202203--	19541005	1	20220301	20220317	16	I25.103	2959.07	1545.72
庆阳市中医院	0192103	1	1	1	4777.79	755	703.79	5434	8.47173	6.62672	6.55648	8.60043	45	1	20	7	1	3	1.1	1	1	0	1	730	1.35	1	0.981516	2021	202103--	19751030	1	20210905	20210916	11	G51.003	113.45	590.34
庆阳市中医院	140571	0	1	0	13462	2917	5972	353	9.50763	7.97831	8.69484	5.86647	65	1	20	90	3	3	2	1	1	0	0	730	1.35	1	0.0651383	2017	201703--	19520509	1	20170610	20170630	20		5913	59
庆阳市中医院	0175132	1	1	1	8759.51	2345	2997.49	2080	9.0779	7.76004	8.00553	7.64012	52	1	20	7	1	3	1.1	1	1	0	1	730	1.35	1	0.724771	2020	202002--	19670913	1	20200322	20200401	10	I63.900	1397.47	1600.02
庆阳市中医院	0125342-1	0	1	0	7114.38	3361	2333.08	964	8.86987	8.11999	7.75494	6.87109	73	2	20	7	3	3	1.1	1	1	0	0	730	1.35	2	0.304936	2019	201902--	19451029	1	20190430	20190508	8	G20.x00	2291.68	41.4
庆阳市中医院	86354	0	1	0	9812	3025	3892	29	9.19136	8.01467	8.26668	3.3673	64	1	20	80	1	1	2	2	1	0	0	730	1.35	1	0.568477	2017	201701--	19520826	1	20170302	20170321	19		1692	2200
庆阳市中医院	0095576-1	1	1	1	5791.43	1729	2480.93	0	8.66413	7.4553	7.81639		72	2	20	27	3	1	1.1	1	1	0	1	730	1.35		0.187639	2022	202202--	19490514	1	20220219	20220227	8	J44.900	2015.41	465.52
庆阳市中医院	0147836-1	1	1	1	8072.16	2861	1979.16	3744	8.99618	7.95893	7.59043	8.22791	40	1	20	27	1	3	1.1	1	1	0	1	730	1.35		0.773263	2022	202201--	19810917	1	20220115	20220126	11	H81.200	1297.65	681.51
庆阳市中医院	134735-1	0	1	0	1873	348	695	236	7.5353	5.8522	6.54391	5.46383	1	2	10	90	3	3	1.1	2	1	0	0	730	1.35	1	0.303974	2017	201702--	20151202	1	20170313	20170421	8		648	47
庆阳市中医院	86259-1	0	1	0	16090	2932	5724	267	9.68595	7.98344	8.65242	5.58725	68	1	20	90	3	1	1	1	1	0	0	730	1.35	2	0.258221	2018	201802--	19490625	1	20180226	20180327	29		4444	1280
庆阳市中医院	0169003	0	1	0	962.7	381	66.7	100	6.86974	5.9428	4.2002	4.60517	27	2	20	7	3	2	2	1	1	0	0	730	1.35	1	0.59988	2019	201903--	19920421	1	20190917	20190921	4	O26.900x505	66.7	0
庆阳市中医院	144425	0	1	0	8053	1231	5033	123	8.9938	7.11558	8.52377	4.81218	64	2	20	90	3	5	1.1	1	1	0	0	730	1.35	1	0.307021	2017	201704--	19530713	1	20171014	20171028	14		3573	1460
庆阳市中医院	86217	0	1	0	4202	1958	1398	480	8.34332	7.57968	7.2428	6.17379	78	2	20	27	3	2	2	1	1	0	0	730	1.35	1	0.4377	2017	201701--	19381124	1	20170117	20170123	6		1056	342
庆阳市中医院	0173328	1	1	1	7094.78	2346	2854.96	1085	8.86712	7.76047	7.95681	6.98934	73	2	20	7	1	2	2	1	1	0	0	730	1.35	1	0.934093	2020	202001--	19461212	1	20200106	20200118	12	B02.202+G53.0*	259.67	2595.29
庆阳市中医院	0148363	0	1	0	7185.45	907	1380.45	3820	8.87981	6.81014	7.23017	8.24801	40	1	20	7	3	2	2	2	2	1	0	730	1.35	1	0.746985	2019	201901--	19781030	3	20181221	20190106	16	K61.001	1315.79	64.66
庆阳市中医院	0183374	1	1	1	7498.99	3083	2861.19	104	8.92252	8.03366	7.95899	4.64439	70	2	20	14	3	2	1.1	1	1	0	1	730	1.35	1	0.697682	2020	202004--	19500824	1	20201210	20201222	12	M06.900	896.43	1964.76
庆阳市中医院	86177	0	1	0	4809	1691	1059	1581	8.47824	7.43308	6.96508	7.36581	75	2	20	80	3	1	2	1	1	0	0	730	1.35	1	0.776515	2016	201701--	19411219	1	20161219	20161227	8		590	469
庆阳市中医院	86168-2	0	1	0	7404	2307	3323	0	8.90978	7.7437	8.10862		84	1	20	90	1	3	1.1	1	1	0	0	730	1.35	1	0.343665	2017	201701--	19321017	1	20170118	20170126	8		2181	1142
庆阳市中医院	0195066	1	1	1	6027.39	2673	1065.29	1990	8.70407	7.89096	6.971	7.59589	68	1	20	27	1	3	1.1	1	1	0	1	730	1.35		0.776025	2022	202201--	19530208	1	20211229	20220110	12	E11.401+G63.2*	684.31	380.98
庆阳市中医院	0181681	1	1	1	7226.42	2631	2994.22	1200	8.8855	7.87512	8.00444	7.09008	84	1	20	14	1	2	2	1	1	0	1	730	1.35	1	0.696971	2020	202004--	19360101	1	20201024	20201103	10	I20.900	1270.97	1723.25
庆阳市中医院	0157450-1	1	1	1	1476	1466	0	20	7.29709	7.29029		2.99573	61	1	20	14	3	1	2	1	1	0	1	730	1.35	2	1	2020	202002--	19590204	1	20200506	20200506	1	I63.900	0	0
庆阳市中医院	0148579	0	1	0	5369.59	742	802.59	4838	8.58851	6.60935	6.68784	8.48426	54	1	20	13	1	1	1.1	1	1	0	0	730	1.35	1	0.903877	2018	201804--	19640226	1	20181020	20181102	13	M51.202	542.19	260.4
庆阳市中医院	141647	0	1	0	1812	270	546	464	7.50219	5.59842	6.30262	6.13988	5	1	10	90	3	7	2	1	1	0	0	730	1.35	1	0.491089	2017	201703--	20120703	1	20170717	20170724	7		514	32
庆阳市中医院	0143575-4	1	1	1	6810.32	2037	2901.92	320	8.82619	7.61923	7.97313	5.76832	59	1	20	4	1	1	1.1	1	1	0	1	730	1.35	5	0.837612	2021	202103--	19611109	1	20210913	20210927	14	E11.401+G63.2*	523.2	2378.72
庆阳市中医院	0105420-1	0	1	0	7351.45	2691	1726.45	2415	8.90265	7.89767	7.45382	7.78945	79	2	20	14	3	1	1.1	1	1	0	0	730	1.35	2	0.929612	2019	201903--	19391028	1	20190717	20190730	13	E11.401+G63.2*	291.51	1434.94
庆阳市中医院	0184990	1	1	1	6988.56	1117	1406.86	2520	8.85203	7.0184	7.24912	7.83201	38	1	20	2	1	7	2	1	1	1	1	730	1.35	1	0.687748	2021	202101--	19820502	1	20210126	20210205	10	K60.300	1226.17	180.69
庆阳市中医院	140007	0	1	0	17554	2600	12538	0	9.77304	7.86327	9.43652		52	1	20	90	3	1	2	1	1	0	0	730	1.35	1	0.280587	2017	201702--	19641105	1	20170522	20170612	21		9020	3518
庆阳市中医院	140398	0	1	0	7562	1923	3177	589	8.93089	7.56164	8.06369	6.37843	69	2	20	90	3	3	2	1	1	0	0	730	1.35	1	0.170207	2017	201703--	19480119	1	20170608	20170624	19		3125	52
庆阳市中医院	0181676	1	1	1	8698.76	2668	3420.76	448	9.07094	7.88908	8.13762	6.10479	69	2	20	7	3	2	2	1	1	0	1	730	1.35	1	0.676116	2020	202004--	19510814	1	20201024	20201107	14	H81.901	1253.03	2167.73
庆阳市中医院	0153430-1	1	1	1	7647.54	2478	2963.8	1296	8.94214	7.81521	7.99423	7.16704	44	2	20	7	1	3	1.1	1	1	0	1	730	1.35	1	0.415125	2020	202004--	19760809	1	20201030	20201111	12	J45.005	2491.45	472.35
庆阳市中医院	0180130	1	1	1	1772.99	1371	119.99	20	7.48042	7.2233	4.78741	2.99573	22	1	10	7	3	3	1.1	1	1	0	1	730	1.35	1	0.737124	2020	202003--	19980217	1	20200901	20200903	2	R50.900	36.8	83.19
庆阳市中医院	0148993-1	0	1	0	9151.58	2647	3737.61	2250	9.12168	7.88118	8.2262	7.71869	67	2	20	7	1	2	2	1	1	0	0	730	1.35	2	0.64243	2019	201903--	19520115	1	20190916	20190930	14	J15.900	2140.99	1596.62
庆阳市中医院	86001-1	0	1	0	3147	499	740	729	8.0542	6.21261	6.60665	6.59167	16	2	10	90	3	3	2	1	1	0	0	730	1.35	2	0.533016	2018	201802--	20020228	1	20180228	20180309	9		686	54
庆阳市中医院	0119358-1	1	1	1	6360.08	3473	1164.08	276	8.7578	8.15277	7.05969	5.6204	56	2	20	7	1	3	1.1	1	1	0	0	730	1.35	2	0.47139	2019	201904--	19630613	1	20191118	20191129	11	K29.603	761.24	402.84
庆阳市中医院	0178262	1	1	1	6434.98	2716.5	589.98	20	8.7695	7.9071	6.38009	2.99573	55	2	20	14	3	1	2	1	1	1	1	730	1.35	1	0.032788	2020	202003--	19650122	1	20200701	20200713	12	R22.207	589.98	0
庆阳市中医院	85967-1	0	1	0	6436	2953	1851	556	8.76966	7.99058	7.52348	6.32077	81	1	20	90	3	3	2	1	1	0	0	730	1.35	1	0.449938	2018	201802--	19360615	1	20180513	20180523	10		1324	527
庆阳市中医院	85955-3	0	1	0	8749	1958	5849	215	9.07669	7.57968	8.67403	5.37064	75	1	20	80	3	1	2	1	1	0	0	730	1.35	1	0.146603	2017	201702--	19410506	1	20170414	20170502	18		5175	674
庆阳市中医院	0146396	0	1	0	3249.65	2479	517.1	0	8.0863	7.81561	6.24824		81	2	20	80	1	5	1.1	1	1	0	0	730	1.35	1	0.65964	2018	201804--	19370201	1	20180903	20180905	2	I25.103	176	341.1
庆阳市中医院	0078119-3	1	1	1	9136.52	2384	4620.41	10	9.12004	7.77654	8.43824	2.30259	54	2	20	7	1	3	1.1	1	1	0	1	730	1.35	4	0.36384	2020	202004--	19660205	1	20201008	20201023	15	I63.900	2945.68	1674.73
庆阳市中医院	0192929	1	1	1	1447.97	154	205.97	804	7.27792	5.03695	5.32773	6.6896	10	1	10	31	3	2	2	1	1	0	1	730	1.35		0.920998	2021	202110--	20101222	1	20211008	20211014	6	K29.100x001	79.79	126.18
庆阳市中医院	83083-4	0	1	0	8995	2139	5184	0	9.10442	7.66809	8.55333		64	1	20	90	3	1	1.1	1	1	0	0	730	1.35	5	0.0740741	2017	201703--	19530714	1	20170813	20170828	15		4800	384
庆阳市中医院	85924-2	0	1	0	17107	3966	6101	1125	9.74724	8.28551	8.71621	7.02554	54	2	20	90	3	3	1.1	1	1	0	0	730	1.35	1	0.303626	2016	201701--	19620417	1	20110818	20161226	28		5032	1069
庆阳市中医院	0176296	1	1	1	6330.32	2143	1797.1	3348	8.75311	7.66996	7.49393	8.11612	71	1	20	7	3	2	1.1	1	1	0	1	730	1.35	1	0.880844	2020	202002--	19481228	1	20200506	20200513	7	I63.900	613.07	1184.03
庆阳市中医院	85898-1	0	1	0	13455	2434	3868	2345	9.50711	7.79729	8.26049	7.76004	73	2	20	90	3	2	2	1	1	0	0	730	1.35	2	0.806535	2018	201802--	19450226	1	20180322	20180411	20		1202	2666
庆阳市中医院	85894-1	0	1	0	6598	1791	3913	0	8.79452	7.49053	8.27206		38	2	20	17	3	2	2	1	1	0	0	730	1.35	2	0.0991567	2017	201701--	19780624	1	20170209	20170224	15		3525	388
庆阳市中医院	0165908	0	1	0	6110.56	839	129.56	9263	8.71777	6.73221	4.86414	9.13378	35	1	20	7	1	2	1.1	1	1	0	0	730	1.35	1	0.991828	2019	201902--	19830629	3	20190611	20190621	10	G51.003	76.76	52.8
庆阳市中医院	0158135	0	1	0	9953.19	2885	1730.2	3638	9.20565	7.96728	7.45599	8.19919	79	2	20	7	3	7	2	1	1	0	0	730	1.35	1	0.957598	2019	201901--	19390217	1	20190106	20190117	11	I63.900	227.62	1502.58
庆阳市中医院	0167282	0	1	0	5241.62	1910	1966.62	704	8.56439	7.55486	7.58407	6.55678	21	2	20	7	3	3	2	1	1	0	0	730	1.35	1	0.263609	2019	201903--	19971225	1	20190716	20190724	8	N61.x05	1966.62	0
庆阳市中医院	156381	0	1	0	54417	3723	9484	1206	10.9044	8.22229	9.15736	7.09506	61	2	20	90	3	3	2	1	1	0	0	730	1.35	1	0.396071	2018	201802--	19570213	1	20180413	20180512	29		6456	3028
庆阳市中医院	0103284-1	1	1	1	3660.66	2891	477.66	0	8.2054	7.96936	6.1689		69	2	20	7	3	1	2	1	1	1	1	730	1.35	1	0.202487	2021	202101--	19510516	1	20210308	20210315	7	H81.901	380.94	96.72
庆阳市中医院	137079	0	1	0	3205	539	1022	776	8.07247	6.28972	6.92952	6.65415	1	1	10	90	1	3	1.1	1	1	0	0	730	1.35	1	0.458287	2017	201701--	20151117	1	20170208	20170216	8		974	48
庆阳市中医院	0114204-3	1	1	1	9539.48	2897	1590.08	4899	9.16319	7.97143	7.37154	8.49679	76	2	10	14	1	1	2	1	1	0	1	730	1.35	4	0.830278	2020	202003--	19440408	1	20200707	20200724	17	I63.900	1101.34	488.74
庆阳市中医院	85806	0	1	0	7678	1536	3649	877	8.94611	7.33694	8.20221	6.77651	64	2	20	80	1	1	2	1	1	0	0	730	1.35	1	0.248564	2017	201701--	19530201	1	20170228	20170315	15		3401	248
庆阳市中医院	0191483	1	1	1	12845.4	2982.5	3401.88	0	9.46074	8.00052	8.13208		50	1	20	7	2	3	2	1	1	1	1	730	1.35	1	0.087384	2021	202103--	19710323	1	20210816	20210906	21	S42.200x041	3104.61	297.27
庆阳市中医院	0160060	0	1	0	12441.5	2261	3272.55	5686	9.4288	7.72356	8.09332	8.64576	55	2	20	7	1	2	2	1	1	0	0	730	1.35	1	0.881566	2019	201901--	19630828	1	20190115	20190130	15	M47.900x021	1061	2211.55
庆阳市中医院	85775-1	0	1	0	6101	1231	3546	524	8.71621	7.11558	8.17358	6.26149	75	1	20	90	1	1	1.1	1	1	0	0	730	1.35	1	0.283047	2017	201701--	19410711	1	20170306	20170318	12		2918	628
庆阳市中医院	0148493-2	1	1	1	7361.66	2810	2573.26	196	8.90404	7.94094	7.85293	5.27811	65	1	20	27	1	3	1.1	1	1	0	1	730	1.35		0.827712	2022	202206--	19561011	1	20220525	20220609	15	E11.401+G63.2*	477.11	2096.15
庆阳市中医院	85764-1	0	1	0	3046	269	1028	172	8.02158	5.59471	6.93537	5.14749	27	2	20	90	3	2	2	2	1	0	0	730	1.35	1	0.3325	2017	201702--	19891109	1	20170330	20170402	3		801	227
庆阳市中医院	0098168-1	0	1	0	8455	3569	2602	670	9.04251	8.18004	7.86404	6.50728	67	1	20	90	1	2	1	1	1	0	0	730	1.35	2	0.497249	2018	201803--	19510502	1	20180705	20180719	14		1645	957
庆阳市中医院	0171948	1	1	1	7006.06	1300	1049.76	256	8.85453	7.17012	6.95632	5.54518	47	2	20	7	1	3	2	1	1	1	0	730	1.35	1	0.22776	2019	201904--	19721001	1	20191209	20191216	7	H26.900	1008.36	41.4
庆阳市中医院	85758-10	0	1	0	17233	5755	3682	1420	9.75458	8.65782	8.21121	7.25841	81	1	20	90	3	1	2	1	1	0	0	730	1.35	11	0.607801	2018	201803--	19370515	1	20180621	20180713	22		2001	1681
庆阳市中医院	0175010-1	1	1	1	8162.29	3298	3445.09	0	9.00728	8.10107	8.14471		64	1	20	11	2	2	2	1	1	0	1	730	1.35	1	0.390202	2021	202101--	19560519	1	20210111	20210121	10	I50.900x018	2100.81	1344.28
庆阳市中医院	0183776-2	1	1	1	3387.76	765	31.76	3717	8.12792	6.63988	3.45821	8.22067	46	2	20	7	3	3	1.1	1	1	0	1	730	1.35	2	1	2021	202103--	19741214	1	20210906	20210915	9	M17.900x004	0	31.76
庆阳市中医院	0172309-4	1	1	1	8119.9	1866	3004.5	3648	9.00207	7.53155	8.00787	8.20193	65	1	20	80	1	1	1.1	1	1	0	1	730	1.35		0.766068	2021	202110--	19551015	1	20210924	20211008	14	I10.x00x032	1556.23	1448.27
庆阳市中医院	85739	0	1	0	4556	1134	1912	710	8.4242	7.03351	7.5559	6.56527	68	1	20	80	3	1	2	2	2	0	0	730	1.35	1	0.370709	2016	201701--	19480520	1	20161202	20161216	14		1650	262
庆阳市中医院	0181670-1	1	1	1	12435.7	5109	2271.77	0	9.42832	8.53876	7.72831		72	1	20	27	2	3	2	1	1	0	1	730	1.35		0.0546886	2021	202112--	19490408	1	20211126	20211214	18	S06.804	2147.53	124.24
庆阳市中医院	0180617	1	1	1	6587.18	2034	1544.36	0	8.79288	7.61776	7.34236		56	2	20	14	1	1	1.1	1	1	0	1	730	1.35	1	0.426688	2020	202003--	19631103	1	20200916	20200928	12	H81.901	885.4	658.96
庆阳市中医院	0077438-6	1	1	1	8713.09	2315	2518.06	3088	9.07258	7.74717	7.83124	8.03528	85	2	20	14	1	1	1.1	1	1	0	1	730	1.35	7	0.740752	2020	202003--	19350605	1	20200629	20200715	16	I69.300	1453.36	1064.7
庆阳市中医院	0159816	0	1	0	7416.17	755	1292.47	1628.2	8.91142	6.62672	7.16431	7.39523	24	2	20	27	2	3	2	1	1	1	0	730	1.35	1	0.654076	2018	201804--	19940908	1	20181117	20181125	8	O41.000	1010.33	282.14
庆阳市中医院	128809-4	0	1	0	14364	2690	6143	0	9.57248	7.8973	8.72307		67	2	20	90	3	1	1	1	1	0	0	730	1.35	5	0.224158	2018	201802--	19500822	1	20180416	20180516	30		4766	1377
庆阳市中医院	138657	0	1	0	7028	2109	2664	0	8.85766	7.65397	7.88758		61	1	20	90	3	7	2	2	1	0	0	730	1.35	1	0.297673	2017	201702--	19550714	1	20170402	20170414	12		1871	793
庆阳市中医院	0190834	1	1	1	1728.22	415	400.22	560	7.45485	6.02828	5.99201	6.32794	0	1	10	15	1	3	2	2	1	0	1	730	1.35	1	0.5832	2021	202103--	20200924	1	20210721	20210726	5	R50.900	400.22	0
庆阳市中医院	135936	0	1	0	6403	1740	3206	520	8.76452	7.46164	8.07278	6.25383	47	1	20	17	3	2	2	1	1	0	0	730	1.35	1	0.953301	2017	201701--	19691206	1	20170106	20170121	15		174	3032
庆阳市中医院	85652-1	0	1	0	6299	1844	2206	579	8.74815	7.51969	7.69894	6.3613	43	1	20	90	3	3	1	1	1	0	0	730	1.35	1	0.601077	2017	201704--		1	20171215	20171230	15		1111	1095
庆阳市中医院	136988	0	1	0	3611	1026	1746	531	8.19174	6.93342	7.46508	6.27476	52	2	20	27	3	3	2	1	1	0	0	730	1.35	1	0.269653	2017	201701--	19640304	1	20170206	20170213	7		1663	83
庆阳市中医院	108377-1	0	1	0	2959	1379	1028	67	7.99261	7.22911	6.93537	4.20469	70	2	20	27	3	3	2	1	1	0	0	730	1.35	2	0.707763	2017	201703--	19461206	1	20170925	20170930	5		320	708
庆阳市中医院	0178352	1	1	1	4603.11	888	673.71	4940	8.43449	6.78897	6.5128	8.50512	46	1	20	27	1	2	1.1	1	1	0	1	730	1.35		0.940366	2022	202204--	19750613	1	20220420	20220430	10	G51.003	334.77	338.94
庆阳市中医院	0182082-1	1	1	1	28946	8417	10384.5	5920	10.2732	9.03801	9.24807	8.68609	78	2	20	7	3	3	2	1	1	0	1	730	1.35	1	0.434606	2021	202101--	19420808	1	20201222	20210114	23	S06.700x003	9218.48	1166.04
庆阳市中医院	85647-16	0	1	0	35070	3930	8923	215	10.4651	8.27639	9.09639	5.37064	47	1	20	90	3	2	1.1	2	1	0	0	730	1.35	17	0.478223	2017	201704--	19700410	1	20170824	20171011	48		4768	4155
庆阳市中医院	0142357-5	0	1	0	6065.66	399	1661.66	2628	8.7104	5.98896	7.41557	7.87398	5	2	10	15	1	3	2	1	1	0	0	730	1.35	6	0.718889	2019	201902--	20131113	1	20190327	20190414	18	J20.900	1205.87	455.79
庆阳市中医院	0147431	0	1	0	2056.87	387	514.87	763	7.62894	5.95842	6.24391	6.63726	1	2	20	90	1	3	2	1	1	0	0	730	1.35	1	0.696378	2018	201804--	20161230	1	20181212	20181217	5	J20.900	387.99	126.88
庆阳市中医院	87926-1	0	1	0	8332	1842	2936	1144	9.02786	7.51861	7.9848	7.04229	81	1	20	90	1	1	2	1	1	0	0	730	1.35	2	0.623529	2018	201802--	19361029	1	20180509	20180526	17		1536	1400
庆阳市中医院	0193786	1	1	1	17410.7	3469	1289.74	0	9.76484	8.15162	7.1622		82	2	20	27	3	3	3	2	2	1	1	730	1.35		0	2021	202112--	19390812	1	20211117	20211204	17	S42.401	1289.74	0
庆阳市中医院	0191405-1	1	1	1	2591.15	264	674.95	8	7.85986	5.57595	6.51464	2.07944	21	2	20	7	2	2	2	2	1	0	1	730	1.35	1	0.332221	2021	202103--	20000809	3	20210915	20210918	3	O26.900x507	456.06	218.89
庆阳市中医院	0181674	1	1	1	5718	1734	2512	180	8.65137	7.45819	7.82883	5.19296	27	1	20	7	3	3	2	2	1	1	1	730	1.35	1	0.268195	2020	202004--	19931020	1	20201024	20201102	9	L03.900	1970.02	541.98
庆阳市中医院	85615-1	0	1	0	4456	1401	1290	198	8.40201	7.24494	7.1624	5.28827	65	1	20	27	3	3	2	1	1	0	0	730	1.35	2	0.432796	2018	201802--	19521116	1	20180324	20180404	11		844	446
庆阳市中医院	0168129	0	1	0	2025.62	366	327.62	462	7.61363	5.90263	5.79185	6.13556	1	1	10	15	1	7	1.1	1	1	0	0	730	1.35	1	0.585092	2019	201903--	20190415	1	20190821	20190828	7	J18.000	327.62	0
庆阳市中医院	0170950	1	1	1	11817	2395	4870.75	3328	9.37729	7.78114	8.491	8.11013	70	2	20	7	1	3	1.1	1	1	0	0	730	1.35	1	0.661953	2019	201904--	19490415	1	20191115	20191127	12	I63.900	2771.56	2099.19
庆阳市中医院	0087602-2	0	1	0	6979.22	2472	1704.82	2876	8.85069	7.81278	7.44122	7.96416	49	2	20	7	1	2	1.1	1	1	0	0	730	1.35	3	0.837182	2019	201903--	19700630	1	20190627	20190711	14	G45.004	745.84	958.98
庆阳市中医院	150793	0	1	0	10276	1291	3203	162	9.23757	7.16317	8.07184	5.0876	49	2	20	90	3	7	2	1	1	0	0	730	1.35	1	0.237444	2018	201801--	19680303	1	20171220	20180109	20		2566	637
庆阳市中医院	014442	0	1	0	1983	114	458	455	7.59237	4.7362	6.12687	6.1203	2	1	10	90	3	3	2	1	1	0	0	730	1.35	1	0.560789	2017	201704--	20141230	1	20171015	20171022	7		401	57
庆阳市中医院	0157431-2	1	1	1	7173.66	2803	2279.66	1308	8.87817	7.93845	7.73178	7.17625	66	1	20	14	1	1	1.1	1	1	0	0	730	1.35	3	0.91267	2020	202001--	19530829	1	20200107	20200121	14	M06.900	313.31	1966.35
庆阳市中医院	0180784-1	1	1	1	6284.91	2178	2012.01	960	8.74591	7.68616	7.60689	6.86693	71	2	20	27	3	2	2	1	1	0	1	730	1.35		0.776185	2021	202112--	19500213	1	20211122	20211203	11	I25.103	665.18	1346.83
庆阳市中医院	0179181-1	1	1	1	3808.3	1815	951.3	920	8.24494	7.50384	6.85783	6.82437	62	2	20	2	2	1	2	1	1	0	1	730	1.35	1	0.793833	2021	202103--	19581104	1	20210719	20210729	10	M48.005	385.8	565.5
庆阳市中医院	0165355	0	1	0	7111.42	3081	925.42	2678	8.86946	8.03301	6.83025	7.89283	55	2	20	7	1	2	2	1	1	0	0	730	1.35	1	0.911082	2019	201903--	19640403	1	20190730	20190813	14	E11.401+G63.2*	320.41	605.01
庆阳市中医院	139431	0	1	0	11895	1657	8858	297	9.38387	7.41276	9.08908	5.69373	44	1	20	90	3	3	2	2	1	0	0	730	1.35	1	0.081704	2017	201702--	19721108	1	20170503	20170518	15		8407	451
庆阳市中医院	0172622	1	1	1	12844.6	2744.86	3601.25	340	9.46068	7.91749	8.18904	5.82895	50	2	20	7	2	3	2	1	1	1	0	730	1.35	1	0.112084	2020	202001--	19690912	1	20191221	20200103	13	K80.100x001	3499.5	101.75
庆阳市中医院	0118429-3	0	1	0	10870.5	1142	2162.54	4056	9.29381	7.04054	7.67904	8.30795	69	2	20	15	1	2	1.1	1	1	0	0	730	1.35	4	0.692035	2019	201901--	19490712	1	20181226	20190111	16	I69.100x001	1915.09	247.45
庆阳市中医院	0172942	1	1	1	1043.22	361	70.22	384	6.95007	5.88888	4.25163	5.95064	1	2	10	15	3	3	2	1	1	0	0	730	1.35	1	0.845405	2019	201904--	20181107	1	20191227	20191231	4	J06.900	70.22	0
庆阳市中医院	0182464	1	1	1	5129.51	2107	1293.81	1520	8.54277	7.65302	7.16535	7.32647	47	1	20	7	1	3	1.1	1	1	0	1	730	1.35	1	0.669093	2020	202004--	19730706	1	20201116	20201127	11	K29.603	931.11	362.7
庆阳市中医院	0164054	0	1	0	3095.56	386	826.56	1458	8.03772	5.95584	6.71727	7.28482	8	2	10	9	1	3	2	1	1	0	0	730	1.35	1	0.689214	2019	201902--	20101017	1	20190423	20190502	9	J20.900	710.01	116.55
庆阳市中医院	0186641	1	1	1	3047.1	599	997.1	924	8.02195	6.39526	6.90485	6.82871	3	2	10	15	3	3	1.1	1	1	0	1	730	1.35	1	0.497704	2021	202102--	20180118	1	20210326	20210402	7	J98.414	964.96	32.14
庆阳市中医院	0159535-1	1	1	1	8074.27	2963	2861.17	1728	8.99644	7.99396	7.95899	7.45472	75	1	20	27	1	3	1.1	1	1	0	1	730	1.35		0.772072	2021	202112--	19460207	1	20211211	20211222	11	I50.900x018	1046	1815.17
庆阳市中医院	143105	0	1	0	9325	1112	4841	1845	9.14045	7.01392	8.48488	7.52023	72	2	20	90	1	1	1.1	1	1	0	0	730	1.35	1	0.546665	2017	201704--	19450419	1	20170825	20170908	14		3031	1810
庆阳市中医院	0189834	1	1	1	1539.2	390	361.2	464	7.33902	5.96615	5.88943	6.13988	1	2	10	15	1	3	1.1	1	1	0	1	730	1.35	1	0.568808	2021	202102--	20200327	1	20210621	20210625	4	J06.800x001	355.82	5.38
庆阳市中医院	0130891-1	0	1	0	3082.17	1351	859.17	20	8.03339	7.2086	6.75597	2.99573	78	1	20	14	3	1	2	1	1	0	0	730	1.35	2	0.893616	2019	201903--	19410601	1	20190918	20190926	8	S22.000	93.53	765.64
庆阳市中医院	0128828-1	0	1	0	15122.8	3006	5879.75	4020	9.62396	8.00837	8.67927	8.29904	74	1	20	14	1	1	1.1	1	1	0	0	730	1.35	2	0.63502	2019	201901--	19441110	1	20190105	20190119	14	I63.900	3613.21	2266.54
庆阳市中医院	0153162-1	0	1	0	1364.07	312	243.07	570	7.21823	5.743	5.49335	6.34564	7	2	10	31	1	3	2	1	1	0	0	730	1.35	2	0.770512	2018	201804--	20110101	1	20181021	20181026	5	J03.901	186.59	56.48
庆阳市中医院	0163977	0	1	0	5059.77	1420	131.77	4654	8.52908	7.25841	4.88106	8.44548	56	1	20	7	1	3	1.1	1	1	0	0	730	1.35	1	0.993648	2019	201902--	19630329	1	20190422	20190430	8	M47.802	30.4	101.37
庆阳市中医院	129293-2	0	1	0	4783	1908	1542	110	8.47282	7.55381	7.34084	4.70048	65	1	20	90	2	2	1.1	1	1	0	0	730	1.35	3	0.428571	2017	201704--		1	20171015	20171026	11		944	598
庆阳市中医院	0148043	0	1	0	6148.8	2845	1304.8	1628	8.72401	7.95332	7.17381	7.39511	58	2	20	27	1	3	1.1	1	1	0	0	730	1.35	1	0.708067	2018	201804--	19600312	1	20181008	20181015	7	I10.x00x002	856.18	448.62
庆阳市中医院	0166544	0	1	0	1939.88	287	385.88	484	7.57038	5.65948	5.95553	6.18209	20	2	10	15	2	7	2	1	1	0	0	730	1.35	1	0.705247	2019	201902--	19990430	1	20190627	20190628	2	O26.900x101	256.4	129.48
庆阳市中医院	138191	0	1	0	14925	2076	9062	1457	9.61079	7.6382	9.11185	7.28413	65	1	20	90	1	3	2	2	1	0	0	730	1.35	1	0.276452	2017	201702--	19510505	1	20170309	20170411	33		7611	1451
庆阳市中医院	0168640-1	1	1	1	5839.18	2441	2205.38	1216	8.67235	7.80016	7.69866	7.10332	52	2	20	7	1	2	2	1	1	0	1	730	1.35	2	0.410478	2021	202102--	19690316	1	20210604	20210612	8	I20.900	2016.98	188.4
庆阳市中医院	0171625	1	1	1	6137.56	2487	391.59	4980	8.72218	7.81883	5.97022	8.51319	51	2	20	2	1	1	1.1	1	1	0	0	730	1.35	1	0.96186	2019	201904--	19681116	1	20191130	20191209	9	G45.004	204.87	186.72
庆阳市中医院	0186828	1	1	1	5279.27	839	1553.27	3186	8.57154	6.73221	7.34812	8.06652	28	1	90	7	1	3	1.1	1	1	0	1	730	1.35	1	0.742581	2021	202102--	19920812	3	20210331	20210408	8	M54.300	1219.98	333.29
庆阳市中医院	139734	0	1	0	7057	1006	4570	272	8.86178	6.91374	8.42727	5.6058	44	2	20	90	3	3	1.1	2	1	0	0	730	1.35	1	0.533251	2017	201702--	19721208	1	20170515	20170603	19		2260	2310
庆阳市中医院	0181664	1	1	1	1337.53	428	233.53	448	7.19858	6.05912	5.45331	6.10479	4	1	10	15	1	2	2	1	1	0	1	730	1.35	1	0.657345	2020	202004--	20160606	1	20201023	20201026	3	J03.900	233.53	0
庆阳市中医院	0165599	0	1	0	16512	2319.86	4786.61	3578	9.71184	7.74926	8.47358	8.18256	17	2	10	9	2	7	2	1	1	1	0	730	1.35	1	0.439674	2019	201903--	20011121	1	20190806	20190820	14	K37.x00	4686.91	99.7
庆阳市中医院	0197168-1	1	1	1	5120.66	573	1010.66	4932	8.54104	6.35089	6.91836	8.5035	66	2	20	27	3	3	1.1	1	1	0	1	730	1.35		1	2022	202205--	19560428	1	20220426	20220507	11	I69.100x002	0	1010.66
庆阳市中医院	85367-4	0	1	0	8386	2450	3554	430	9.03432	7.80384	8.17583	6.06379	67	2	20	90	3	1	1	2	1	0	0	730	1.35	5	0.412651	2017	201704--	19500920	1	20171205	20171223	18		2340	1214
庆阳市中医院	120980-1	0	1	0	6519	2345	1788	828	8.78248	7.76004	7.48885	6.71901	71	2	20	27	3	3	1.1	1	1	0	0	730	1.35	2	0.529434	2017	201704--	19451119	1	20171114	20171123	9		1231	557
庆阳市中医院	0179320	1	1	1	8052.55	3784	2038.55	1288	8.99374	8.23854	7.61999	7.16085	38	1	20	2	1	1	1.1	1	1	0	1	730	1.35	1	0.577141	2020	202003--	19811101	3	20200808	20200819	11	E11.401+G63.2*	1406.66	631.89
庆阳市中医院	98254-2	0	1	0	8921	3414	3938	0	9.09616	8.13564	8.27843		89	1	20	90	2	1	2	1	1	0	0	730	1.35	3	0.133824	2018	201802--	19281019	1	20180510	20180520	10		3411	527
庆阳市中医院	0147149	0	1	0	4668.78	1614	1557.78	258	8.44865	7.38647	7.35102	5.55296	45	2	20	13	3	1	1.1	1	1	0	0	730	1.35	1	0.687209	2018	201804--	19730906	1	20181205	20181218	13	E06.100	567.96	989.82
庆阳市中医院	0175139	1	1	1	6375.52	2630	1814.73	1492	8.76022	7.87474	7.50369	7.30787	49	1	20	7	1	3	1.1	1	1	0	1	730	1.35	1	0.777167	2020	202002--	19701223	1	20200323	20200402	10	E11.501+I79.2*	736.85	1077.88
庆阳市中医院	0196898	1	1	1	6216.9	2427	1428.5	2480	8.73503	7.79441	7.26438	7.81601	62	2	20	80	1	1	1.1	1	1	0	1	730	1.35		0.799693	2022	202203--	19591101	1	20220225	20220308	11	H81.901	782.9	645.6
庆阳市中医院	85323-1	0	1	0	5792	2705	2098	395	8.66423	7.90286	7.64874	5.97889	54	1	20	27	3	1	2	1		0	0	730	1.35	1	0.190132	2017	201702--	19620518	1	20170323	20170331	8		2019	79
庆阳市中医院	0181661	1	1	1	2716.12	1419	829.92	242	7.90696	7.25771	6.72133	5.48894	46	1	20	15	3	2	2	1	1	0	1	730	1.35	1	0.430629	2020	202004--	19740117	1	20201023	20201027	4	N23.x00	610.32	219.6
庆阳市中医院	0110836-2	1	1	1	6618.19	751	2141.19	5566	8.79758	6.62141	7.66912	8.62443	83	1	20	3	1	1	1.1	1	1	0	0	730	1.35	3	0.816069	2020	202001--	19370201	1	20200119	20200128	9	M51.100x003	1417.59	723.6
庆阳市中医院	0123458-1	0	1	0	6845.56	1289	1314.56	3860	8.83136	7.16162	7.18126	8.25842	56	2	20	14	3	1	1.1	1	1	0	0	730	1.35	2	0.879478	2019	201901--	19630108	1	20190226	20190312	14	G51.003	623.65	690.91
庆阳市中医院	0167439-3	1	1	1	2012.91	804	192.91	0	7.60734	6.6896	5.26222		28	2	20	90	3	2	3	1	1	0	1	730	1.35		0	2022	202203--	19930428	1	20220311	20220318	7	O21.900	192.91	0
庆阳市中医院	0120559-4	1	1	1	7164.84	3025	2276.44	1752	8.87694	8.01467	7.73037	7.46851	71	1	20	80	3	1	1.1	1	1	0	1	730	1.35		0.757737	2021	202112--	19500403	1	20211201	20211209	8	I50.900x018	975.94	1300.5
庆阳市中医院	0105437-1	1	1	1	8076.7	417	2260.7	1666	8.99674	6.03309	7.72343	7.41818	33	2	20	13	2	1	2	1	1	1	1	730	1.35	2	0.518614	2020	202003--	19870703	1	20200919	20200926	7	O26.900x507	1890.26	370.44
庆阳市中医院	144924	0	1	0	2612	363	127	863	7.86787	5.8944	4.84419	6.76041	2	1	10	90	3	3	2	1	1	0	0	730	1.35	1	0.919192	2017	201704--	20160213	1	20171030	20171108	9		80	47
庆阳市中医院	0157416-1	0	1	0	6103.46	1172	1677.26	3716	8.71661	7.06647	7.42492	8.2204	48	1	20	4	3	1	2	2	2	0	0	730	1.35	2	0.782899	2019	201903--	19710713	1	20190827	20190906	10	L03.107	1170.88	506.38
庆阳市中医院	0127023-1	0	1	0	8218.5	2699	1848.5	3582	9.01414	7.90064	7.52213	8.18368	57	2	20	7	1	1	1.1	1	1	0	0	730	1.35	2	0.973065	2019	201903--	19620805	1	20190826	20190902	7	M51.202	146.27	1702.23
庆阳市中医院	0151476-1	0	1	0	2453	364	606	384	7.80507	5.89715	6.40688	5.95064	1	1	10	90	3	3	2	1	1	0	0	730	1.35	2	0.387879	2018	201801--	20161016	1	20180218	20180226	8		606	0
庆阳市中医院	0181656	1	1	1	11457.5	1734	5581.67	1748	9.3464	7.45819	8.62724	7.46623	75	1	20	14	3	1	2	1	1	0	1	730	1.35	1	0.628582	2020	202004--	19450825	1	20201023	20201111	19	I25.103	2722.37	2859.3
庆阳市中医院	0179385	1	1	1	6939.82	2454	2811.81	216	8.84503	7.80547	7.94158	5.37528	42	1	20	4	3	1	2	1	1	0	1	730	1.35	1	0.164888	2020	202003--	19771206	1	20200810	20200822	12	N23.x00	2528.56	283.25
庆阳市中医院	0163558	0	1	0	1808.59	1183	464.59	20	7.5003	7.07581	6.14116	2.99573	38	1	20	2	3	1	2	1	1	0	0	730	1.35	1	0.656885	2019	201902--	19800610	1	20190528	20190529	1	L30.902	166.27	298.32
庆阳市中医院	0181655	1	1	1	5821.06	1660	2679.07	534	8.66924	7.41457	7.89323	6.2804	58	1	20	7	3	3	2	2	1	0	1	730	1.35	1	0.391744	2020	202004--	19620821	1	20201023	20201104	12	L08.904	1954.37	724.7
庆阳市中医院	0198363	1	1	1	5058.36	2475	1096.86	0	8.5288	7.814	7.00021		66	1	20	27	1	2	2	1	1	0	1	730	1.35		0.782862	2022	202206--	19550928	1	20220602	20220608	6	I50.103	238.17	858.69
庆阳市中医院	0188245	1	1	1	4997.5	1476	1647.8	0	8.51669	7.29709	7.4072		49	2	20	15	2	7	2	1	1	0	1	730	1.35	1	0.290187	2021	202102--	19720510	1	20210513	20210521	8	D50.001	1169.63	478.17
庆阳市中医院	0153344	0	1	0	4133	1862	1440	211	8.32676	7.52941	7.2724	5.35186	79	2	20	24	3	1	2		1	0	0	730	1.35	1	0.304058	2018	201801--	19380715	1	20180206	20180211	5		1149	291
庆阳市中医院	84938-1	0	1	0	7336	2361	2866	599	8.90055	7.76684	7.96067	6.39526	65	2	20	90	3	3	2	1	1	0	0	730	1.35	2	0.282828	2018	201801--	19450928	1	20171226	20180108	13		2485	381
庆阳市中医院	0197590	1	1	1	4053.89	829	1051.89	1704	8.30743	6.72022	6.95834	7.44073	72	2	20	27	1	2	2	1	1	0	1	730	1.35		0.778279	2022	202205--	19490612	3	20220428	20220511	13	M81.800x091	611.04	440.85
庆阳市中医院	0172978	1	1	1	6964.57	2725	2043.33	1048	8.84859	7.91022	7.62234	6.95464	80	1	20	14	1	1	2	1	1	0	0	730	1.35	1	0.478348	2020	202001--	19400108	1	20191228	20200110	13	I69.300x003	1612.6	430.73
庆阳市中医院	0194113	1	1	1	2947.64	1485	847.64	0	7.98876	7.30317	6.74246		52	2	20	27	3	3	2	1	1	0	1	730	1.35		0.199082	2021	202112--	19691015	1	20211130	20211206	6	N70.100x007	678.89	168.75
庆阳市中医院	0156900-1	1	1	1	4388.02	1701	318.02	3804	8.38663	7.43897	5.76211	8.24381	52	1	20	3	1	1	1.1	1	1	0	1	730	1.35	2	0.996798	2020	202003--	19680302	1	20200707	20200716	9	S33.501	13.2	304.82
庆阳市中医院	0185873	1	1	1	3155.94	738	806.74	0	8.05704	6.60394	6.693		48	2	20	7	2	3	2	1	1	1	1	730	1.35	1	0.159643	2021	202101--	19720412	1	20210304	20210309	5	N87.000x003	677.95	128.79
庆阳市中医院	0086415-1	1	1	1	3025.34	874	1337.34	204	8.01478	6.77308	7.19844	5.31812	52	2	20	14	3	1	1.1	1	1	0	0	730	1.35	2	0.366811	2020	202001--	19680101	1	20200116	20200121	5	K92.208	975.96	361.38
庆阳市中医院	84786	0	1	0	4855	2405	2052	120	8.48776	7.78531	7.62657	4.78749	68	1	20	80	3	4	2	1	1	0	0	730	1.35	1	0.109116	2017	201701--	19481015	1	20170116	20170124	8		1935	117
庆阳市中医院	0181653	1	1	1	7183.47	2732	2098.77	2058	8.87954	7.91279	7.64911	7.62949	75	1	20	7	3	2	1.1	1	1	0	1	730	1.35	1	0.623496	2020	202004--	19450104	1	20201023	20201102	10	I63.900	1565.04	533.73
庆阳市中医院	0180438	1	1	1	8070.03	3162	2500.03	2007	8.99591	8.05896	7.82406	7.6044	70	2	20	7	1	2	1.1	1	1	0	1	730	1.35	1	0.714533	2020	202003--	19500720	1	20200910	20200921	11	I24.901	1286.61	1213.42
庆阳市中医院	0099929-1	1	1	1	4534.31	3218	708.31	308	8.41943	8.07652	6.56288	5.7301	60	1	20	6	3	1	2	2	1	0	0	730	1.35	2	0.813659	2020	202001--	19600109	1	20200109	20200113	4	G45.004	189.38	518.93
庆阳市中医院	0188185	1	1	1	6640.59	1064	1258.89	3844	8.80096	6.96979	7.13799	8.25427	71	2	20	7	1	3	1.1	1	1	0	1	730	1.35	1	0.774904	2021	202102--	19490805	1	20210512	20210525	13	M54.300	1148.64	110.25
庆阳市中医院	0160090	0	1	0	4157.21	2461	929.21	562	8.3326	7.80832	6.83433	6.3315	31	2	20	4	3	1	1.1	1	1	0	0	730	1.35	1	0.854407	2019	201901--	19870630	1	20190116	20190120	4	M06.900	217.11	712.1
庆阳市中医院	0184922	1	1	1	1599.57	18	576.57	454	7.37749	2.89037	6.3571	6.1181	44	2	20	11	2	7	2	1	1	0	1	730	1.35	1	0.792707	2021	202101--	19760225	1	20210123	20210123	1	O04.905	213.63	362.94
庆阳市中医院	136362	0	1	0	6848	460	2828	62	8.83171	6.13123	7.94733	4.12713	26	2	20	90	3	1	2	1	1	0	0	730	1.35	1	0.156747	2017	201701--	19900825	1	20170113	20170120	7		2437	391
庆阳市中医院	84660-1	0	1	0	3615	1668	929	0	8.19285	7.41938	6.83411		13	1	10	90	3	3	2	2	1	0	0	730	1.35	2	0	2018	201801--	20040928	1	20180113	20180120	7		929	0
庆阳市中医院	0148118	0	1	0	6029.14	1324	1101.64	0	8.70436	7.18841	7.00456		61	2	20	27	2	3	2	1	1	1	0	730	1.35	1	0.0245089	2018	201804--	19561028	1	20181010	20181015	5	H26.900	1074.64	27
庆阳市中医院	0193666	1	1	1	5456.84	2062	1406.34	0	8.60462	7.63143	7.24875		50	1	20	27	1	2	1.1	1	1	0	1	730	1.35		0	2021	202110--	19711106	1	20211024	20211031	7	K92.208	1406.34	0
庆阳市中医院	0101353-3	1	1	1	6418.94	2570	2857.34	876	8.76701	7.85166	7.95765	6.77537	82	2	20	27	1	2	1.1	1	1	0	1	730	1.35		0.878128	2022	202201--	19390327	1	20220124	20220128	4	I50.000	454.99	2402.35
庆阳市中医院	0166268-1	0	1	0	1983.21	265	353.21	508	7.59247	5.57973	5.86706	6.23048	1	1	10	15	1	7	1.1	1	1	0	0	730	1.35	2	0.589868	2019	201903--	20181003	1	20190702	20190709	7	J18.000	353.21	0
庆阳市中医院	0094862-4	1	1	1	7951.16	3057	2482.16	20	8.98107	8.02519	7.81688	2.99573	63	2	20	3	1	1	2	1	1	0	0	730	1.35	5	0.934924	2019	201904--	19560819	1	20191011	20191027	16	I25.103	162.83	2319.33
庆阳市中医院	0127557-1	0	1	0	9556.7	481	1729.7	3667	9.165	6.17587	7.4557	8.20713	29	2	20	90	2	2	2	1	1	1	0	730	1.35	1	0.76609	2018	201804--	19890101	1	20181009	20181017	8	O26.900x507	1262.34	467.36
庆阳市中医院	0163200	0	1	0	6591.03	2570	2139.07	1260	8.79346	7.85166	7.66813	7.13887	47	2	20	7	1	3	1.1	1	1	0	0	730	1.35	1	0.799554	2019	201902--	19720302	1	20190411	20190423	12	I25.103	681.33	1457.74
庆阳市中医院	0182090	1	1	1	5920.3	2258	2374.92	1258	8.68614	7.72223	7.77272	7.13728	49	1	20	7	3	3	2	1	1	0	1	730	1.35	1	0.694788	2020	202004--	19711109	1	20201105	20201110	5	N23.x00	1108.81	1266.11
庆阳市中医院	84553-1	0	1	0	4114	335	1268	0	8.32215	5.81413	7.1452		50	2	20	90	3	3	2	2	1	0	0	730	1.35	2	0.276025	2018	201802--	19671104	1	20180227	20180306	7		918	350
庆阳市中医院	0193170	1	1	1	2857.77	940	1109.47	752	7.9578	6.84588	7.01164	6.62274	51	2	20	27	3	3	1.1	1	1	0	1	730	1.35		0.659699	2021	202110--	19701005	1	20211015	20211028	13	K29.603	633.46	476.01
庆阳市中医院	0145039-1	0	1	0	10476.5	5449	1679.52	3454	9.25689	8.60319	7.42626	8.14729	58	2	20	4	1	1	2	1	1	0	0	730	1.35	2	0.689541	2019	201902--	19600817	15	20190409	20190422	13	E14.400x023+G63.2*	1593.75	85.77
庆阳市中医院	0197851	1	1	1	3199.22	2032	951.22	248	8.07066	7.61678	6.85775	5.51343	62	1	20	27	1	1	1.1	1	1	0	1	730	1.35		0.398009	2022	202205--	19600107	1	20220509	20220510	1	I63.400	721.92	229.3
庆阳市中医院	0141361-1	1	1	1	1561.24	323	86.24	416	7.35324	5.77765	4.45713	6.03069	6	1	10	15	3	3	2	1	1	0	1	730	1.35	2	0.925972	2020	202003--	20131004	1	20200715	20200721	6	K11.201	37.18	49.06
庆阳市中医院	0190833	1	1	1	5361.05	2227	1378.45	1606	8.58692	7.70841	7.22871	7.3815	58	1	20	7	3	2	1.1	1	1	0	1	730	1.35	1	0.68042	2021	202103--	19620812	1	20210721	20210730	9	K29.603	953.77	424.68
庆阳市中医院	0181647	1	1	1	3177.29	2792	100.29	10	8.06378	7.93451	4.60807	2.30259	57	1	20	2	1	1	1.1	1	1	0	1	730	1.35	1	0.09067	2020	202004--	19630319	1	20201023	20201027	4	H81.901	100.29	0
庆阳市中医院	84525	0	1	0	4436	1889	1152	0	8.39751	7.5438	7.04925		83	1	20	80	3	1	2	1	1	0	0	730	1.35	1	0.552083	2017	201701--	19330823	1	20170313	20170316	3		516	636
庆阳市中医院	84522-2	0	1	0	8898	3306	2900	1945	9.09358	8.10349	7.97247	7.57302	66	2	20	90	1	1	1	1	1	0	0	730	1.35	3	0.598555	2018	201803--	19530501	1	20180706	20180717	11		1945	955
庆阳市中医院	0172634	1	1	1	4216.96	440	1911.96	1656	8.34687	6.08677	7.55588	7.41216	7	2	10	9	1	3	2	1	1	0	0	730	1.35	1	0.631672	2020	202001--	20120902	1	20191222	20200101	10	J20.900	1314.18	597.78
庆阳市中医院	0166008	0	1	0	5904.32	1171	1012.82	184	8.68344	7.06561	6.92049	5.21494	76	1	20	7	2	2	2	1	1	1	0	730	1.35	1	0.176301	2019	201902--	19421025	1	20190613	20190618	5	H26.900	985.82	27
庆阳市中医院	0173210	1	1	1	4554.2	1195	1064.2	1838	8.42381	7.0859	6.96998	7.51643	48	1	20	7	1	3	2	1	1	1	0	730	1.35	1	0.662628	2020	202001--	19710504	1	20200103	20200114	11	K60.200	979.12	85.08
庆阳市中医院	0197111	1	1	1	7329.43	1560	882.03	4959	8.89965	7.35244	6.78223	8.50896	68	2	20	27	3	3	1.1	1	1	0	1	730	1.35		0.949023	2022	202203--	19540227	1	20220303	20220316	13	M81.800x091	297.76	584.27
庆阳市中医院	0147664	0	1	0	7250.9	1491	2177.7	3970	8.88888	7.3072	7.68602	8.28652	34	1	20	27	3	2	2	1	1	0	0	730	1.35	1	0.742701	2018	201804--	19840127	1	20181218	20181227	9	N23.x00	1581.8	595.9
庆阳市中医院	0153704-1	0	1	0	5957.06	1036	1050.06	0	8.69233	6.94312	6.9566		55	2	20	27	3	3	2	1	1	1	0	730	1.35	2	0	2018	201804--	19630620	1	20180903	20180909	6	H26.900	1050.06	0
庆阳市中医院	0190714	1	1	1	6656.22	3126	2514.22	0	8.80331	8.04751	7.82972		71	1	20	80	3	1	2	1	1	0	1	730	1.35		0.381661	2022	202204--	19500508	1	20220411	20220419	8	I20.900	1554.64	959.58
庆阳市中医院	0181644-2	1	1	1	2170.71	507	406.71	804	7.68281	6.22851	6.0081	6.6896	6	2	10	90	1	2	2	1	1	0	1	730	1.35		0.744233	2022	202205--	20160505	1	20220518	20220524	6	J98.414	309.66	97.05
庆阳市中医院	0128826-1	0	1	0	9343.35	1142	2359.65	4580	9.14242	7.04054	7.76627	8.42945	68	1	90	80	3	1	1.1	1	1	0	0	730	1.35	2	0.828377	2018	201804--	19491001	1	20180806	20180817	11	I69.300	1191	1168.65
庆阳市中医院	84340-11	0	1	0	9069	1842	4738	342	9.11262	7.51861	8.46337	5.83481	77	1	20	90	3	2	2	2	1	0	0	730	1.35	12	0.327362	2018	201801--	19400908	1	20180126	20180213	18		3417	1321
庆阳市中医院	0189225-1	1	1	1	7241.38	2833	2893.98	0	8.88757	7.94909	7.97039		67	1	20	27	1	3	1.1	1	1	0	1	730	1.35		0.339588	2021	202112--	19540712	1	20211214	20211224	10	J96.900x002	1911.22	982.76
庆阳市中医院	0175141	1	1	1	9888.23	1705.86	2382.37	656	9.1991	7.44182	7.77585	6.48616	34	2	20	7	2	3	2	2	1	1	1	730	1.35	1	0.262782	2020	202001--	19850820	1	20200323	20200331	8	K80.100x001	2239.94	142.43
庆阳市中医院	0185132	1	1	1	5456.61	2261	2497.21	10	8.60458	7.72356	7.82293	2.30259	52	2	20	7	1	3	1.1	1	1	0	1	730	1.35	1	0.248659	2021	202101--	19690207	1	20210205	20210211	6	I63.900	1883.77	613.44
庆阳市中医院	0181644-1	1	1	1	1996.36	465	725.36	560	7.59908	6.14204	6.58667	6.32794	5	2	10	15	1	2	2	1	1	0	1	730	1.35	1	0.57142	2021	202103--	20160505	1	20210704	20210709	5	J03.901	550.88	174.48
庆阳市中医院	0090997-11	0	1	0	6450.13	1459	2799.56	1056	8.77186	7.28551	7.93722	6.96224	75	2	20	7	1	3	1.1	1	1	0	0	730	1.35	12	0.649898	2019	201903--	19431209	1	20190829	20190912	14	K29.603	1349.84	1449.72
庆阳市中医院	0175934	1	1	1	5704.23	1199	1433.23	4979	8.64896	7.08924	7.26769	8.51298	46	1	20	7	1	3	2	1	1	0	1	730	1.35	1	0.844421	2020	202002--	19730607	1	20200416	20200425	9	M54.300	997.61	435.62
庆阳市中医院	84267-1	0	1	0	7380	1844	4324	0	8.90653	7.51969	8.37194		52	2	20	90	3	3	2	2	1	0	0	730	1.35	1	0.280527	2017	201702--	19640606	1	20170310	20170327	17		3111	1213
庆阳市中医院	0157405	0	1	0	2536	321	194	887	7.83834	5.77144	5.26786	6.78785	2	1	10	90	1	3	1	1	1	0	0	730	1.35	1	0.820537	2018	201803--	20161105	1	20180701	20180709	8		194	0
庆阳市中医院	0179050-4	1	1	1	2076.55	361	639.55	750	7.63846	5.88888	6.46076	6.62007	1	2	10	15	2	3	2	1	1	0	1	730	1.35	4	0.667576	2021	202102--	20190513	1	20210428	20210503	5	J98.414	461.92	177.63
庆阳市中医院	144866	0	1	0	19978	2465	5096	0	9.90239	7.80995	8.53621		36	1	20	90	2	3	2	1	1	0	0	730	1.35	1	0.0896782	2017	201704--	19810804	1	20171029	20171122	25		4639	457
庆阳市中医院	0174685	1	1	1	7075.48	2332	2649.88	1092	8.86439	7.75448	7.88227	6.99577	67	2	20	7	1	2	1.1	1	1	0	1	730	1.35	1	0.68022	2020	202001--	19521115	1	20200309	20200318	9	J44.900	1196.58	1453.3
庆阳市中医院	0140911-2	0	1	0	3081.46	491	768.46	1614	8.03316	6.19644	6.64439	7.38647	5	1	10	15	1	3	2	1	1	0	0	730	1.35	3	0.756369	2019	201902--	20131129	1	20190505	20190512	7	J20.900	580.44	188.02
庆阳市中医院	84184-1	0	1	0	7949	355	2361	326	8.9808	5.87212	7.76684	5.7869	21	2	20	90	3	3	2	2	1	0	0	730	1.35	1	0.282471	2018	201802--	19961022	1	20180425	20180504	9		1928	433
庆阳市中医院	0154913-1	0	1	0	11189.2	2271	3605.18	3100	9.3227	7.72798	8.19013	8.03916	77	1	90	14	1	1	1.1	1	1	0	0	730	1.35	2	0.49508	2019	201902--	19411115	1	20190614	20190628	14	I63.900	3385.58	219.6
庆阳市中医院	0177387	1	1	1	14533.2	3024	1160.18	324	9.58419	8.01434	7.05633	5.78074	1	2	10	15	3	3	3	2	2	0	1	730	1.35	1	0.218302	2020	202002--	20200602	1	20200603	20200618	15	P59.801	1160.18	0
庆阳市中医院	0181643	1	1	1	6546.87	1400	4499.27	0	8.78674	7.24423	8.41167		59	2	20	14	1	1	2	1	1	1	1	730	1.35	1	0.0186541	2020	202004--	19610629	24	20201023	20201027	4	H34.802	4415.34	83.93
庆阳市中医院	0186838	1	1	1	5032.78	2399	1311.78	1216	8.52373	7.78281	7.17914	7.10332	50	2	20	7	1	2	2	1	1	0	1	730	1.35	1	0.677662	2021	202102--	19700924	1	20210331	20210408	8	I20.900	814.8	496.98
庆阳市中医院	0092728-1	0	1	0	8912.81	1761	4225.79	618	9.09524	7.47364	8.34896	6.42649	64	1	20	7	3	3	2	1	1	0	0	730	1.35	2	0.845055	2019	201901--	19541019	1	20181221	20190108	18	J84.101	750.52	3475.27
庆阳市中医院	137100	0	1	0	30741	2229	16558	689	10.3334	7.70931	9.71462	6.53524	56	1	20	90	3	7	2	1	1	0	0	730	1.35	1	0.0622717	2017	201701--	19610101	1	20170208	20170306	26		16173	385
庆阳市中医院	0190066	1	1	1	7189.59	2781	1447.49	3074	8.88039	7.93057	7.27759	8.03074	59	2	20	7	1	2	1.1	1	1	0	1	730	1.35	1	0.748848	2021	202103--	19620605	1	20210628	20210712	14	E11.700x033	1135.58	311.91
庆阳市中医院	0099927-5	1	1	1	12603.2	3264	4916.69	2880	9.44171	8.09071	8.50039	7.96555	66	1	20	14	1	1	1.1	1	1	0	1	730	1.35	5	0.372733	2021	202102--	19550429	1	20210526	20210613	18	J44.900	4890.61	26.08
庆阳市中医院	136841	0	1	0	3729	656	162	2468	8.2239	6.48616	5.0876	7.81116	44	2	20	90	3	2	2	2	1	0	0	730	1.35	1	0.938403	2017	201701--	19721122	1	20170203	20170213	10		162	0
庆阳市中医院	0116223-1	0	1	0	4382.87	2204	1047.88	418	8.38546	7.69803	6.95452	6.03548	78	1	20	14	1	1	1.1	1	1	0	0	730	1.35	2	0.902257	2019	201902--	19400925	1	20190415	20190422	7	G45.004	143.28	904.6
庆阳市中医院	0181639	1	1	1	19937.5	8187	6300.02	10	9.90036	9.0103	8.74831	2.30259	67	1	20	7	3	3	2	1	1	0	1	730	1.35	1	0.00158478	2020	202004--	19530806	1	20201022	20201103	12	S06.202	6300.02	0
庆阳市中医院	0191301	1	1	1	4029.27	1250	1804.17	0	8.30134	7.1309	7.49786		74	2	20	7	3	3	2	2	1	0	1	730	1.35	1	0.0930677	2021	202103--	19470319	1	20210810	20210819	9	C53.900x001	1636.26	167.91
庆阳市中医院	141623	0	1	0	7256	1957	2649	1936	8.88958	7.57917	7.88194	7.56838	50	2	20	90	3	1	1.1	1	1	0	0	730	1.35	1	0.72301	2017	201703--	19670705	1	20170717	20170729	12		1270	1379
庆阳市中医院	0163851	0	1	0	10041.5	3832	3928.45	1470	9.21448	8.25114	8.276	7.29302	75	2	20	7	1	3	1.1	2	1	0	0	730	1.35	1	0.757343	2019	201902--	19440211	1	20190418	20190429	11	E14.200x210+N08.3*	1309.97	2618.48
庆阳市中医院	0175982	1	1	1	3403.6	839	33.6	4404	8.13259	6.73221	3.51453	8.39027	31	2	20	2	1	1	1.1	1	1	0	1	730	1.35	1	1	2020	202002--	19880920	1	20200417	20200423	6	M51.202	0	33.6
庆阳市中医院	0157395-1	1	1	1	1772.75	645	384.75	50	7.48029	6.46925	5.95259	3.91202	9	1	10	7	3	3	2	1	1	1	0	730	1.35	2	0.115009	2020	202001--	20100804	1	20200113	20200117	4	N48.100	384.75	0
庆阳市中医院	0159721	0	1	0	5874.07	978	3347.47	20	8.6783	6.88551	8.11596	2.99573	72	2	20	13	3	2	2	2	2	0	0	730	1.35	1	0.409414	2019	201901--	19460823	1	20190112	20190128	16	H43.100	1988.78	1358.69
庆阳市中医院	0162301	0	1	0	4487.59	2142	1671.59	100	8.40907	7.6695	7.42153	4.60517	53	2	20	7	3	2	2	1	1	0	0	730	1.35	1	0.772363	2019	201901--	19650918	1	20190128	20190202	5	I25.103	403.28	1268.31
庆阳市中医院	0157395	0	1	0	2239	451	525	486	7.71378	6.11147	6.2634	6.18621	7	1	10	90	1	2	1	1	1	0	0	730	1.35	1	0.563798	2018	201803--	20100824	1	20180630	20180707	7		441	84
庆阳市中医院	0151166-5	1	1	1	8595.87	2507	2186.88	1874	9.05904	7.82684	7.69023	7.53583	66	1	20	14	3	1	1.1	1	1	0	1	730	1.35	6	0.623993	2020	202002--	19531102	1	20200509	20200521	12	Z98.800x108	1526.92	659.96
庆阳市中医院	83863-3	0	1	0	8047	2470	3460	698	8.99305	7.81197	8.14902	6.54822	57	1	20	90	3	1	1.1	1	1	0	0	730	1.35	1	0.753006	2017	201701--	19590926	1	20170206	20170219	13		1027	2433
庆阳市中医院	0167433	0	1	0	1780.13	272	609.13	0	7.48444	5.6058	6.41203		26	2	20	7	3	7	3	1	1	0	0	730	1.35	1	0	2019	201903--	19930506	1	20190719	20190727	8	O20.000	609.13	0
庆阳市中医院	0146989	0	1	0	8657.35	1080	2175.35	1873	9.06616	6.98472	7.68494	7.5353	24	2	20	90	2	3	2	1	1	1	0	730	1.35	1	0.469179	2018	201804--	19940422	1	20180924	20180930	6	O48.x00	2148.95	26.4
庆阳市中医院	0112427-4	1	1	1	5984.26	3029	1156.46	464	8.69689	8.01599	7.05312	6.13988	50	1	20	4	1	1	2	1	1	0	1	730	1.35	5	0.380108	2020	202001--	19690901	1	20200226	20200310	13	E11.401+G63.2*	1004.51	151.95
庆阳市中医院	83815-6	0	1	0	6934	2222	2401	291	8.84419	7.70616	7.78364	5.67332	77	1	20	90	3	3	2	1	1	0	0	730	1.35	7	0.212481	2018	201801--	19400304	1	20171219	20180103	15		2120	281
庆阳市中医院	0160937	0	1	0	4474.71	1290	1662.71	20	8.4062	7.1624	7.4162	2.99573	48	2	20	7	3	3	2	1	1	0	0	730	1.35	1	0.318706	2019	201901--	19700820	1	20190220	20190228	8	N93.900	1146.42	516.29
庆阳市中医院	0165892	0	1	0	36909.3	3985	8440.27	4548	10.5162	8.29029	9.04077	8.42244	35	2	20	7	3	3	1.1	1	1	0	0	730	1.35	1	0.432614	2019	201902--	19830921	1	20190610	20190628	18	K74.600x003	7369.36	1070.91
庆阳市中医院	0142817	0	1	0	7156	1544	2873	298	8.87571	7.34213	7.96311	5.69709	49	1	20	90	1	1	2	2	1	0	0	730	1.35	1	0.264585	2017	201703--	19680608	1	20170816	20170831	15		2332	541
庆阳市中医院	83745-1	0	1	0	8702	2012	3358	877	9.07131	7.60688	8.1191	6.77651	61	2	20	90	1	3	1.1	1	1	0	0	730	1.35	2	0.319008	2017	201702--	19551211	1	20170531	20170617	17		2884	474
庆阳市中医院	0158884	0	1	0	2499.75	375	288	1358	7.82395	5.92693	5.66296	7.21377	2	2	10	90	1	3	1.1	1	1	0	0	730	1.35	1	0.82503	2018	201804--	20160729	3	20180814	20180821	7	J40.x00	288	0
庆阳市中医院	0186954	1	1	1	9331.76	2470.86	2171	0	9.14118	7.81232	7.68294		43	1	20	7	2	2	2	2	2	1	1	730	1.35	1	0.0276785	2021	202102--	19771106	1	20210406	20210414	8	K80.100x001	2110.91	60.09
庆阳市中医院	0192459	1	1	1	3820.82	517	317.82	4169	8.24822	6.24804	5.76149	8.33543	54	2	20	7	3	3	1.1	1	1	0	1	730	1.35	1	0.959891	2021	202103--	19670506	1	20210916	20210927	11	M48.903	179.96	137.86
庆阳市中医院	0165415	0	1	0	5908.89	681	1948.89	2314	8.68421	6.52356	7.57502	7.74673	5	2	10	15	1	2	2	1	1	0	0	730	1.35	1	0.735135	2019	201903--	20140712	1	20190731	20190813	13	J18.100	1129.09	819.8
庆阳市中医院	0196685	1	1	1	1290.4	621	11.4	402	7.16271	6.43133	2.43361	5.99645	1	1	10	90	3	3	2	1	1	0	1	730	1.35		0.972424	2022	202202--	20201009	1	20220221	20220224	3	J03.900	11.4	0
庆阳市中医院	0127003-9	0	1	0	13748.2	3141	4676.16	20	9.52866	8.0523	8.45023	2.99573	75	2	20	7	1	3	1.1	2	1	0	0	730	1.35	10	0.256184	2019	201902--	19430630	1	20190506	20190521	15	K74.603	3493.08	1183.08
庆阳市中医院	0181589	1	1	1	5011.22	2535	1612.22	456	8.51943	7.83795	7.38537	6.12249	52	2	20	7	1	3	2	1	1	0	1	730	1.35	1	0.220479	2020	202004--	19680425	1	20201021	20201027	6	K35.907	1612.22	0
庆阳市中医院	83597-1	0	1	0	2731	1336	422	0	7.91242	7.19744	6.04501		11	1	10	90	3	2	2	1	1	0	0	730	1.35	2	0	2018	201801--	20060809	1	20180129	20180204	6		422	0
庆阳市中医院	0124535-2	1	1	1	7729	2424	1906.99	200	8.95273	7.79317	7.55328	5.29832	57	2	90	7	3	2	2	2	2	0	1	730	1.35	3	0.153299	2020	202003--	19630209	1	20200829	20200915	17	M06.900	1783.99	123
庆阳市中医院	0155592-1	0	1	0	5154.81	931	2582.81	216	8.54769	6.83626	7.85663	5.37528	48	2	20	15	3	3	1.1	1	1	0	0	730	1.35	2	0.476224	2019	201901--	19701111	1	20181224	20190107	14	K58.900	1465.95	1116.86
庆阳市中医院	83530-2	0	1	0	10031	3593	5063	419	9.21344	8.18674	8.52971	6.03787	51	2	20	90	3	2	1.1	1	1	0	0	730	1.35	3	0.217439	2017	201703--	19650718	1	20170612	20170703	21		4290	773
庆阳市中医院	83511-6	0	1	0	13855	5089	4745	562	9.5364	8.53484	8.46485	6.3315	75	2	20	90	3	1	1	1	1	0	0	730	1.35	7	0.165253	2018	201801--	19420213	1	20180115	20180129	14		4430	315
庆阳市中医院	0127241-1	1	1	1	1692.26	35	656.26	454	7.43382	3.55535	6.48656	6.1181	26	2	20	15	2	7	2	2	1	0	1	730	1.35	2	0.73581	2020	202003--	19940518	1	20200923	20200923	1	O04.905	293.32	362.94
庆阳市中医院	0192298	1	1	1	6144.07	2598	1875.07	1523	8.72324	7.8625	7.5364	7.32844	79	2	20	7	3	3	1.1	1	1	0	1	730	1.35	1	0.83385	2021	202103--	19420103	1	20210911	20210919	8	H81.901	564.59	1310.48
庆阳市中医院	0181633	1	1	1	3718.65	1806	1078.54	280	8.22112	7.49887	6.98336	5.63479	64	1	20	7	1	3	1.1	1	1	0	1	730	1.35	1	0.769112	2020	202004--	19551116	1	20201022	20201028	6	I25.103	313.67	764.87
庆阳市中医院	135902	0	1	0	6163	727	3315	895	8.72632	6.58893	8.10621	6.79682	31	2	20	90	3	3	2	1	1	0	0	730	1.35	1	0.259857	2017	201701--	19851107	1	20170103	20170110	7		3116	199
庆阳市中医院	153529	0	1	0	9869	2285	2413	958	9.19715	7.73412	7.78863	6.86485	64	2	20	90	3	3	2	1	1	0	0	730	1.35	1	0.296351	2018	201802--	19530616	1	20180221	20180303	10		2372	41
庆阳市中医院	0188351	1	1	1	3212.34	1374	473.34	380	8.07475	7.22548	6.15981	5.94017	70	1	20	7	3	3	2	1	1	1	1	730	1.35	1	0.445309	2021	202102--	19510308	1	20210517	20210524	7	H11.000	473.34	0
庆阳市中医院	83492-1	0	1	0	6647	1945	1937	864	8.80192	7.57302	7.5689	6.76157	85	1	20	90	3	1	1	1	1	0	0	730	1.35	2	0.685826	2017	201704--	19311114	1	20171109	20171124	15		880	1057
庆阳市中医院	0164520	0	1	0	4315.9	1815	256.9	1332	8.37006	7.50384	5.54869	7.19444	55	1	20	7	3	2	2	1	1	1	0	730	1.35	1	0.838316	2019	201902--	19630914	1	20190507	20190516	9	R22.100	256.9	0
庆阳市中医院	83467-1	0	1	0	7509	3369	1929	417	8.92386	8.12237	7.56476	6.03309	71	1	20	27	3	3	1.1	1	1	0	0	730	1.35	2	0.643223	2018	201802--	19460711	1	20180405	20180414	9		837	1092
庆阳市中医院	0152438	0	1	0	2286	264	547	511	7.73456	5.57595	6.30445	6.23637	2	1	10	90	1	3	2	1	1	0	0	730	1.35	1	0.55293	2018	201803--	20150924	1	20180525	20180601	7		473	74
庆阳市中医院	0155601	0	1	0	4583	1697	485	1368	8.43011	7.43662	6.18415	7.22111	47	1	20	27	3	3	2	1	1	1	0	730	1.35	1	0.95197	2018	201804--	19710629	1	20181103	20181113	10	L72.103	89	396
庆阳市中医院	0127003-11	1	1	1	19760	2944	7554.07	1760	9.89142	7.98752	8.92984	7.47307	76	2	20	7	1	3	1.1	1	1	0	0	730	1.35	12	0.511963	2019	201904--	19430630	1	20190912	20191004	22	K74.603	4545.61	3008.46
庆阳市中医院	83384-1	0	1	0	7205	1894	2199	1330	8.88253	7.54645	7.69576	7.19293	49	2	20	90	1	1	1.1	1	1	0	0	730	1.35	1	0.470388	2017	201701--	19670920	1	20170220	20170304	12		1869	330
庆阳市中医院	83368-4	0	1	0	9987	3004	3483	1204	9.20904	8.0077	8.15565	7.0934	63	1	20	80	1	1	1.1	1	1	0	0	730	1.35	5	0.478984	2018	201802--	19550325	1	20180408	20180424	16		2442	1041
庆阳市中医院	83361-2	0	1	0	11631	3100	6404	1150	9.36143	8.03916	8.76468	7.04752	86	2	20	90	3	3	1.1	1	1	0	0	730	1.35	1	0.764496	2017	201703--	19301215	1	20170522	20170607	16		1779	4625
庆阳市中医院	83351-2	0	1	0	5419	1020	2390	255	8.59767	6.92756	7.77905	5.54126	78	1	20	90	1	1	1.1	2	1	0	0	730	1.35	3	0.486957	2017	201704--	19390416	1	20171008	20171023	15		1357	1033
庆阳市中医院	0136508-2	1	1	1	6793.29	2469	1803.79	2375	8.82369	7.81157	7.49765	7.77275	72	2	20	14	1	2	2	1	1	0	1	730	1.35	3	0.798198	2021	202103--	19481107	1	20210909	20210922	13	I25.600x001	843.29	960.5
庆阳市中医院	113548-1	0	1	0	11777	2762	6679	1142	9.3739	7.92371	8.80672	7.04054	58	1	20	90	1	1	1.1	1	1	0	0	730	1.35	1	0.33832	2017	201703--	19590225	1	20170703	20170719	16		5175	1504
庆阳市中医院	0191789	1	1	1	6408.04	2177	281.04	5775	8.76531	7.6857	5.6385	8.66129	70	2	20	15	3	2	1.1	1	1	0	1	730	1.35	1	0.998871	2021	202103--	19501209	1	20210825	20210907	13	M17.900x003	6.84	274.2
庆阳市中医院	0154052-1	0	1	0	6656.23	2929	1109.23	1722	8.80331	7.98242	7.01142	7.45124	77	1	20	14	1	1	1.1	1	1	0	0	730	1.35	2	0.852986	2019	201901--	19411105	1	20190102	20190115	13	E11.900	416.23	693
庆阳市中医院	0193331	1	1	1	1789.04	468	77.04	804	7.48943	6.14847	4.34432	6.6896	2	1	10	90	1	3	2	1	1	0	1	730	1.35		0.912558	2022	202203--	20190405	1	20220305	20220311	6	K52.905	77.04	0
庆阳市中医院	0189507	1	1	1	8151.66	3048	3353.26	1888	9.00598	8.02224	8.11769	7.54327	51	2	20	7	3	2	1.1	1	1	0	1	730	1.35	1	0.682994	2021	202103--	19700525	1	20210803	20210813	10	I20.900	1661.51	1691.75
庆阳市中医院	83279-1	0	1	0	14868	1559	3019	30	9.60697	7.3518	8.01268	3.4012	51	1	20	90	3	1	3	1	1	0	0	730	1.35	2	0.00983929	2017	201704--	19660921	1	20171023	20171106	14		3019	0
庆阳市中医院	0174514	1	1	1	4825.59	2310	1604.59	20	8.48169	7.745	7.38062	2.99573	78	2	20	7	3	3	2	1	1	0	1	730	1.35	1	0.836396	2020	202001--	19410615	1	20200303	20200310	7	M51.202	265.79	1338.8
庆阳市中医院	0150748-1	0	1	0	6191.28	2559	2040.28	726	8.7309	7.84737	7.62084	6.58755	81	1	20	7	1	3	2	1	1	0	0	730	1.35	2	0.766322	2019	201901--	19371122	1	20190214	20190225	11	I10.x00x032	646.42	1393.86
庆阳市中医院	0181708	1	1	1	6823.74	1432	556.24	300	8.82816	7.26683	6.3212	5.70378	66	1	20	15	2	2	2	1	1	1	1	730	1.35	1	0.442691	2020	202004--	19541021	1	20201026	20201103	8	K40.902	477.19	79.05
庆阳市中医院	0186180	1	1	1	9161.62	2044	4168.51	1984	9.12278	7.62266	8.33531	7.59287	74	1	20	14	1	1	1.1	1	1	0	1	730	1.35	1	0.520353	2021	202101--	19460622	1	20210313	20210325	12	J44.900	2951.03	1217.48
庆阳市中医院	0096353-3	1	1	1	11777.7	2036	1937.65	4408	9.37396	7.61874	7.56923	8.39118	63	2	20	3	1	1	1.1	1	1	0	1	730	1.35	20	0.793457	2021	202103--	19580315	1	20210630	20210720	20	K72.100	1310.65	627
庆阳市中医院	0171529	1	1	1	8512.53	2194	1372.54	4076	9.04929	7.69348	7.22442	8.31287	64	2	20	7	3	2	1.1	1	1	0	0	730	1.35	1	0.832919	2019	201904--	19550109	1	20191128	20191212	14	M35.901	910.35	462.19
庆阳市中医院	0124635-4	1	1	1	8849.8	3146	3189.6	2016	9.08815	8.05389	8.06765	7.60887	51	1	20	2	1	1	1.1	1	1	0	1	730	1.35	4	0.591417	2021	202103--	19700711	1	20210817	20210830	13	I10.x00x032	2126.92	1062.68
庆阳市中医院	0129492-3	1	1	1	5272.51	1318	478.44	3384	8.57026	7.18387	6.17053	8.12681	59	2	20	14	1	1	1.1	1	1	0	1	730	1.35	3	0.991456	2021	202102--	19620405	1	20210422	20210502	10	M51.202	33	445.44
庆阳市中医院	0160009-1	0	1	0	2841.34	614	686.34	1008	7.95203	6.41999	6.53137	6.91572	12	1	10	9	1	3	2	1	1	0	0	730	1.35	2	0.71046	2019	201901--	20060417	1	20190108	20190116	8	J18.000	490.58	195.76
庆阳市中医院	0154254-3	1	1	1	4346.03	491	2210.03	1472	8.37702	6.19644	7.70076	7.29438	6	1	10	15	1	3	1.1	1	1	0	0	730	1.35	4	0.655524	2019	201904--	20130618	1	20191210	20191218	8	J18.000	1268.37	941.66
庆阳市中医院	0157385	0	1	0	2407	264	768	399	7.78614	5.57595	6.64379	5.98896	4	1	10	90	1	7	1	1	1	0	0	730	1.35	1	0.341902	2018	201803--	20150215	1	20180630	20180707	7		768	0
庆阳市中医院	0196412	1	1	1	8272.33	1471	592.33	336	9.02067	7.2937	6.38406	5.81711	44	2	20	27	2	3	3	1	1	1	1	730	1.35		0.36194	2022	202202--	19770526	1	20220214	20220221	7	J34.200	592.33	0
庆阳市中医院	137340	0	1	0	3272	1089	917	0	8.09316	6.99302	6.82111		13	1	10	90	3	3	2	2	1	0	0	730	1.35	1	0.00545256	2017	201701--	20030920	1	20170214	20170223	9		912	5
庆阳市中医院	83083-4	0	1	0	10390	1714	4376	3193	9.2486	7.44659	8.38389	8.06872	63	1	20	80	1	1	2	1	1	0	0	730	1.35	1	0.463469	2017	201702--	19530714	1	20170512	20170525	13		4061	315
庆阳市中医院	0197424	1	1	1	2607.75	782	1334.75	73	7.86624	6.66185	7.1965	4.29046	28	2	20	27	3	3	2	1	1	0	1	730	1.35		0.0518558	2022	202203--	19931130	1	20220318	20220322	4	K65.000	1334.75	0
庆阳市中医院	0131308-6	1	1	1	17891.9	3430	10666.9	1464	9.7921	8.14032	9.2749	7.28893	65	1	20	7	3	3	1.1	1	1	0	0	730	1.35	7	0.17737	2020	202001--	19540916	1	20200108	20200119	11	Z99.200	9979.27	687.66
庆阳市中医院	0186378	1	1	1	7340.04	1078.86	1828.18	378	8.9011	6.98366	7.51108	5.93489	23	2	10	9	3	7	3	1	1	1	1	730	1.35	1	0.289301	2021	202101--	19980301	1	20210318	20210324	6	O00.100	1567.93	260.25
庆阳市中医院	0125514-2	1	1	1	5952.87	2587	2331.07	338	8.69163	7.85825	7.75408	5.82305	48	2	20	7	3	2	1.1	1	1	0	1	730	1.35	2	0.378679	2021	202102--	19730304	1	20210507	20210520	13	E11.401+G63.2*	1658.35	672.72
庆阳市中医院	0082686-2	0	1	0	3769.6	2228	534.3	20	8.23472	7.70886	6.28096	2.99573	68	2	20	14	1	1	2	1	1	0	0	730	1.35	3	0.705791	2019	201901--	19500919	1	20190321	20190330	9	J15.902	163.08	371.22
庆阳市中医院	0166373-1	0	1	0	8973.36	1083	2599.35	8166	9.10202	6.98749	7.86302	9.00773	55	2	20	15	1	3	1.1	1	1	0	0	730	1.35	2	0.881874	2019	201903--	19640707	1	20190812	20190824	12	I69.300x003	1271.67	1327.68
庆阳市中医院	0157381-1	0	1	0	10133.8	1186	2698.98	3552	9.22363	7.07834	7.90063	8.17527	69	1	20	27	1	3	1.1	1	1	0	0	730	1.35	2	0.710501	2018	201804--	19490410	1	20181008	20181022	14	I61.902	1809.65	889.33
庆阳市中医院	0180545-3	1	1	1	7995.13	1479	3977.93	1512	8.98659	7.29912	8.28852	7.32119	53	2	20	17	1	1	1.1	1	1	0	1	730	1.35		0.941402	2022	202204--	19680808	1	20220331	20220412	12	H81.901	321.7	3656.23
庆阳市中医院	0181620	1	1	1	6061.52	1794	2463.13	2374	8.70972	7.4922	7.80919	7.77233	43	1	20	7	3	2	1.1	1	1	0	1	730	1.35	1	0.740048	2020	202004--	19770813	1	20201022	20201027	5	N23.x00	1257.42	1205.71
庆阳市中医院	0186341	1	1	1	2373.73	577	178.73	1014	7.77222	6.35784	5.18588	6.92166	3	1	10	15	1	3	1.1	1	1	0	1	730	1.35	1	0.856086	2021	202101--	20170527	1	20210317	20210326	9	K52.905	171.65	7.08
庆阳市中医院	0098475-3	1	1	1	8122.28	2936	2638.27	1860	9.00237	7.9848	7.87788	7.52833	74	2	20	14	1	1	1.1	1	1	0	0	730	1.35	4	0.81028	2019	201904--	19451020	1	20191008	20191023	15	I25.103	853.41	1784.86
庆阳市中医院	0169477	1	1	1	3868.15	1935	930.15	180	8.26053	7.56786	6.83535	5.19296	44	2	20	7	1	3	1.1	1	1	0	0	730	1.35	1	0.187551	2019	201904--	19741217	1	20191005	20191012	7	R42.x00x001	901.94	28.21
庆阳市中医院	0172929	1	1	1	7535.32	2006	3591.32	84	8.92736	7.6039	8.18628	4.43082	62	1	20	7	1	2	1.1	1	1	0	0	730	1.35	1	0.554393	2020	202001--	19580109	1	20191227	20200106	10	J44.900	1637.75	1953.57
庆阳市中医院	0192310	1	1	1	3363.92	1375	756.22	1448	8.12086	7.22621	6.62833	7.27794	51	2	20	7	1	3	2	1	1	0	1	730	1.35	1	0.873311	2021	202103--	19700405	1	20210912	20210917	5	H81.901	279.25	476.97
庆阳市中医院	0150342-3	1	1	1	7416.65	2457	2836.85	960	8.91148	7.8067	7.95045	6.86693	75	1	20	27	1	1	1.1	1	1	0	1	730	1.35		0.896248	2021	202112--	19460708	1	20211203	20211215	12	E11.401+G63.2*	393.93	2442.92
庆阳市中医院	0188808	1	1	1	7117.76	2048	1975.76	2328	8.87035	7.62462	7.58871	7.75276	71	1	20	7	1	3	1.1	1	1	0	1	730	1.35	1	0.772418	2021	202102--	19491009	1	20210531	20210616	16	H81.901	979.46	996.3
庆阳市中医院	0172396	1	1	1	2565.09	429	732.09	1104	7.84975	6.06146	6.5959	7.0067	1	2	10	15	1	7	2	1	1	0	0	730	1.35	1	0.601278	2019	201904--	20180616	1	20191216	20191223	7	R50.900x002	732.09	0
庆阳市中医院	0188674	1	1	1	5558.37	2285	1652.27	0	8.62306	7.73412	7.40991		85	1	20	14	1	1	2	1	1	0	1	730	1.35	1	0.390299	2021	202102--	19360420	1	20210526	20210611	16	L30.902	1007.39	644.88
庆阳市中医院	0191803	1	1	1	3196.09	1061	751.29	1304	8.06968	6.96697	6.62179	7.17319	64	2	20	3	3	1	2	1	1	0	1	730	1.35	1	0.854108	2021	202103--	19570624	1	20210825	20210906	12	M06.900	299.85	451.44
庆阳市中医院	0169871	1	1	1	10708.3	2615	4242.3	2394	9.27877	7.86902	8.35286	7.78072	76	2	20	7	3	3	2	1	1	0	0	730	1.35	1	0.594943	2019	201904--	19430202	1	20191016	20191029	13	I25.103	2688.08	1554.22
庆阳市中医院	0171648	1	1	1	12177.5	1446.86	2688.65	657	9.40735	7.27715	7.89679	6.48768	46	2	20	7	3	7	2	1	1	1	0	730	1.35	1	0.314701	2019	201904--	19730218	1	20191202	20191211	9	N87.101	2292.77	395.88
庆阳市中医院	0148060	0	1	0	20640.3	2885.5	5450.25	3476	9.935	7.96745	8.60342	8.15364	72	1	20	80	3	1	2	1	1	1	0	730	1.35	1	0.477441	2018	201804--	19460511	1	20181009	20181102	24	N40.x00	4664.49	785.76
庆阳市中医院	0092119-2	0	1	0	6655.99	2839	2339	20	8.80327	7.95121	7.75748	2.99573	64	2	20	7	1	3	1.1	1	1	0	0	730	1.35	3	0.42685	2019	201903--	19541218	1	20190721	20190731	10	I38.x01	1352.06	986.94
庆阳市中医院	0183544	1	1	1	5676.44	3231	1402.44	0	8.64408	8.08055	7.24597		57	2	20	14	1	1	1.1	1	1	0	1	730	1.35	1	0.352571	2020	202004--	19630405	1	20201214	20201224	10	H81.901	907.98	494.46
庆阳市中医院	145050	0	1	0	10370	3345	4087	430	9.24667	8.11522	8.31557	6.06379	53	1	20	27	3	3	1.1	1	1	0	0	730	1.35	1	0.187957	2017	201704--	19640419	1	20171101	20171121	20		3668	419
庆阳市中医院	82841-4	0	1	0	10885	2254	5211	0	9.29514	7.72046	8.55853		85	1	20	90	3	1	1.1	1	1	0	0	730	1.35	1	0.0447131	2017	201701--	19310708	1	20170116	20170208	23		4978	233
庆阳市中医院	94050-4	0	1	0	1185	82	85	326	7.0775	4.40672	4.44265	5.7869	3	1	10	90	3	2	2	2	1	0	0	730	1.35	5	0.892944	2017	201704--	20140318	1	20170926	20171002	6		44	41
庆阳市中医院	117190-2	0	1	0	6659	1638	3005	330	8.80372	7.40123	8.00803	5.79909	68	1	20	90	3	1	2	2	1	0	0	730	1.35	3	0.208996	2018	201801--	19490820	1	20171225	20180111	17		2638	367
庆阳市中医院	0099907-2	1	1	1	6632.2	1929	2845.7	120	8.79969	7.56476	7.95356	4.78749	77	1	20	14	3	2	2	1	1	0	1	730	1.35	2	0.0800654	2021	202103--	19440603	1	20210915	20210929	14	S87.801	2728.25	117.45
庆阳市中医院	0182685	1	1	1	4650.63	1192	79.62	5160	8.44476	7.08339	4.37727	8.54869	50	1	20	7	1	2	1.1	1	1	0	1	730	1.35	1	0.994446	2020	202004--	19701102	1	20201123	20201204	11	M54.300	29.1	50.52
庆阳市中医院	0158394-1	1	1	1	7793.95	1700.86	1490.39	66	8.9611	7.43889	7.30679	4.18965	53	2	20	27	1	3	2	1	1	1	1	730	1.35		0.12689	2021	202112--	19680308	1	20211208	20211217	9	K82.802	1358.9	131.49
庆阳市中医院	119424	0	1	0	7768	3245	3838	0	8.95777	8.08487	8.25271		79	2	20	80	1	1	2	1	1	0	0	730	1.35	1	0.0594059	2017	201701--	19370115	1	20161226	20170109	14		3610	228
庆阳市中医院	141384	0	1	0	2828	1161	1189	58	7.94733	7.05704	7.08087	4.06044	59	2	20	90	3	2	2	1	1	0	0	730	1.35	1	0.795509	2017	201703--	19570711	1	20170704	20170711	7		255	934
庆阳市中医院	0194563	1	1	1	3212.5	517	624.1	3000	8.0748	6.24804	6.43631	8.00637	38	1	20	27	1	2	2	1	1	0	1	730	1.35		0.998069	2021	202112--	19830929	1	20211212	20211223	11	G51.003	7	617.1
庆阳市中医院	0186429-1	1	1	1	2318.94	928	459.94	0	7.74887	6.83303	6.1311		0	1	10	15	3	3	3	2	2	0	1	730	1.35	1	0	2021	202102--	20210318	1	20210523	20210530	7	R50.900	459.94	0
庆阳市中医院	0195182	1	1	1	2073.77	1563	215.77	0	7.63712	7.35436	5.37421		38	2	20	27	2	3	2	2	2	0	1	730	1.35		0	2022	202201--	19830116	1	20220103	20220105	2	K80.200x003	215.77	0
庆阳市中医院	0094801-6	1	1	1	16702.1	5380	5800.5	3520	9.72329	8.59044	8.6657	8.16622	85	2	20	80	1	1	2	1	1	0	1	730	1.35		0.468481	2022	202205--	19360802	1	20220504	20220521	17	E11.401+G63.2*	4954.02	846.48
庆阳市中医院	0090158-2	0	1	0	3824.6	1830	747.6	200	8.24921	7.51207	6.61687	5.29832	54	1	20	11	1	1	2	1	1	0	0	730	1.35	3	0.515998	2018	201804--	19640108	1	20181107	20181116	9	E11.900	458.64	288.96
庆阳市中医院	82669-1	0	1	0	5321	988	566	0	8.57942	6.89568	6.33859		67	2	20	90	3	3	2	2	1	0	0	730	1.35	2	0	2018	201801--	19500612	1	20180108	20180115	7		566	0
庆阳市中医院	141911	0	1	0	2888.52	165.4	1163.42	662.4	7.9685	5.10837	7.05912	6.49587	1	1	10	90	3	7	2	1	1	0	0	730	1.35	1	0.411037	2017	201703--	20160411	1	20170725	20170802	8		1075.34	88.08
庆阳市中医院	0146576	0	1	0	7639.75	2357	3101.15	76	8.94112	7.76514	8.03953	4.33073	72	2	20	27	3	3	2	1	1	0	0	730	1.35	1	0.187992	2018	201804--	19451229	1	20180910	20180928	18	R93.203	2579.87	521.28
庆阳市中医院	0171879	1	1	1	7442.12	1985	3305.15	756	8.91491	7.59337	8.10324	6.62804	62	1	20	7	1	3	1.1	1	1	0	0	730	1.35	1	0.680541	2019	201904--	19570615	1	20191206	20191218	12	J44.900	1297.37	2007.78
庆阳市中医院	139579	0	1	0	7622	1222	3624	149	8.93879	7.10824	8.19533	5.00395	53	1	20	17	3	1	2	1	1	0	0	730	1.35	1	0.601378	2017	201702--	19640118	1	20170510	20170526	16		1504	2120
庆阳市中医院	157109	0	1	0	14842	3127	4169	1750	9.60522	8.04783	8.33543	7.46737	65	1	20	90	2	7	2	1	1	0	0	730	1.35	1	0.403953	2018	201803--	19540402	1	20180625	20180706	11		3528	641
庆阳市中医院	0176447	1	1	1	7927.81	2300	2791.41	2300	8.97813	7.74066	7.9343	7.74066	73	2	20	7	1	3	1.1	1	1	0	1	730	1.35	1	0.526261	2020	202002--	19470520	1	20200506	20200520	14	K29.603	2412	379.41
庆阳市中医院	0148507-1	0	1	0	4598.88	1978	1269.88	702	8.43357	7.58984	7.14668	6.55393	67	2	20	7	1	3	1.1	1	1	0	0	730	1.35	2	0.689312	2019	201901--	19520109	1	20190123	20190131	8	J44.900x001	612.64	657.24
庆阳市中医院	0187543	1	1	1	2186.62	1661	226.72	243	7.69011	7.41517	5.42372	5.49306	56	2	20	7	3	7	2	1	1	0	1	730	1.35	1	0.819382	2021	202102--	19641109	1	20210421	20210424	3	S82.100x087	84.84	141.88
庆阳市中医院	0179464	1	1	1	5700.73	2602	1913.33	0	8.64835	7.86404	7.5566		66	1	20	14	3	1	2	2	1	0	1	730	1.35	1	0.138742	2020	202003--	19531005	1	20200812	20200823	11	E14.400x150+G59.0*	1647.87	265.46
庆阳市中医院	0180658	1	1	1	6182.36	3410	91.36	1294	8.72945	8.13447	4.51481	7.16549	57	1	20	7	1	3	1.1	1	1	0	1	730	1.35	1	0.934053	2020	202003--	19630224	1	20200918	20200929	11	I63.900	91.36	0
庆阳市中医院	82434-4	0	1	0	8591	1825	2876	3464	9.05847	7.50934	7.96416	8.15018	74	2	20	90	3	1	1.1	1	1	0	0	730	1.35	5	0.635647	2017	201703--	19420818	1	20170815	20170827	12		2310	566
庆阳市中医院	0159080-1	0	1	0	10057.7	2868	2864.88	4778	9.21609	7.96137	7.96028	8.47178	46	2	20	7	1	3	1.1	1	1	0	0	730	1.35	2	0.873842	2019	201902--	19720809	1	20190417	20190426	9	M51.202	964.21	1900.67
庆阳市中医院	82434	0	1	0	7852	1747	4021	1486	8.96852	7.46566	8.29929	7.30384	74	2	20	80	3	1	2	1	1	0	0	730	1.35	1	0.370438	2016	201701--	19420818	1	20161128	20161210	12		3467	554
庆阳市中医院	139293	0	1	0	3254	1008	955	89	8.08764	6.91572	6.86171	4.48864	17	2	20	90	3	3	2	1	1	0	0	730	1.35	1	0.40613	2017	201702--	19990723	1	20170429	20170503	4		620	335
庆阳市中医院	0097098-1	0	1	0	6936.38	2192	2355.38	20	8.84453	7.69257	7.76446	2.99573	50	2	20	2	3	7	2	1	1	0	0	730	1.35	2	0.110694	2019	201901--	19680919	1	20190314	20190326	12	S82.000	2112.44	242.94
庆阳市中医院	0163232	0	1	0	6465.12	2192	2006.12	2800	8.77418	7.69257	7.60396	7.93737	46	2	20	7	1	3	1.1	1	1	0	0	730	1.35	1	0.656353	2019	201902--	19730203	1	20190412	20190419	7	I10.x00x024	1651.61	354.51
庆阳市中医院	127501-2	0	1	0	5984	1339	3125	466	8.69684	7.19968	8.04719	6.14419	70	1	20	90	1	1	1.1	1	1	0	0	730	1.35	1	0.236981	2017	201702--	19461114	1	20170413	20170428	15		2740	385
庆阳市中医院	0152330	0	1	0	2995	241	771	363	8.0047	5.4848	6.64769	5.8944	1	1	10	90	1	3	2	1	1	0	0	730	1.35	1	0.320106	2018	201803--		1	20180522	20180602	11		771	0
庆阳市中医院	153991	0	1	0	39692	9386	19418	2862	10.5889	9.14697	9.87396	7.95928	59	2	20	90	3	3	2	1	1	0	0	730	1.35	1	0.218357	2018	201802--	19581020	1	20180304	20180329	25		17415	2003
庆阳市中医院	0178299	1	1	1	11096.5	4912	3693.43	20	9.31438	8.49944	8.21431	2.99573	57	1	20	7	1	2	1.1	1	1	0	1	730	1.35	1	0.232884	2020	202003--	19630520	1	20200702	20200717	15	J94.804	2848.63	844.8
庆阳市中医院	0188072	1	1	1	1656.85	451	215.85	580	7.41267	6.11147	5.37458	6.36303	3	1	10	15	1	3	1.1	1	1	0	1	730	1.35	1	0.769643	2021	202102--	20180328	1	20210509	20210514	5	J98.414	183.33	32.52
庆阳市中医院	0094123-3	1	1	1	7190.14	1724	791.84	380	8.88047	7.4524	6.67436	5.94017	73	2	20	14	3	1	2	1	1	1	1	730	1.35	3	0.364726	2021	202102--	19480203	1	20210412	20210416	4	H25.900	744.44	47.4
庆阳市中医院	0173004-1	1	1	1	2483.51	618	632.51	792	7.81743	6.42649	6.4497	6.67456	4	1	90	15	1	2	2	1	1	0	1	730	1.35	1	0.667977	2021	202102--	20161028	1	20210426	20210502	6	J20.900	472.97	159.54
庆阳市中医院	0195352	1	1	1	1758.03	96	833.33	652	7.47195	4.56435	6.72543	6.48004	21	2	10	70	2	7	2	2	1	0	1	730	1.35		0.630028	2022	202201--	20000820	1	20220107	20220112	5	O04.905	549.53	283.8
庆阳市中医院	82323-1	0	1	0	10653	1782	5419	305	9.2736	7.48549	8.59767	5.72031	66	1	20	90	3	1	2	1	1	0	0	730	1.35	1	0.0725017	2017	201701--	19500124	1	20170113	20170123	10		5309	110
庆阳市中医院	0147194	0	1	0	6506.25	2964	1930.25	998	8.78052	7.9943	7.5654	6.90575	65	2	20	27	1	3	1.1	1	1	0	0	730	1.35	1	0.569224	2018	201804--	19530723	1	20181206	20181214	8	I10.x00x028	1261.42	668.83
庆阳市中医院	0169873-2	1	1	1	7617.11	2972	2155.71	2508	8.93815	7.99699	7.67588	7.82724	57	2	20	15	1	2	1.1	1	1	0	1	730	1.35	2	0.949377	2021	202101--	19631213	1	20210316	20210330	14	I20.900	236.09	1919.62
庆阳市中医院	0198520	1	1	1	6395.88	2570	1927.88	1140	8.76341	7.85166	7.56418	7.03878	64	2	20	27	1	3	2	1	1	0	1	730	1.35		0.371592	2022	202206--	19570829	1	20220607	20220618	11	G45.004	1927.88	0
庆阳市中医院	0142917-1	0	1	0	1430.3	387	371.3	420	7.26564	5.95842	5.91701	6.04025	7	1	10	15	3	3	2	1	1	0	0	730	1.35	2	0.596032	2019	201901--	20111123	1	20190112	20190116	4	R50.900	319.66	51.64
庆阳市中医院	0100842-3	1	1	1	6172.1	2588	1614.1	524	8.72779	7.85864	7.38653	6.26149	68	1	20	7	3	2	3	2	1	0	1	730	1.35	3	0.349352	2020	202003--	19510922	1	20200803	20200817	14	Z98.800x108	1391.15	222.95
庆阳市中医院	0157361-1	1	1	1	9457.57	3856	2587.37	2309	9.15457	8.25739	7.8584	7.74457	59	1	20	15	3	2	2	1	1	0	1	730	1.35	2	0.94324	2020	202001--	19600503	1	20200225	20200312	16	I10.x00x032	277.92	2309.45
庆阳市中医院	0190576	1	1	1	2308.99	1107	737.99	0	7.74457	7.00941	6.60393		45	1	20	7	1	7	1.1	1	1	0	1	730	1.35	1	0.434884	2021	202103--	19760208	1	20210713	20210727	14	K29.603	417.05	320.94
庆阳市中医院	0184939	1	1	1	5538.38	2522	2209.98	0	8.61946	7.83281	7.70074		57	2	20	17	3	3	2	1	1	0	1	730	1.35	1	0.716011	2021	202101--	19630603	1	20210124	20210201	8	H81.901	627.61	1582.37
庆阳市中医院	0101886-4	0	1	0	7001.55	2214	2122.79	2558	8.85389	7.70256	7.66049	7.84698	70	2	20	14	3	1	1.1	1	1	0	0	730	1.35	5	0.690492	2019	201902--	19490420	3	20190505	20190516	11	I69.100x001	1448.74	674.05
庆阳市中医院	0161018	0	1	0	6997.73	1727	2054.73	3452	8.85334	7.45414	7.6279	8.14671	50	2	20	3	1	1	1.1	1	1	0	0	730	1.35	1	0.985964	2019	201901--	19680409	1	20190221	20190304	11	I10.x00x032	77.29	1977.44
庆阳市中医院	124964-3	0	1	0	14698	1910	7914	0	9.59547	7.55486	8.97639		75	2	20	90	3	1	2	1	1	0	0	730	1.35	1	0.000631792	2017	201701--	19410414	1	20170208	20170220	12		7909	5
庆阳市中医院	0164936	0	1	0	7531.87	2485	3552.85	20	8.9269	7.81803	8.17551	2.99573	70	1	20	15	1	1	1.1	1	1	0	0	730	1.35	1	0.665267	2019	201902--	19480703	1	20190520	20190531	11	J84.101	1195.95	2356.9
庆阳市中医院	0165560	0	1	0	9954.41	3171	4251.42	1746	9.20577	8.0618	8.35501	7.46508	38	2	20	7	1	3	1.1	1	1	0	0	730	1.35	1	0.77525	2019	201903--	19801026	1	20190805	20190819	14	I10.x00x032	1347.92	2903.5
庆阳市中医院	0191723	1	1	1	679	609	0	0	6.52062	6.41182			27	2	10	15	2	7	2	1	1	0	1	730	1.35	1		2021	202103--	19940107	1	20210824	20210824	1	O04.905	0	0
庆阳市中医院	0163661-1	0	1	0	12707.1	1504.86	4273.83	377	9.44991	7.31646	8.36027	5.93225	48	2	20	7	3	2	2	1	1	1	0	730	1.35	1	0.263841	2019	201903--	19710128	1	20190725	20190812	18	D25.900	3423.75	850.08
庆阳市中医院	0154386	0	1	0	5891.8	2934	1232.8	1684	8.68132	7.98412	7.11704	7.42893	69	2	20	80	1	2	1.1	1	1	0	0	730	1.35	1	0.94001	2018	201804--	19491028	1	20181123	20181130	7	G45.004	174.98	1057.82
庆阳市中医院	0143778-1	1	1	1	6662.6	321	2115.9	464	8.80427	5.77144	7.65724	6.13988	26	2	20	7	2	3	2	1	1	1	1	730	1.35	2	0.417338	2021	202101--	19940705	1	20210301	20210310	9	O82.000	1503.21	612.69
庆阳市中医院	82104-2	0	1	0	8524	1986	3338	1018	9.05064	7.59388	8.11313	6.9256	79	1	20	90	3	1	1.1	1	1	0	0	730	1.35	3	0.560606	2017	201703--	19371021	2	20170905	20170915	10		1914	1424
庆阳市中医院	82098-1	0	1	0	15645	4566	5944	625	9.65791	8.42639	8.69014	6.43775	79	1	20	90	3	1	1.1	2	1	0	0	730	1.35	2	0.221495	2017	201703--	19370720	1	20170620	20170712	22		5114	830
庆阳市中医院	0141748-1	0	1	0	7806.94	2444	2032.94	3730	8.96277	7.80139	7.61724	8.22416	55	1	20	11	1	1	1.1	1	1	0	0	730	1.35	2	0.685024	2018	201804--	19621209	1	20180905	20180915	10	G45.004	1815.19	217.75
庆阳市中医院	0188401	1	1	1	7836.17	2840	2955.37	1824	8.96651	7.95156	7.99138	7.50879	57	2	20	7	1	2	1.1	1	1	0	1	730	1.35	1	0.55555	2021	202102--	19630808	1	20210518	20210531	13	H81.901	2124.19	831.18
庆阳市中医院	0172090	1	1	1	5452.61	2111	1218.8	1116	8.60385	7.65492	7.10562	7.01751	59	2	20	7	3	2	1.1	1	1	0	0	730	1.35	1	0.754883	2019	201904--	19600321	1	20191211	20191223	12	J47.x03	572.3	646.5
庆阳市中医院	0086149-2	1	1	1	8211	2454	3099	2432	9.01323	7.80547	8.03883	7.79647	70	2	20	7	1	2	1.1	1	1	0	1	730	1.35	3	0.71902	2021	202101--	19500505	1	20210303	20210316	13	I20.900	1554.1	1544.9
庆阳市中医院	0163483-1	0	1	0	3070.26	1845	465.26	20	8.02952	7.52023	6.1426	2.99573	49	2	20	7	1	3	1.1	1	1	0	0	730	1.35	2	0.041215	2019	201903--	19700218	1	20190801	20190807	6	I25.104	465.26	0
庆阳市中医院	82668	0	1	0	6108	1865	2450	178	8.71735	7.53102	7.80384	5.18178	79	1	20	80	1	1	2	1	1	0	0	730	1.35	1	0.444444	2017	201701--	19370321	1	20170223	20170311	16		1460	990
庆阳市中医院	0148038	0	1	0	9841.66	2774	2905.36	2360	9.19438	7.92805	7.97431	7.76642	62	1	20	27	1	3	1.1	1	1	0	0	730	1.35	1	0.6807	2018	201804--	19560201	1	20181008	20181018	10	I63.900	1681.23	1224.13
庆阳市中医院	0180921-1	1	1	1	7568.88	3204	2552.38	608	8.9318	8.07215	7.84478	6.41017	60	2	20	4	1	2	1.1	1	1	0	1	730	1.35	1	0.640126	2021	202102--	19610504	1	20210605	20210617	12	E11.401+G63.2*	1137.34	1415.04
庆阳市中医院	0158731	0	1	0	5292.1	1648	2267.01	190	8.57397	7.40732	7.72622	5.24702	78	1	20	80	1	1	2	1	1	0	0	730	1.35	1	0.580384	2018	201804--	19400223	1	20180810	20180820	10	B02.800	1031	1236.01
庆阳市中医院	94704-2	0	1	0	8341	1655	3672	994	9.02894	7.41156	8.20849	6.90174	54	2	20	80	1	1	2	1	1	0	0	730	1.35	1	0.257823	2017	201702--	19620729	1	20170515	20170601	17		3463	209
庆阳市中医院	0175594	1	1	1	7403.26	2066	384.26	132	8.90968	7.63337	5.95132	4.8828	1	1	10	15	3	2	3	2	2	0	1	730	1.35	1	0.255685	2020	202002--	20200408	1	20200408	20200415	7	P23.900x001	384.26	0
庆阳市中医院	0197324	1	1	1	5015.46	872	283.86	3002	8.52028	6.77079	5.64848	8.00703	51	1	20	27	1	3	1.1	1	1	0	1	730	1.35		0.988721	2022	202205--	19700926	1	20220520	20220531	11	I69.100x002	37.06	246.8
庆阳市中医院	141144	0	1	0	7176	2333	3562	827	8.8785	7.75491	8.17808	6.7178	47	2	20	90	3	1	1.1	1	1	0	0	730	1.35	1	0.543176	2017	201703--	19700210	1	20170627	20170708	11		2005	1557
庆阳市中医院	128930	0	1	0	8241	1543	4493	486	9.01688	7.34148	8.41028	6.18621	62	2	20	70	2	1	2	2	2	0	0	730	1.35	1	0.101225	2017	201701--	19540104	1	20161230	20170112	13		4475	18
庆阳市中医院	82023-11	0	1	0	14887	2416	6269	1147	9.60824	7.78987	8.74337	7.04491	90	1	20	90	3	1	2	1	1	0	0	730	1.35	12	0.580232	2017	201704--	19270803	1	20170823	20170912	20		3113	3156
庆阳市中医院	0187312	1	1	1	5212.61	1384	2252.61	1200	8.55884	7.23273	7.71984	7.09008	46	1	20	7	1	2	2	1	1	0	1	730	1.35	1	0.837824	2021	202102--	19740912	1	20210416	20210428	12	L30.902	559.93	1692.68
庆阳市中医院	0175054-3	1	1	1	7335.88	1605	1456.98	5330	8.90053	7.38088	7.28412	8.58111	38	1	10	3	1	1	1.1	1	1	0	1	730	1.35	3	0.957759	2021	202101--	19820318	1	20210219	20210301	10	I61.902	286.69	1170.29
庆阳市中医院	0166528	0	1	0	6514.15	4041	1061.15	20	8.78173	8.30425	6.96711	2.99573	78	1	90	14	1	1	1.1	1	1	0	0	730	1.35	1	0.070684	2019	201903--	19410701	1	20190626	20190704	8	I10.x00x032	1004.73	56.42
庆阳市中医院	0183654	1	1	1	10838.5	4832	2905.04	0	9.29086	8.48302	7.9742		51	1	20	7	3	3	2	1	1	0	1	730	1.35	1	0.570615	2021	202101--	19691201	1	20201217	20210105	19	J94.804	1247.38	1657.66
庆阳市中医院	152933	0	1	0	13394	2731	6100	1880	9.50256	7.91242	8.71604	7.53903	84	1	20	90	3	1	1	1	1	0	0	730	1.35	1	0.306266	2018	201801--	19330707	1	20180123	20180212	20		5536	564
庆阳市中医院	139297	0	1	0	25562	1817	12119	38	10.1489	7.50494	9.40253	3.63759	45	1	20	90	3	1	2	1	1	0	0	730	1.35	1	0.0380028	2017	201702--	19710609	1	20170429	20170517	18		11695	424
庆阳市中医院	0181598-2	1	1	1	9366.1	2971	3413.1	1232	9.14485	7.99665	8.13538	7.11639	72	2	20	7	1	3	1.1	1	1	0	1	730	1.35	3	0.397737	2021	202101--	19480920	1	20210302	20210316	14	J44.900	2797.57	615.53
庆阳市中医院	0179537	1	1	1	6229.57	2974	2173.58	360	8.73706	7.99766	7.68413	5.8861	52	1	20	7	1	3	2	1	1	0	1	730	1.35	1	0.703289	2020	202003--	19680407	1	20200814	20200824	10	B02.800	751.74	1421.84
庆阳市中医院	0160593	0	1	0	10146.7	1340	7454.6	30	9.2249	7.20042	8.91659	3.4012	71	2	20	15	3	1	2	1	1	1	0	730	1.35	1	0.0705074	2019	201901--	19470606	1	20190212	20190219	7	H35.300x001	6956.88	497.72
庆阳市中医院	0166668-1	1	1	1	9623.94	2642	4037.45	1872	9.17201	7.87929	8.30337	7.53476	67	1	20	14	1	1	1.1	1	1	0	1	730	1.35	2	0.575414	2020	202003--	19530213	1	20200706	20200718	12	J44.900	2509.07	1528.38
庆阳市中医院	0188702	1	1	1	8545.43	1146	1612.43	4246	9.05315	7.04403	7.3855	8.35373	49	1	20	15	3	3	1.1	1	1	0	1	730	1.35	1	0.759215	2021	202102--	19710920	1	20210527	20210609	13	M54.400	1410.62	201.81
庆阳市中医院	0197539	1	1	1	8127.27	1519	2772.77	95	9.00298	7.32581	7.9276	4.55388	68	2	20	27	3	3	2	1	1	1	1	730	1.35		0.0331268	2022	202205--	19530518	1	20220427	20220509	12	R22.207	2772.77	0
庆阳市中医院	0128241-3	1	1	1	9243.91	3452	3966.91	668	9.13172	8.14671	8.28574	6.50429	77	2	20	7	1	2	1.1	1	1	0	1	730	1.35	3	0.694201	2021	202102--	19440308	3	20210420	20210504	14	I20.900	1417.35	2549.56
庆阳市中医院	0183783	1	1	1	7450.01	1100	1922.51	1740	8.91597	7.00307	7.56139	7.46164	39	1	20	7	3	2	2	1	1	1	1	730	1.35	1	0.529539	2020	202004--	19810605	1	20201221	20201231	10	M71.200x001	1723.07	199.44
庆阳市中医院	0188984	1	1	1	2785.45	1589	535.75	112	7.93216	7.37086	6.28367	4.7185	56	1	20	7	3	2	1.1	1	1	0	1	730	1.35	1	0.324354	2021	202102--	19641119	1	20210604	20210610	6	H81.901	437.65	98.1
庆阳市中医院	0157353	0	1	0	2020.43	1260	512.43	0	7.61107	7.13887	6.23916		39	1	20	27	3	3	1.1	1	1	0	0	730	1.35	1	0.228812	2018	201804--	19790405	1	20181108	20181110	2	A09.004	395.18	117.25
庆阳市中医院	0112221-1	1	1	1	7884.64	2932	3156.66	606	8.97267	7.98344	8.05727	6.40688	72	2	20	14	1	1	1.1	1	1	0	1	730	1.35	2	0.930624	2020	202004--	19480221	1	20201107	20201120	13	I25.103	261.04	2895.62
庆阳市中医院	0175256	1	1	1	9155.27	2576	4161.26	0	9.12208	7.85399	8.33357		57	1	20	7	3	3	2	1	1	0	1	730	1.35	1	0.0723939	2020	202002--	19621220	1	20200325	20200403	9	I42.000	3860.01	301.25
庆阳市中医院	135473	0	1	0	5586	2569	2322	235	8.62802	7.85127	7.75018	5.45959	62	1	20	80	3	1	2		2	0	0	730	1.35	1	0.318733	2017	201701--	19541120	1	20161221	20171230	9		1742	580
庆阳市中医院	0175453	1	1	1	5370.86	1225	2404.87	937	8.58874	7.1107	7.78525	6.84268	38	1	20	7	3	3	2	1	1	0	1	730	1.35	1	0.853013	2020	202002--	19810421	1	20200404	20200413	9	M48.005	491.21	1913.66
庆阳市中医院	0112180-1	0	1	0	3474.98	1417	1314.88	20	8.15334	7.2563	7.1815	2.99573	69	1	20	14	3	1	2	1	1	0	0	730	1.35	2	0.294004	2019	201903--	19500217	1	20190905	20190912	7	S05.802	942.42	372.46
庆阳市中医院	81824	0	1	0	7555	1070	5095	400	8.92997	6.97541	8.53601	5.99146	67	1	20	80	3	1	2	1	1	0	0	730	1.35	1	0.272066	2016	201701--	19490711	1	20161116	20161209	23		4000	1095
庆阳市中医院	0171390	1	1	1	2421.23	408	655.23	966	7.79203	6.01127	6.48499	6.87316	1	1	10	15	3	7	2	1	1	0	0	730	1.35	1	0.63012	2019	201904--	20181102	1	20191125	20191202	7	R50.900	599.66	55.57
庆阳市中医院	81795-2	0	1	0	3923	2038	1674	0	8.27461	7.61972	7.42297		55	2	20	70	3	2	2	1	1	0	0	730	1.35	1	0.887694	2017	201702--	19610824	1	20170513	20170519	6		188	1486
庆阳市中医院	136219	0	1	0	2774	1088	934	38	7.92805	6.9921	6.83948	3.63759	12	1	10	90	3	3	2	2	1	0	0	730	1.35	1	0.0390946	2017	201701--	20040522	1	20170110	20170117	7		934	0
庆阳市中医院	0190147	1	1	1	6831.1	2900	2519.09	0	8.82924	7.97247	7.83165		57	2	20	14	1	1	1.1	1	1	0	1	730	1.35	1	0.669301	2021	202103--	19640630	1	20210630	20210712	12	H81.901	833.06	1686.03
庆阳市中医院	0197221	1	1	1	7805.29	437	1873.09	1764	8.96256	6.07993	7.53534	7.47534	28	2	20	27	2	3	2	1	1	1	1	730	1.35		0.657253	2022	202203--	19931218	1	20220314	20220323	9	O26.900x506	1246.6	626.49
庆阳市中医院	0082152-5	1	1	1	9883.28	4011	3332.28	630	9.1986	8.2968	8.11141	6.44572	84	2	20	7	1	3	1.1	1	1	0	1	730	1.35	6	0.619666	2020	202004--	19361010	1	20201006	20201016	10	I50.900x018	1506.99	1825.29
庆阳市中医院	81723-3	0	1	0	11725	3198	4503	1142	9.36948	8.07028	8.4125	7.04054	82	1	20	90	3	1	1	1	1	0	0	730	1.35	4	0.822321	2018	201803--	19360505	1	20180619	20180711	22		1003	3500
庆阳市中医院	0159771	0	1	0	8243.95	2596	2019.99	2205	9.01723	7.86173	7.61085	7.69848	43	1	20	7	1	3	2	1	1	0	0	730	1.35	1	0.813311	2019	201901--	19750217	1	20190114	20190130	16	K74.600x003	788.76	1231.23
庆阳市中医院	0098810-3	1	1	1	2600.31	1824	597.31	20	7.86339	7.50879	6.39244	2.99573	73	1	20	14	1	1	1.1	2	2	0	0	730	1.35	4	0.311464	2019	201904--	19460305	3	20191225	20191226	1	E11.401+G63.2*	425.04	172.27
庆阳市中医院	0114877-1	0	1	0	14780.4	2660.86	2295.53	7922	9.60106	7.8864	7.73872	8.9774	50	1	20	27	2	3	2	1	1	1	0	730	1.35	2	0.824706	2018	201804--	19681012	1	20181112	20181123	11	I86.101	1791.07	504.46
庆阳市中医院	0155681	0	1	0	2842.84	353	1403.84	105	7.95256	5.86647	7.24697	4.65396	47	2	20	51	3	3	2	1	1	1	0	730	1.35	1	0.0695899	2018	201804--	19710217	1	20181225	20181229	4	N75.100	1403.84	0
庆阳市中医院	81669-2	0	1	0	5898	1245	3159	213	8.68237	7.12689	8.05801	5.36129	56	2	20	90	3	1	2	2	1	0	0	730	1.35	1	0.412515	2017	201702--	19600514	1	20170508	20170526	18		1981	1178
庆阳市中医院	120513-1	0	1	0	8371	1598	2746	88	9.03253	7.37651	7.9179	4.47734	32	2	20	90	3	3	2	1	1	0	0	730	1.35	2	0.0359915	2017	201702--	19840611	1	20170405	20170414	9		2732	14
庆阳市中医院	0157351	0	1	0	6493.46	1555	2979.26	1098	8.77855	7.34923	7.99943	7.00125	48	2	20	27	1	3	1.1	1	1	0	0	730	1.35	1	0.924905	2018	201804--	19700405	1	20181107	20181121	14	I25.103	306.18	2673.08
庆阳市中医院	0180442	1	1	1	9424.37	1779	862.37	5438	9.15105	7.48381	6.75968	8.60117	42	1	20	7	3	2	2	1	1	0	1	730	1.35	1	0.927628	2020	202003--	19780124	1	20200910	20200926	16	I69.100x002	455.97	406.4
庆阳市中医院	0185124	1	1	1	2936.33	1229	795.33	912	7.98492	7.11396	6.67876	6.81564	62	1	20	7	3	3	2	1	1	0	1	730	1.35	1	0.547287	2021	202101--	19580815	1	20210205	20210209	4	K80.202	772.93	22.4
庆阳市中医院	0157350	0	1	0	2113.67	391	377.67	1421	7.65618	5.96871	5.93402	7.25912	5	1	10	90	3	3	1.1	1	1	0	0	730	1.35	1	0.790028	2018	201804--	20121212	1	20181107	20181112	5	K52.905	377.67	0
庆阳市中医院	0164315	0	1	0	1984.2	382	520.2	396	7.59297	5.94542	6.25421	5.98141	1	1	10	15	1	7	2	1	1	0	0	730	1.35	1	0.45704	2019	201902--	20180308	3	20190430	20190506	6	J21.901	497.46	22.74
庆阳市中医院	0181590	1	1	1	5262.89	1683	2002.69	1296	8.56844	7.42833	7.60225	7.16704	78	2	20	7	3	3	1.1	1	1	0	1	730	1.35	1	0.790832	2020	202004--	19420721	1	20201021	20201102	12	H81.901	689.98	1312.71
庆阳市中医院	0194006	1	1	1	6637.76	2728	1604.36	3288	8.80053	7.91132	7.38048	8.09803	65	2	20	80	1	1	2	1	1	0	1	730	1.35		0.842358	2021	202112--	19560405	1	20211125	20211204	9	I63.900	771.24	833.12
庆阳市中医院	0105316-1	1	1	1	8215.71	2047	2236.71	1888	9.0138	7.62413	7.71276	7.54327	75	1	20	14	1	1	1.1	1	1	0	1	730	1.35	1	0.57877	2021	202101--	19451104	1	20210205	20210215	10	I63.900	1737.45	499.26
庆阳市中医院	81516	0	1	0	9164	1602	4293	585	9.12304	7.37901	8.36474	6.37161	51	1	20	17	1	1	2	1	1	0	0	730	1.35	1	0.237597	2017	201701--	19650621	1	20170313	20170329	16		3719	574
庆阳市中医院	0198887	1	1	1	4342.68	832	537.38	0	8.37625	6.72383	6.28671		76	2	20	27	1	2	1.1	2	2	1	1	730	1.35		0.0882057	2022	202206--	19450815	1	20220620	20220623	3	H25.003	489.98	47.4
庆阳市中医院	0147390	1	1	1	5476.18	2302	1272.08	352	8.60816	7.74153	7.14841	5.86363	69	2	20	27	3	3	1.1	1	1	0	1	730	1.35		0.913083	2022	202204--	19521009	1	20220321	20220402	12	I20.900	141.16	1130.92
庆阳市中医院	151861	0	1	0	9471	2390	3298	1680	9.15599	7.77905	8.10107	7.42655	73	2	20	90	1	1	1	1	1	0	0	730	1.35	1	0.337485	2018	201801--	19441113	1	20180116	20180129	13		3298	0
庆阳市中医院	141276	0	1	0	1587	271	321	351	7.3696	5.60212	5.77144	5.86079	2	1	10	90	3	3	2	2	1	0	0	730	1.35	1	0.633929	2017	201703--	20140701	1	20170630	20170706	6		246	75
庆阳市中医院	0195521	1	1	1	7810.04	2831	799.04	2700	8.96317	7.94839	6.68341	7.90101	55	1	20	27	3	2	1.1	1	1	0	1	730	1.35		0.786044	2022	202201--	19660128	1	20220112	20220127	15	I61.802	748.64	50.4
庆阳市中医院	0142951-2	0	1	0	7484.8	2092	2490.78	3552	8.92063	7.64588	7.82035	8.17527	63	2	20	24	1	1	1.1	1	1	0	0	730	1.35	3	0.963873	2018	201804--	19550404	1	20180919	20180927	8	G45.004	218.31	2272.47
庆阳市中医院	0077108-2	0	1	0	9233.85	2949	2728.85	3226	9.13063	7.98922	7.91164	8.079	72	2	20	14	1	1	1.1	1	1	0	0	730	1.35	3	0.726776	2019	201901--	19460910	1	20190121	20190201	11	E11.900	1627.01	1101.84
庆阳市中医院	0162165	0	1	0	9697.95	976	2528.95	1311	9.17967	6.88346	7.83556	7.17855	33	2	20	15	3	3	2	1	1	1	0	730	1.35	1	0.466871	2019	201901--	19851027	1	20190320	20190326	6	R10.402	2047.19	481.76
庆阳市中医院	0177920	1	1	1	8571.04	1138	150.04	12986	9.05614	7.03703	5.0109	9.47163	57	1	20	3	3	1	2	1	1	0	1	730	1.35	1	0.997348	2020	202003--	19620728	1	20200619	20200704	15	I69.300	34.84	115.2
庆阳市中医院	0165325	0	1	0	6619.92	2626	2310.92	980	8.79784	7.87322	7.7454	6.88755	65	2	20	7	1	3	1.1	1	1	0	0	730	1.35	1	0.881197	2019	201903--	19540618	1	20190729	20190809	11	I10.x00x032	390.97	1919.95
庆阳市中医院	156789	0	1	0	4801	1195	421	0	8.47658	7.0859	6.04263		46	2	20	90	1	2	2	2	1	0	0	730	1.35	1	0.0760095	2018	201803--	19720331	1	20180614	20180627	13		389	32
庆阳市中医院	0181484	1	1	1	2245.82	351	290.92	640	7.71683	5.86079	5.67305	6.46147	3	1	10	15	3	2	2	1	1	0	1	730	1.35	1	0.791153	2020	202004--	20170819	1	20201018	20201028	10	K11.200x004	194.42	96.5
庆阳市中医院	0186656-2	1	1	1	5228.78	601	622.78	5390	8.56193	6.39859	6.43419	8.5923	42	1	20	15	1	1	1.1	1	1	0	1	730	1.35	2	0.990943	2021	202103--	19780904	1	20210816	20210828	12	M51.100x003	54.46	568.32
庆阳市中医院	0163579	0	1	0	9226.74	2062	3088.73	3890	9.12986	7.63143	8.03551	8.26616	55	2	20	14	1	1	1.1	1	1	0	0	730	1.35	1	0.680786	2019	201902--	19631108	1	20190528	20190614	17	H81.200	2227.71	861.02
庆阳市中医院	0132255-2	0	1	0	10819.1	3948	4149.97	128	9.28907	8.28096	8.33086	4.85203	76	2	20	80	1	1	1.1	1	1	0	0	730	1.35	3	0.69116	2018	201804--	19411212	1	20180911	20180926	15	J44.100	1321.21	2828.76
庆阳市中医院	149188	0	1	0	15161	3577	5422	1504	9.62648	8.18228	8.59822	7.31588	37	1	20	90	3	3	1	1	1	0	0	730	1.35	1	0.226826	2017	201801--		1	20171122	20171206	14		5355	67
庆阳市中医院	0174444	1	1	1	13297.5	2320	6011.45	1238	9.49533	7.74932	8.70142	7.12125	68	1	20	14	1	1	1.1	1	1	0	1	730	1.35	1	0.447024	2020	202001--	19511020	1	20200302	20200319	17	K74.600x002	4008.77	2002.68
庆阳市中医院	119376	0	1	0	1770	736	550	0	7.47873	6.60123	6.30992		9	2	10	90	3	3	2	1	1	0	0	730	1.35	1	0.287273	2017	201702--	20071007	1	20170420	20170429	9		392	158
庆阳市中医院	81215-2	0	1	0	32915	5830	13817	1122	10.4017	8.67077	9.53366	7.02287	85	2	20	90	3	3	2	1	1	0	0	730	1.35	1	0.473325	2017	201703--	20170809	1	20170627	20170713	16		7868	5949
庆阳市中医院	152690	0	1	0	2141	389	660	231	7.66903	5.96358	6.49224	5.44242	2	2	10	90	3	2	1	2	1	0	0	730	1.35	1	0.347924	2018	201803--	20160712	1	20180602	20180609	7		581	79
庆阳市中医院	0145447-1	1	1	1	7829.32	1849.5	1298.82	0	8.96563	7.52267	7.16921		48	1	20	7	3	3	2	1	1	1	1	730	1.35	2	0.198342	2021	202102--	19720804	1	20210510	20210521	11	Z47.001	1041.21	257.61
庆阳市中医院	0116840-2	1	1	1	7359.65	2194	3323.95	20	8.90377	7.69348	8.10891	2.99573	76	2	20	7	3	2	1.1	1	1	0	1	730	1.35	3	0.483001	2020	202001--	19430810	1	20200129	20200208	10	J44.900	1728.82	1595.13
庆阳市中医院	0158524-2	1	1	1	8182.54	1841	1485.14	3660	9.00976	7.51806	7.30326	8.20522	62	1	20	7	3	2	1.1	1	1	0	1	730	1.35	3	0.937115	2020	202003--	19580108	1	20200707	20200719	12	I69.300x003	323.55	1161.59
庆阳市中医院	81164-2	0	1	0	5572	648	1441	2604	8.62551	6.47389	7.27309	7.8648	65	1	20	90	3	3	1.1	1	1	0	0	730	1.35	3	0.859333	2017	201703--	19520322	1	20170919	20170930	11		569	872
庆阳市中医院	0185834-1	1	1	1	7467.16	2801	2886.26	1216	8.91827	7.93773	7.96772	7.10332	72	1	20	7	1	3	2	1	1	0	1	730	1.35	1	0.526556	2021	202102--	19490513	1	20210508	20210514	6	I50.900x018	1942.19	944.07
庆阳市中医院	0163458	0	1	0	8251.9	3529	2833.9	692	9.0182	8.16877	7.94941	6.53959	56	1	20	15	1	3	2	1	1	0	0	730	1.35	1	0.311586	2019	201902--	19630519	1	20190524	20190606	13	E11.501+I79.2*	2427.28	406.62
庆阳市中医院	81054-2	0	1	0	10570	4031	3370	348	9.26577	8.30177	8.12267	5.8522	72	2	20	80	3	1	1.1	1	1	0	0	730	1.35	3	0.776493	2017	201704--	19450224	3	20171113	20171130	17		831	2539
庆阳市中医院	0161011	0	1	0	5912.62	721	1062.62	3229	8.68484	6.58064	6.96849	8.07993	32	1	20	7	1	3	2	1	1	1	0	730	1.35	1	0.786465	2019	201901--	19860905	1	20190221	20190304	11	I84.201	916.41	146.21
庆阳市中医院	81000-1	0	1	0	8931	642	2705	102	9.09728	6.46459	7.90286	4.62497	50	2	20	90	3	1	2	1	1	0	0	730	1.35	2	0.138226	2018	201803--	19671214	1	20180604	20180612	8		2419	286
庆阳市中医院	0181587-1	1	1	1	5309.6	2105	1344.77	1024	8.57727	7.65207	7.20398	6.93147	51	1	20	2	1	1	1.1	1	1	0	1	730	1.35	1	0.681573	2021	202102--	19700321	1	20210413	20210424	11	H81.901	754.28	590.49
庆阳市中医院	157783	0	1	0	2050	523	691	0	7.6256	6.25958	6.53814		18	2	10	90	3	3	2	2	1	0	0	730	1.35	1	0.534009	2018	201803--	19990917	1	20180710	20180717	7		322	369
庆阳市中医院	0181587	1	1	1	5555.19	1457	1890.79	1656	8.62249	7.28413	7.54475	7.41216	50	1	20	3	3	1	2	1	1	0	1	730	1.35	1	0.73884	2020	202004--	19700321	1	20201021	20201102	12	I10.x00x032	926.28	964.51
庆阳市中医院	80963-2	0	1	0	11597	4799	3283	370	9.3585	8.47616	8.09651	5.9135	82	2	20	80	3	1	2	1	1	0	0	730	1.35	3	0.231864	2018	201801--	19350415	1	20180123	20180202	10		2806	477
庆阳市中医院	144115	0	1	0	2062	515	421	392	7.63143	6.24417	6.04263	5.97126	7	1	10	90	3	7	2	2	1	0	0	730	1.35	1	0.482165	2017	201704--	20100316	1	20170929	20171007	8		421	0
庆阳市中医院	0198472	1	1	1	9685.05	1688.86	2478.69	592	9.17834	7.43181	7.81549	6.38351	43	2	20	90	2	2	2	1	1	1	1	730	1.35		0.376443	2022	202206--	19790516	1	20220607	20220616	9	D25.900	1914.75	563.94
庆阳市中医院	0126931-2	1	1	1	6097.67	1090	1052.17	220	8.71566	6.99393	6.95861	5.39363	82	2	90	14	1	1	1.1	1	1	1	1	730	1.35	3	0.194156	2020	202001--	19380331	1	20200316	20200322	6	H26.900	1025.17	27
庆阳市中医院	0163864	0	1	0	9045.35	1799	3225.05	3572	9.11001	7.49499	8.0787	8.18088	57	2	20	7	1	2	1.1	1	1	0	0	730	1.35	1	0.903546	2019	201902--	19620426	1	20190418	20190505	17	J84.101	655.6	2569.45
庆阳市中医院	0179444	1	1	1	9587.47	3999	3474.47	288	9.16821	8.2938	8.1532	5.66296	81	1	20	7	3	1	1.1	1	1	0	1	730	1.35	1	0.830478	2020	202003--	19390429	1	20200811	20200826	15	E11.401+G63.2*	637.82	2836.65
庆阳市中医院	136646	0	1	0	2709	551	913	0	7.90434	6.31173	6.81674		2	2	10	90	3	3	2	1	1	0	0	730	1.35	1	0.0854326	2017	201702--	20140831	1	20170423	20170501	8		835	78
庆阳市中医院	80897-2	0	1	0	7283	2622	2249	140	8.8933	7.87169	7.71824	4.94164	60	1	20	90	1	1	1	1	1	0	0	730	1.35	3	0.633319	2018	201803--	19571001	1	20180712	20180725	13		876	1373
庆阳市中医院	0090587-3	0	1	0	7748.65	1978	3196.65	2728	8.95527	7.58984	8.06986	7.91132	77	1	20	7	3	2	2	1	1	0	0	730	1.35	4	0.679448	2019	201903--	19420307	1	20190806	20190816	10	I25.103	1899.16	1297.49
庆阳市中医院	128573	0	1	0	16346	2961	11025	354	9.70174	7.99328	9.30792	5.8693	70	2	20	27	3	3	2	2	2	0	0	730	1.35	1	0.129097	2016	201701--	19451226	1	20161130	20161209	9		9910	1115
庆阳市中医院	152731	0	1	0	9738	3740	4010	385	9.18379	8.22684	8.29655	5.95324	71	1	20	90	3	7	1	2	1	0	0	730	1.35	1	0.78521	2018	201803--	19470117	1	20180604	20180615	12		944	3066
庆阳市中医院	127955-1	0	1	0	42374	7987	12144	3716	10.6543	8.98557	9.40459	8.2204	52	1	20	90	3	3	3	1	1	0	0	730	1.35	2	0.35744	2018	201801--	19650512	1	20171219	20180112	24		10191	1953
庆阳市中医院	0181303	1	1	1	4882.21	1897	1088.41	0	8.49335	7.54803	6.99247		45	1	20	7	3	3	2	1	1	1	1	730	1.35	1	0.0380371	2020	202004--	19750219	1	20201012	20201023	11	J93.001	1047.01	41.4
庆阳市中医院	0197702	1	1	1	5315.9	2480	1518.3	320	8.57846	7.81601	7.32535	5.76832	74	1	20	80	1	1	1.1	1	1	0	1	730	1.35		0.405592	2022	202205--	19470524	1	20220504	20220512	8	E11.401+G63.2*	1092.7	425.6
庆阳市中医院	0181583	1	1	1	8427.34	2954	3852.24	700	9.03924	7.99092	8.25641	6.55108	54	2	20	7	3	3	2	2	1	0	1	730	1.35	1	0.607793	2020	202004--	19660609	1	20201021	20201101	11	H81.901	1785.42	2066.82
庆阳市中医院	0147789	0	1	0	7568.89	1528.86	1967.03	447	8.9318	7.33228	7.58428	6.10256	43	2	20	27	3	2	2	1	1	1	0	730	1.35	1	0.314478	2018	201804--	19751229	1	20181220	20181229	9	M88900/0	1654.87	312.16
庆阳市中医院	148971	0	1	0	7682	790	1786	686	8.94664	6.67203	7.48773	6.53088	19	2	20	90	3	7	2	2	1	0	0	730	1.35	1	0.422735	2017	201704--	19980928	1	20171116	20171124	8		1427	359
庆阳市中医院	80711-3	0	1	0	11199	4090	3261	826	9.32358	8.3163	8.08979	6.71659	77	1	20	17	3	1	2	1	1	0	0	730	1.35	4	0.552239	2018	201802--	19400813	1	20180315	20180404	20		1830	1431
庆阳市中医院	139727	0	1	0	5065	195	1257	235	8.53011	5.273	7.13648	5.45959	30	2	20	90	3	3	2	1	1	0	0	730	1.35	1	0.218499	2017	201702--	19870508	1	20170515	20170522	7		1166	91
庆阳市中医院	0181914	1	1	1	2705.22	2174	394.22	0	7.90294	7.68432	5.97691		60	2	20	15	3	1	2	1	1	0	1	730	1.35	1	0.419994	2020	202004--	19601001	1	20201031	20201101	1	I25.103	228.65	165.57
庆阳市中医院	0168314	0	1	0	3197.11	552	813.11	776	8.07	6.31355	6.70087	6.65415	25	2	20	7	2	3	2	1	1	0	0	730	1.35	1	0.540409	2019	201903--	19940708	1	20190826	20190830	4	O26.900x506	730.34	82.77
庆阳市中医院	0165684	0	1	0	26491.5	2773.36	4368.62	40	10.1846	7.92781	8.3822	3.68888	49	2	20	7	3	3	3	1	1	1	0	730	1.35	1	0.260671	2019	201903--	19700510	1	20190807	20190824	17	T08.x00	3259.42	1109.2
庆阳市中医院	151766	0	1	0	16888	4405	2384	392	9.73436	8.3905	7.77654	5.97126	54	1	20	90	3	3	2	1	1	0	0	730	1.35	1	0.509006	2018	201801--	19630523	1	20180115	20180205	21		1363	1021
庆阳市中医院	80645-5	0	1	0	11446	2425	5197	176	9.3454	7.79359	8.55584	5.17048	64	2	20	90	1	3	1.1	1	1	0	0	730	1.35	6	0.254048	2017	201702--	19530106	1	20170531	20170620	20		4008	1189
庆阳市中医院	0196155	1	1	1	6132.29	447	1249.79	960	8.72132	6.10256	7.13073	6.86693	26	2	20	27	2	3	3	1	1	1	1	730	1.35		0.682857	2022	202202--	19951104	1	20220209	20220215	6	O26.900x505	700.82	548.97
庆阳市中医院	0112123-3	1	1	1	6552.97	1849	1273.27	0	8.78767	7.5224	7.14934		77	1	20	80	3	1	1.1	1	1	0	1	730	1.35		0.382142	2022	202201--	19440914	1	20211222	20220111	20	C16.900	786.7	486.57
庆阳市中医院	0186155	1	1	1	2872.31	927	976.51	1124	7.96287	6.83195	6.88399	7.02465	31	1	20	7	3	3	2	1	1	0	1	730	1.35	1	0.69087	2021	202101--	19891018	1	20210312	20210316	4	N23.x00	649.33	327.18
庆阳市中医院	0140569-1	1	1	1	4177.99	2595	840.99	20	8.33759	7.86134	6.73458	2.99573	55	1	20	4	1	1	2	1	1	0	0	730	1.35	2	0.876061	2020	202001--	19641116	1	20200117	20200122	5	E11.401+G63.2*	106.71	734.28
庆阳市中医院	0171518	1	1	1	6782.44	2751	764.44	2672	8.82209	7.91972	6.63914	7.89058	64	2	20	7	1	2	1.1	1	1	0	0	730	1.35	1	0.777549	2019	201904--	19550407	1	20191127	20191210	13	E11.401+G63.2*	764.44	0
庆阳市中医院	0169368-1	1	1	1	7176.16	2640	2306.76	1240	8.87852	7.87853	7.7436	7.12287	80	1	20	80	1	1	2	1	1	0	1	730	1.35		0.595239	2022	202206--	19420113	1	20220529	20220610	12	I63.900	1435.59	871.17
庆阳市中医院	0160988-1	1	1	1	8265.61	2248	3651.21	800	9.01986	7.7178	8.20281	6.68461	79	2	20	7	3	3	2	1	1	0	0	730	1.35	2	0.860757	2020	202001--	19400308	1	20191226	20200114	19	M16.900x012	619.8	3031.41
庆阳市中医院	0076669-4	0	1	0	6188.5	1150	1178.5	40	8.73045	7.04752	7.072	3.68888	69	2	20	7	3	2	2	2	2	1	0	730	1.35	5	0.0328272	2019	201901--	19490916	1	20190124	20190129	5	H26.900	1178.5	0
庆阳市中医院	0178726-1	1	1	1	8953.59	1674	3589.1	2120	9.09981	7.42297	8.18566	7.65917	73	2	20	15	3	2	1.1	1	1	0	1	730	1.35	1	0.51629	2021	202103--	19480724	1	20210715	20210730	15	J44.100	2761.55	827.55
庆阳市中医院	0148079	0	1	0	11169.7	2724.86	2397.86	1001	9.32096	7.91017	7.78233	6.90875	50	2	20	90	3	3	2	1	1	1	0	730	1.35	1	0.386353	2018	201804--	19680625	1	20181009	20181025	16	D25.900	2085.7	312.16
庆阳市中医院	0143643-3	0	1	0	1279	46	163	119	7.15383	3.82864	5.09375	4.77912	2	1	10	90	3	7	2	1	1	0	0	730	1.35	4	0.421986	2018	201803--	20160608	1	20180712	20180719	7		163	0
庆阳市中医院	140225	0	1	0	8209	1723	3574	398	9.01299	7.45182	8.18144	5.98645	54	1	20	90	3	1	2	1	1	0	0	730	1.35	1	0.640483	2017	201702--	19630310	1	20170531	20170617	17		1428	2146
庆阳市中医院	0151053	0	1	0	2958	1570	442	215	7.99227	7.35883	6.09131	5.37064	44	1	20	90	3	3	1	2	1	0	0	730	1.35	1	0.39726	2018	201801--	19731125	1	20171226	20180102	7		396	46
庆阳市中医院	0192560	1	1	1	2681.56	488	54.56	0	7.89415	6.19032	3.9993		0	1	10	15	1	2	3	2	1	0	1	730	1.35	1	0	2021	202103--	20210919	1	20210922	20210925	3	P59.901	54.56	0
庆阳市中医院	0157340	0	1	0	6672.78	2050	1270.78	2899	8.80579	7.6256	7.14739	7.97212	42	1	20	17	1	7	2	1	1	0	0	730	1.35	1	0.824701	2018	201804--	19760610	1	20181108	20181117	9	M51.202	730.96	539.82
庆阳市中医院	0171799	1	1	1	10203.5	1673.86	1951.68	285	9.23049	7.42289	7.57645	5.65249	47	2	20	7	3	2	2	1	1	1	0	730	1.35	1	0.214242	2019	201904--	19720909	1	20191204	20191214	10	N87.101	1757.49	194.19
庆阳市中医院	0191562	1	1	1	571	519	0	0	6.34739	6.2519			36	1	10	15	3	7	2	1	1	0	1	730	1.35	1		2021	202103--	19850822	1	20210818	20210818	1	K61.001	0	0
庆阳市中医院	0180134	1	1	1	8094.43	1469	1822.02	8154	8.99893	7.29234	7.5077	9.00626	58	2	20	7	1	2	1.1	1	1	0	1	730	1.35	1	0.85056	2020	202003--	19620615	1	20200901	20200912	11	M54.300	1490.82	331.2
庆阳市中医院	0146748-1	1	1	1	7286.29	4579	1092.29	200	8.89375	8.42924	6.99603	5.29832	38	1	20	3	3	1	1.1	1	1	0	1	730	1.35	2	0.203499	2020	202002--	19811126	20	20200610	20200616	6	K92.208	1029.31	62.98
庆阳市中医院	0145187	0	1	0	7092.3	1068	1056.31	8016	8.86677	6.97354	6.96254	8.98919	43	2	20	7	1	3	2	1	1	0	0	730	1.35	1	0.921776	2019	201901--	19750309	1	20190111	20190122	11	M50.201	709.67	346.64
庆阳市中医院	0171254	1	1	1	1941.38	428	633.38	0	7.57115	6.05912	6.45107		1	1	10	15	1	2	1.1	1	1	0	0	730	1.35	1	0	2019	201904--	20180110	1	20191121	20191128	7	J18.000	633.38	0
庆阳市中医院	0147232-1	1	1	1	7210.22	1819	2752.82	1888	8.88326	7.50604	7.92038	7.54327	63	1	20	14	1	1	1.1	1	1	0	1	730	1.35	1	0.555376	2021	202102--	19570830	1	20210510	20210527	17	H81.901	2063.42	689.4
庆阳市中医院	80281-2	0	1	0	22276	5166	8818	543	10.0113	8.54985	9.08455	6.29711	43	1	20	90	3	3	1.1	2	1	0	0	730	1.35	1	0.251789	2016	201701--	19730408	1	20161204	20161227	23		7004	1814
庆阳市中医院	0163597-1	0	1	0	6908.21	1350	2780.91	158	8.84047	7.20786	7.93053	5.06259	55	2	20	14	3	1	2	1	1	1	0	730	1.35	2	0.110415	2019	201903--	19631002	1	20190701	20190713	12	E11.301+H36.0*	2614.41	166.5
庆阳市中医院	0181470	1	1	1	8749.51	1471	776.7	5314	9.07675	7.2937	6.65505	8.5781	50	1	20	7	3	2	1.1	1	1	0	1	730	1.35	1	0.950564	2020	202004--	19700810	1	20201017	20201102	16	I61.900	301.1	475.6
庆阳市中医院	0093318-1	1	1	1	7308.15	2733	3012.15	0	8.89675	7.91316	8.01041		37	1	20	27	1	2	1.1	1	1	0	1	730	1.35		0.0738077	2021	202112--	19840801	1	20211123	20211203	10	J44.900	2789.83	222.32
庆阳市中医院	0153868-2	1	1	1	3721.1	1884	575.1	0	8.22178	7.54115	6.35454		63	1	20	7	1	2	2	1	1	0	1	730	1.35	2	0	2021	202103--	19570818	1	20210716	20210727	11	H81.901	575.1	0
庆阳市中医院	0117371-2	0	1	0	6106.27	3324	1277.89	592	8.71707	8.10892	7.15297	6.38351	75	1	20	14	3	1	1.1	1	1	0	0	730	1.35	3	0.753996	2019	201901--	19440101	1	20190212	20190217	5	I25.103	460	817.89
庆阳市中医院	0183620-2	1	1	1	13357.6	4537	5753.68	1856	9.49984	8.42002	8.65759	7.52618	70	2	20	80	1	1	1.1	1	1	0	1	730	1.35		0.494846	2022	202203--	19511216	1	20220219	20220301	10	I50.900x018	3844.06	1909.62
庆阳市中医院	0182688	1	1	1	8376.32	523	1930.32	499	9.03316	6.25958	7.56544	6.21261	33	2	20	13	2	2	2	1	1	1	1	730	1.35	1	0.395559	2020	202004--	19870118	1	20201123	20201202	9	O26.900x505	1468.38	461.94
庆阳市中医院	139942	0	1	0	7684	2302	4128	659	8.9469	7.74153	8.32555	6.49072	60	2	20	90	3	1	1.1	1	1	0	0	730	1.35	1	0.842281	2017	201703--	19570216	1	20170520	20170606	17		755	3373
庆阳市中医院	156000	0	1	0	1402	177	203	312	7.24566	5.17615	5.31321	5.743	2	2	10	90	1	7	2	1	1	0	0	730	1.35	1	0.652427	2018	201802--	20160705	1	20180401	20180407	6		179	24
庆阳市中医院	0191824	1	1	1	1390	1124	0	400	7.23706	7.02465		5.99146	55	1	20	6	3	1	2	1	1	0	1	730	1.35	1	1	2021	202103--	19660601	1	20210826	20210827	1	H43.100	0	0
庆阳市中医院	139483	0	1	0	8247	2096	4060	1215	9.0176	7.64779	8.30894	7.1025	64	1	20	80	3	1	2	2	2	0	0	730	1.35	1	0.418009	2017	201702--	19521125	1	20170507	20170521	14		3070	990
庆阳市中医院	0193237	1	1	1	4070.39	1286	1176.39	1280	8.31149	7.15929	7.07021	7.15462	53	2	20	27	1	3	2	1	1	0	1	730	1.35		0.725988	2021	202110--	19680418	1	20211018	20211026	8	K29.603	673.08	503.31
庆阳市中医院	0194906	1	1	1	4402.69	2148	1056.79	1440	8.38997	7.67229	6.96299	7.2724	81	2	20	27	1	2	1.1	1	1	0	1	730	1.35		0.851886	2021	202112--	19400620	1	20211222	20211227	5	I20.900	369.81	686.98
庆阳市中医院	0172066-1	1	1	1	5275.26	2592	1438.26	0	8.57078	7.86019	7.27119		59	1	20	7	1	3	1.1	1	1	0	1	730	1.35	1	0.559287	2020	202004--	19610718	1	20201215	20201224	9	E11.401+G63.2*	633.86	804.4
庆阳市中医院	0098557-3	1	1	1	11140.2	4567	3446.23	1333	9.31832	8.42661	8.14504	7.19519	69	1	20	14	1	1	2	1	1	0	0	730	1.35	4	0.503951	2020	202001--	19500301	3	20200107	20200119	12	E11.401+G63.2*	2370.73	1075.5
庆阳市中医院	80101-2	0	1	0	7716	1937	3552	639	8.95105	7.5689	8.17527	6.4599	66	1	20	80	1	1	2	1	1	0	0	730	1.35	1	0.205679	2017	201702--	19510324	1	20170418	20170503	15		3329	223
庆阳市中医院	80083	0	1	0	7732	1740	3551	1792	8.95312	7.46164	8.17498	7.49109	67	1	20	80	3	1	2	1	1	0	0	730	1.35	1	0.354857	2017	201701--	20170831	1	20170213	20170227	14		3447	104
庆阳市中医院	86772-2	0	1	0	1885	687	218	607	7.54168	6.53233	5.3845	6.40853	10	2	10	90	3	3	1.1	1	1	0	0	730	1.35	1	0.735758	2017	201702--	20070316	1	20170511	20170517	6		218	0
庆阳市中医院	80067-1	0	1	0	8105	2294	3134	616	9.00024	7.73805	8.05007	6.42325	75	1	20	90	3	7	2	1	1	0	0	730	1.35	1	0.572267	2017	201704--	19420216	1	20171122	20171212	20		1604	1530
庆阳市中医院	137322	0	1	0	8456	1797	4491	569	9.04263	7.49387	8.40983	6.34388	45	2	20	70	3	3	2	2	1	0	0	730	1.35	1	0.38913	2017	201701--	19710520	1	20170214	20170228	14		3091	1400
庆阳市中医院	0175304-5	1	1	1	6233.84	1508	4262.84	51	8.73775	7.31854	8.35769	3.93183	55	1	20	7	3	3	3	1	1	0	1	730	1.35	6	0.368257	2020	202003--	19650306	3	20200821	20200825	4	Z51.102	2725.24	1537.6
庆阳市中医院	0166165	0	1	0	6336.75	2118	2036.72	2672	8.75412	7.65823	7.6191	7.89058	53	2	20	7	3	3	1.1	1	1	0	0	730	1.35	1	0.889524	2019	201902--	19660320	1	20190617	20190625	8	I69.300	520.2	1516.52
庆阳市中医院	0188772	1	1	1	9615.92	3108	3364.42	1328	9.17118	8.04173	8.12101	7.19143	62	1	20	14	1	1	1.1	1	1	0	1	730	1.35	1	0.506911	2021	202102--	19590428	1	20210529	20210611	13	I25.103	2313.78	1050.64
庆阳市中医院	0195582	1	1	1	10346.2	1723.86	1448.39	336	9.24438	7.45232	7.27821	5.81711	32	1	20	17	3	1	3	1	1	1	1	730	1.35		0.1883	2022	202201--	19891208	1	20220113	20220125	12	J32.900	1448.39	0
庆阳市中医院	0167914	0	1	0	2421.25	395	705.25	926	7.79204	5.97889	6.55855	6.83087	5	2	10	15	3	3	1.1	1	1	0	0	730	1.35	1	0.627672	2019	201903--	20131231	1	20190815	20190822	7	J20.900	607.36	97.89
庆阳市中医院	79976-1	0	1	0	13215	2468	4330	1530	9.48911	7.81116	8.37332	7.33302	65	1	20	90	1	1	1	1	1	0	0	730	1.35	2	0.56843	2018	201802--	19530205	1	20180324	20180408	15		2529	1801
庆阳市中医院	90466-1	0	1	0	6824	3634	2286	285	8.8282	8.19809	7.73456	5.65249	82	2	20	80	3	1	1.1	1	1	0	0	730	1.35	2	0.423571	2017	201703--	19350708	1	20170801	20170812	11		1482	804
庆阳市中医院	79969-1	0	1	0	6056	2093	2391	442	8.70881	7.64635	7.77947	6.09131	85	2	20	90	1	2	1	1	1	0	0	730	1.35	2	0.914578	2018	201803--	19321108	1	20180529	20180608	10		242	2149
庆阳市中医院	0160979	0	1	0	4691.4	2251	564.4	660	8.45349	7.71913	6.33576	6.49224	64	1	20	7	3	2	2	1	1	0	0	730	1.35	1	0.966547	2019	201901--	19540625	1	20190221	20190226	5	G47.301	40.96	523.44
庆阳市中医院	0098979-6	0	1	0	4683.1	1993	1857.14	20	8.45172	7.5974	7.52679	2.99573	66	1	20	14	3	1	1.1	1	1	0	0	730	1.35	7	0.624295	2019	201901--	19530305	1	20190225	20190304	7	I63.900	705.25	1151.89
庆阳市中医院	0195337	1	1	1	9640.89	5108	2014.39	1216	9.17377	8.53856	7.60807	7.10332	77	1	20	27	1	3	1.1	1	1	0	1	730	1.35		0.820204	2022	202201--	19440501	1	20220107	20220120	13	I50.000	580.81	1433.58
庆阳市中医院	79909	0	1	0	6304	1864	2503	988	8.74894	7.53048	7.82525	6.89568	68	2	20	27	3	2	2	1	1	0	0	730	1.35	1	0.722429	2016	201701--	19480414	1	20161205	20161216	11		969	1534
庆阳市中医院	0099896-6	0	1	0	16562.4	5171	7042.46	1112	9.71489	8.55082	8.85971	7.01392	63	2	90	27	1	2	1.1	2	1	0	0	730	1.35	7	0.513886	2018	201804--	19550202	1	20180726	20180810	15	I42.000	3964	3078.46
庆阳市中医院	79897-7	0	1	0	5916	912	4029	232	8.68542	6.81564	8.30127	5.44674	68	2	20	80	3	3	2	1	1	0	0	730	1.35	1	0.0753344	2017	201702--	19480918	1	20170509	20170522	13		3940	89
庆阳市中医院	0159059	0	1	0	6115.02	890	1156.44	2142	8.7185	6.79122	7.0531	7.6695	28	1	20	27	1	2	2	1	1	1	0	730	1.35	1	0.736845	2018	201804--	19891231	1	20180820	20180903	14	K61.001	868	288.44
庆阳市中医院	0107264-7	0	1	0	7666.92	1970	3264	2830	8.94467	7.58579	8.09071	7.94803	70	2	20	17	2	1	2	1	1	0	0	730	1.35	8	0.508697	2018	201804--	19480812	1	20180730	20180808	10	D37.501	2994	270
庆阳市中医院	0190024	1	1	1	4273.44	1522	1254.04	1368	8.36017	7.32778	7.13413	7.22111	71	2	20	7	3	3	2	1	1	0	1	730	1.35	1	0.790774	2021	202103--	19500204	1	20210628	20210706	8	H81.901	548.6	705.44
庆阳市中医院	0138658-1	1	1	1	9827.2	3069	3772.3	1064	9.19291	8.02911	8.23544	6.96979	67	1	20	14	1	1	1.1	1	1	0	1	730	1.35	1	0.454567	2020	202004--	19530219	1	20201209	20201222	13	J45.900x021	2637.88	1134.42
庆阳市中医院	79850-2	0	1	0	7358	937	3013	2945	8.90354	6.84268	8.01069	7.98786	62	1	20	90	3	1	2	1	1	0	0	730	1.35	1	0.512756	2017	201701--	19541103	1	20161222	20170103	12		2903	110
庆阳市中医院	0188328-1	1	1	1	3606.95	1211	1284.95	152	8.19062	7.0992	7.15847	5.02388	69	1	20	27	1	2	1.1	1	1	0	1	730	1.35		0.511013	2021	202110--	19511212	1	20211019	20211029	10	H81.901	702.65	582.3
庆阳市中医院	0174330	1	1	1	9922.01	1512.86	2277.15	641	9.20251	7.32176	7.73068	6.46303	29	2	20	6	3	1	2	1	1	1	1	730	1.35	1	0.304289	2020	202001--	19901023	1	20200226	20200304	7	O00.900	2030.19	246.96
庆阳市中医院	0196651	1	1	1	5211.58	2000	1426.58	0	8.55864	7.6009	7.26304		58	2	20	90	1	7	2	1	1	0	1	730	1.35		0.124578	2022	202203--	19631022	1	20220219	20220311	20	S52.500x001	1248.86	177.72
庆阳市中医院	0127017-2	0	1	0	4760.32	481	1339.72	2628.6	8.46807	6.17587	7.20022	7.87421	30	2	20	27	2	7	2	1	1	0	0	730	1.35	3	0.739514	2018	201804--	19880408	3	20181006	20181009	3	Z33.x00x001	1033.69	306.03
庆阳市中医院	0168671	0	1	0	6014.77	839	633.77	7693	8.70197	6.73221	6.45169	8.94807	54	2	20	7	1	3	1.1	1	1	0	0	730	1.35	1	0.985442	2019	201903--	19641010	1	20190905	20190917	12	G51.003	121.22	512.55
庆阳市中医院	0166523-4	1	1	1	3537.11	1388	1049.11	110	8.17107	7.23562	6.9557	4.70048	74	1	20	14	1	1	1.1	1	1	0	1	730	1.35	5	0.14839	2021	202101--	19470103	1	20210118	20210126	8	I69.100x001	987.11	62
庆阳市中医院	0113916-1	0	1	0	3385.89	1258	371	310	8.12737	7.13728	5.9162	5.73657	70	1	20	80	3	1	2	1	1	1	0	730	1.35	2	0.455213	2018	201804--	19480328	1	20180731	20180807	7	K61.001	371	0
庆阳市中医院	0174425	1	1	1	6233.68	1862	1860.68	80	8.73772	7.52941	7.5287	4.38203	42	2	20	7	3	3	2	1	1	1	1	730	1.35	1	0.0412227	2020	202001--	19770716	1	20200302	20200316	14	R22.101	1860.68	0
庆阳市中医院	0181566	1	1	1	1598.06	431	781.36	0	7.37655	6.06611	6.66104		26	2	20	7	2	3	2	2	1	0	1	730	1.35	1	0.416594	2020	202004--	19940308	1	20201020	20201024	4	O02.000x001	455.85	325.51
庆阳市中医院	143239	0	1	0	4340	1030	1832	655	8.37563	6.93731	7.51316	6.48464	83	2	20	90	1	1	2	1	1	0	0	730	1.35	1	0.308404	2017	201703--	19340715	1	20170831	20170909	9		1720	112
庆阳市中医院	79695	0	1	0	5822	2392	1843	1067	8.6694	7.77989	7.51915	6.97261	67	1	20	80	1	1	2	1	1	0	0	730	1.35	1	0.414777	2016	201701--	20170117	1	20161219	20161228	9		1703	140
庆阳市中医院	0160095	0	1	0	7465.8	3356	2057.8	1244	8.91809	8.11851	7.62939	7.12609	46	1	20	15	3	1	1.1	2	1	0	0	730	1.35	1	0.847956	2019	201901--	19720602	1	20190116	20190128	12	I49.900	502.02	1555.78
庆阳市中医院	0165108-1	1	1	1	805.56	753	0.56	20	6.69154	6.62407	-0.579818	2.99573	51	2	20	7	1	3	1.1	1	1	0	0	730	1.35	2	0.972763	2019	201904--	19680223	1	20191210	20191210	1	I63.900	0.56	0
庆阳市中医院	0176964	1	1	1	14598.6	2469.86	2919.11	1532	9.58868	7.81192	7.97903	7.33433	40	2	20	15	3	2	2	1	1	1	1	730	1.35	1	0.390433	2020	202002--	19790819	1	20200521	20200604	14	C53.900x001	2713.25	205.86
庆阳市中医院	0197172	1	1	1	5325.69	2222	1718.29	248	8.5803	7.70616	7.44908	5.51343	54	2	20	13	1	1	2	1	1	0	1	730	1.35		0.510179	2022	202203--	19670422	1	20220311	20220323	12	H81.901	963.13	755.16
庆阳市中医院	79639-1	0	1	0	5152	2186	1363	391	8.54714	7.68983	7.21744	5.96871	83	1	20	90	3	1	1.1	2	1	0	0	730	1.35	2	0.392816	2017	201704--	19340201	1	20170918	20170929	11		1065	298
庆阳市中医院	79630-2	0	1	0	7965	3704	2677	1167	8.98281	8.21717	7.89245	7.06219	58	2	20	80	3	1	2	1	1	0	0	730	1.35	1	0.890739	2017	201702--	19580925	1	20170417	20170429	12		420	2257
庆阳市中医院	143432	0	1	0	12260	2077	4959	3029	9.4141	7.63868	8.50896	8.01599	49	1	20	90	3	3	2	1	1	0	0	730	1.35	1	0.468578	2017	201703--	19680602	1	20170906	20170925	19		4245	714
庆阳市中医院	0191859	1	1	1	1642.24	512	273.24	0	7.40382	6.23832	5.61035		12	1	10	15	1	2	3	2	2	0	1	730	1.35	1	0	2021	202103--	20081010	1	20210827	20210902	6	D69.004	273.24	0
庆阳市中医院	0187947	1	1	1	7118.82	1993	2099.72	1748	8.8705	7.5974	7.64956	7.46623	76	2	20	7	2	3	2	2	2	0	1	730	1.35	1	0.482831	2021	202102--	19441218	1	20210506	20210528	22	N20.100	1989.92	109.8
庆阳市中医院	0096248-3	1	1	1	5958	1957	2816	319	8.69249	7.57917	7.94307	5.76519	68	2	20	7	1	2	1.1	1	1	0	1	730	1.35	3	0.675821	2021	202102--	19521202	1	20210329	20210408	10	I25.103	1016.3	1799.7
庆阳市中医院	79588-6	0	1	0	8746	2003	4318	492	9.07635	7.6024	8.37055	6.19848	70	1	20	80	1	1	1.1	2	1	0	0	730	1.35	7	0.756341	2018	201802--	19471215	1	20180408	20180425	17		1172	3146
庆阳市中医院	137388	0	1	0	1779	719	745	0	7.48381	6.57786	6.61338		17	2	10	90	3	7	2	2	1	0	0	730	1.35	1	0.241611	2017	201701--	19990917	1	20170215	20170220	5		565	180
庆阳市中医院	79588	0	1	0	9618	1849	4710	2111	9.17139	7.5224	8.45744	7.65492	69	1	20	80	3	1	2	2	2	0	0	730	1.35	1	0.444656	2017	201701--	19471215	1	20170112	20170126	14		3788	922
庆阳市中医院	0165828-2	1	1	1	6538.75	1327	3410.32	336	8.7855	7.19068	8.13456	5.81711	68	2	20	14	1	1	1.1	2	2	0	1	730	1.35	1	0.793859	2020	202003--	19520727	1	20200911	20200924	13	E11.401+G63.2*	772.27	2638.05
庆阳市中医院	0169810-1	1	1	1	5276.96	583	508.96	6420	8.57111	6.36819	6.23237	8.76717	47	2	20	7	1	3	1.1	1	1	0	0	730	1.35	2	0.97449	2019	201904--	19720510	1	20191203	20191213	10	M51.202	176.76	332.2
庆阳市中医院	0198247	1	1	1	4679.49	1940	1277.49	1440	8.45094	7.57044	7.15265	7.2724	56	2	20	80	1	1	1.1	1	1	0	1	730	1.35		0.656602	2022	202206--	19660524	1	20220530	20220605	6	J98.414	933.18	344.31
庆阳市中医院	79550-2	0	1	0	7103	1849	2830	710	8.86827	7.5224	7.94803	6.56527	78	1	20	90	1	1	1	1	1	0	0	730	1.35	1	0.873446	2018	201803--	19400224	1	20180518	20180601	14		448	2382
庆阳市中医院	0180834	1	1	1	3211.07	1787	259.57	0	8.07436	7.48829	5.55903		18	2	20	7	3	3	2	1	1	1	1	730	1.35	1	0	2020	202003--	20020306	1	20200923	20200930	7	N64.900x001	259.57	0
庆阳市中医院	0170046	1	1	1	5810.12	2905	2058.12	20	8.66736	7.97419	7.62955	2.99573	77	1	20	7	1	3	2	1	1	0	0	730	1.35	1	0.472201	2019	201904--	19420115	1	20191022	20191030	8	B02.800	1096.83	961.29
庆阳市中医院	0180720-1	1	1	1	1432.74	239	10.74	792	7.26734	5.47646	2.37398	6.67456	4	2	10	15	1	3	2	1	1	0	1	730	1.35	1	0.986621	2021	202101--	20161121	1	20201231	20210106	6		10.74	0
庆阳市中医院	139183	0	1	0	5581	168	1820	0	8.62712	5.12396	7.50659		25	2	20	90	3	3	2	1	1	0	0	730	1.35	1	0	2017	201702--	20250508	1	20170417	20170425	8		1820	0
庆阳市中医院	0171405	1	1	1	6511.96	1300	619.96	256	8.7814	7.17012	6.42966	5.54518	66	2	20	15	1	3	2	1	1	1	0	730	1.35	1	0.292251	2019	201904--	19530808	1	20191125	20191202	7	H26.900	619.96	0
庆阳市中医院	143415	0	1	0	10754	3283	3259	1978	9.28303	8.09651	8.08918	7.58984	69	2	20	90	1	1	1.1	1	1	0	0	730	1.35	1	0.616002	2017	201704--	19480406	1	20170906	20170927	21		2011	1248
庆阳市中医院	0095601-4	1	1	1	11504	4009	4551.63	2080	9.35045	8.2963	8.42324	7.64012	68	1	20	14	1	1	1.1	1	1	0	1	730	1.35	5	0.342329	2021	202101--	19521220	1	20210318	20210331	13	J44.900	4361.43	190.2
庆阳市中医院	111832-3	0	1	0	10452	1548	4559	0	9.25455	7.34472	8.42486		56	1	20	90	3	3	1.1	2	1	0	0	730	1.35	4	0.128537	2017	201702--	19610101	1	20170515	20170522	7		3973	586
庆阳市中医院	0142010	0	1	0	7989	1381	3992	0	8.98582	7.23056	8.29205		43	1	20	11	3	1	2		1	0	0	730	1.35	1	0.628758	2017	201703--	19740604	1	20170727	20170815	19		1482	2510
庆阳市中医院	0195068	1	1	1	15464.4	2722	1620.91	0	9.6463	7.90912	7.39074		73	2	20	27	3	3	2	1	1	1	1	730	1.35		0.0548211	2022	202201--	19480823	1	20211228	20220112	15	S42.202	1532.05	88.86
庆阳市中医院	79393-8	0	1	0	9511	3163	3178	100	9.1602	8.05928	8.06401	4.60517	80	1	20	90		2	2	2	1	0	0	730	1.35	1	0.0305064	2018	201801--	19370312	1	20180122	20180207	16		3178	0
庆阳市中医院	0173098	1	1	1	1711.38	67	803.38	692	7.44506	4.20469	6.68883	6.53959	21	2	10	7	3	7	2	1	1	0	0	730	1.35	1	0.549332	2020	202001--	19990101	1	20191231	20200106	6	O04.900x005	673.92	129.46
庆阳市中医院	95709-1	0	1	0	9257	2812	2783	2489	9.13313	7.94165	7.93128	7.81964	51	2	20	90	1	1	2	1	1	0	0	730	1.35	2	0.660281	2018	201802--	19660622	1	20180305	20180319	14		1791	992
庆阳市中医院	0171460	1	1	1	6652.96	625	617.96	9527	8.80282	6.43775	6.42642	9.16189	59	2	20	6	1	1	1.1	1	1	0	0	730	1.35	1	0.942019	2019	201904--	19601106	1	20191126	20191206	10	M51.202	588.21	29.75
庆阳市中医院	0148767	0	1	0	3114.88	395	1068.88	912	8.04395	5.97889	6.97437	6.81564	3	2	10	90	1	7	1.1	1	1	0	0	730	1.35	1	0.485087	2018	201804--	20150413	1	20181025	20181102	8	J18.000	1019.98	48.9
庆阳市中医院	0157329	0	1	0	4248.2	1251	1442.2	480	8.35425	7.1317	7.27392	6.17379	65	1	90	90	1	2	1.1	1	1	0	0	730	1.35	1	0.713407	2018	201804--	19530925	1	20181107	20181117	10	K29.603	550.89	891.31
庆阳市中医院	0184676	1	1	1	6141.53	2468	1872.83	1652	8.72283	7.81116	7.53521	7.40974	52	2	20	7	3	3	2	1	1	0	1	730	1.35	1	0.809642	2021	202101--	19680929	1	20210115	20210122	7	I20.900	670.98	1201.85
庆阳市中医院	79300-6	0	1	0	6272	2172	2773	0	8.74385	7.6834	7.92769		73	1	20	90	3	1	1.1	2	1	0	0	730	1.35	7	0.80238	2017	201704--	19431220	1	20170919	20170930	11		548	2225
庆阳市中医院	0160471	0	1	0	2119.22	381	596.22	753	7.6588	5.9428	6.39061	6.62407	2	2	10	15	3	7	2	1	1	0	0	730	1.35	1	0.574954	2019	201901--	20160708	1	20190209	20190215	6	K56.701	573.48	22.74
庆阳市中医院	0174402	1	1	1	6863.69	1723	395.69	40	8.834	7.45182	5.98063	3.68888	46	1	20	7	3	3	2	1	1	1	1	730	1.35	1	0.0918084	2020	202001--	19730920	1	20200229	20200311	11	R22.202	395.69	0
庆阳市中医院	0142156	0	1	0	3937	784	1287	122	8.27817	6.66441	7.16007	4.80402	23	2	20	27	3	3	2	2	1	0	0	730	1.35	1	0.247693	2017	201703--	19930820	1	20170802	20170807	5		1060	227
庆阳市中医院	0085776-8	1	1	1	7914.42	2346	2883.32	2366	8.97644	7.76047	7.9667	7.76896	72	2	20	27	1	2	1.1	1	1	0	1	730	1.35		0.533056	2022	202203--	19490605	1	20220321	20220331	10	G45.004	2451.14	432.18
庆阳市中医院	0147275-1	0	1	0	4699.1	3044	258.13	1262	8.45513	8.02093	5.55346	7.14045	78	2	20	80	1	1	1.1	1	1	0	0	730	1.35	2	0.963043	2018	201804--	19401227	1	20181212	20181221	9	I63.900	56.18	201.95
庆阳市中医院	0166801	0	1	0	4969.88	2261	1145.87	1482	8.51115	7.72356	7.04392	7.30115	80	2	20	7	1	3	1.1	1	1	0	0	730	1.35	1	0.648712	2019	201903--	19390109	1	20190704	20190710	6	G45.004	923.14	222.73
庆阳市中医院	0165208	0	1	0	9437.62	3205	3672.32	1850	9.15246	8.07247	8.20858	7.52294	60	1	20	14	3	1	1.1	1	1	0	0	730	1.35	1	0.863753	2019	201903--	19580906	3	20190725	20190807	13	E14.200x210+N08.3*	752.4	2919.92
庆阳市中医院	0181453	1	1	1	4312.56	1406	559.26	3944	8.36929	7.2485	6.32661	8.27995	32	1	20	7	3	7	1.1	1	1	0	1	730	1.35	1	0.961721	2020	202004--	19880610	1	20201016	20201024	8	G95.900	172.38	386.88
庆阳市中医院	79177-4	0	1	0	10001	2546	3680	1552	9.21044	7.84228	8.21067	7.3473	76	2	20	90	1	1	1	1	1	0	0	730	1.35	5	0.571865	2018	201802--	19140919	1	20180409	20180425	16		2240	1440
庆阳市中医院	0181553	1	1	1	6709.27	2178	2664.27	1254	8.81124	7.68616	7.88769	7.13409	58	2	20	14	1	1	1.1	1	1	0	1	730	1.35	1	0.769957	2020	202004--	19620313	1	20201020	20201031	11	I10.x00x031	901.37	1762.9
庆阳市中医院	0198940	1	1	1	5996.65	757	1047.85	3319	8.69896	6.62936	6.9545	8.10742	49	2	20	27	1	3	2	1	1	1	1	730	1.35		0.840899	2022	202206--	19730504	1	20220621	20220630	9	I84.201	694.77	353.08
庆阳市中医院	0175693	1	1	1	5399.35	2824	1430.73	200	8.59403	7.94591	7.26594	5.29832	76	1	20	7	1	3	1.1	1	1	0	1	730	1.35	1	0.260135	2020	202002--	19431130	1	20200409	20200418	9	R42.x00x001	1206.52	224.21
庆阳市中医院	79150	0	1	0	5901	919	2295	0	8.68288	6.82329	7.73849		72	1	20	80	3	1	2	2	2	0	0	730	1.35	1	0.0884532	2017	201701--	19450112	1	20170116	20170123	7		2092	203
庆阳市中医院	0173531	1	1	1	5345.51	2360	1335.11	1334	8.58401	7.76642	7.19677	7.19594	65	2	20	7	1	3	2	1	1	0	0	730	1.35	1	0.966528	2020	202001--	19540829	1	20200110	20200119	9	I10.x00x007	89.34	1245.77
庆阳市中医院	0196802	1	1	1	5480.82	758	420.52	0	8.60901	6.63068	6.04149		53	1	20	27	1	7	1.1	2	2	1	1	730	1.35		0.112718	2022	202202--	19680904	1	20220223	20220228	5	H26.200	373.12	47.4
庆阳市中医院	0105720-2	0	1	0	2764	2096	187	50	7.92443	7.64779	5.23111	3.91202	54	1	20	90	1	1	2	1	1	0	0	730	1.35	3	0.21097	2018	201803--	19640419	1	20180504	20180508	4		187	0
庆阳市中医院	79101-9	0	1	0	11934	3969	2709	2949	9.38715	8.28627	7.90434	7.98922	87	1	20	80	3	6	1.1	1	1	0	0	730	1.35	10	0.818841	2017	201704--	19300813	1	20171103	20171110	7		1025	1684
庆阳市中医院	79101-8	0	1	0	5013	1137	1463	308	8.51979	7.03615	7.28824	5.7301	87	1	20	90	3	1	1.1	1	1	0	0	730	1.35	9	0.471485	2017	201703--	19300813	1	20170915	20170923	8		936	527
庆阳市中医院	139439	0	1	0	6735	837	3619	0	8.81507	6.72982	8.19395		46	2	20	90	3	3	2	2	1	0	0	730	1.35	1	0.0140923	2017	201702--	19700606	1	20170506	20170527	22		3568	51
庆阳市中医院	121853-1	0	1	0	7574	1532	3362	612	8.93248	7.33433	8.12029	6.41673	75	1	20	90	3	1	2	1	1	0	0	730	1.35	2	0.154001	2018	201801--	19420416	1	20180127	20180210	14		3362	0
庆阳市中医院	144862	0	1	0	9712	2106	3850	178	9.18112	7.65255	8.25583	5.18178	72	1	20	90	3	3	1	2	1	0	0	730	1.35	1	0.36569	2017	201704--	19450115	1	20171028	20171109	12		2555	1295
庆阳市中医院	0172502	1	1	1	7692.45	1532	120.45	10949	8.94799	7.33433	4.79123	9.301	37	2	20	3	1	1	1.1	1	1	0	0	730	1.35	1	0.997452	2019	201904--	19820629	1	20191218	20191228	10	M47.900x021	28.21	92.24
庆阳市中医院	142397	0	1	0	4766	1164	2750	182	8.46926	7.05962	7.91936	5.20401	68	2	20	90	3	3	2	1	1	0	0	730	1.35	1	0.491814	2017	201703--	19490620	1	20170809	20170824	15		1490	1260
庆阳市中医院	0102460-2	0	1	0	9017.97	2807	2345.97	1012	9.10697	7.93987	7.76045	6.91968	81	2	20	7	1	3	1.1	1	1	0	0	730	1.35	3	0.608755	2019	201902--	19371125	1	20190525	20190603	9	M81.800x091	1313.79	1032.18
庆阳市中医院	0195490	1	1	1	11932.7	1676.86	1829.98	66	9.38704	7.42468	7.51206	4.18965	71	2	20	27	1	3	2	1	1	1	1	730	1.35		0.0750483	2022	202201--	19500725	1	20220111	20220126	15	K80.501	1753.69	76.29
庆阳市中医院	0142902-1	1	1	1	5283.75	2900	1383.25	304	8.57239	7.97247	7.23219	5.71703	65	1	20	7	1	3	1.1	1	1	0	1	730	1.35	1	0.195484	2021	202103--	19560620	1	20210719	20210723	4	I50.900x018	1357.42	25.83
庆阳市中医院	111460-1	0	1	0	8164	1447	4853	524	9.00749	7.27725	8.48735	6.26149	52	2	20	90	3	1	2	1	1	0	0	730	1.35	1	0.288637	2017	201702--	19640501	1	20170413	20170423	10		3825	1028
庆阳市中医院	0190194-1	1	1	1	1582.45	130	447.45	0	7.36673	4.86753	6.10356		0	2	10	15	1	7	2	1	1	0	1	730	1.35	1	0.0611912	2021	202103--	20210122	1	20210713	20210721	8	J06.800x001	420.07	27.38
庆阳市中医院	0147529	0	1	0	8430.26	2430	3740.26	1314	9.03958	7.79565	8.22691	7.18083	39	2	20	90	3	2	2	1	1	0	0	730	1.35	1	0.560046	2018	201804--	19790110	1	20181214	20181227	13	I25.103	2223.64	1516.62
庆阳市中医院	149819	0	1	0	6649	1254	3285	760	8.80222	7.13409	8.09712	6.63332	80	1	20	90	3	1	2	1	1	0	0	730	1.35	1	0.200494	2017	201704--	19370724	1	20171211	20171224	13		3234	51
庆阳市中医院	0161461	0	1	0	4573.93	809	471.93	4751	8.42813	6.6958	6.15683	8.46611	51	2	20	15	3	2	1.1	1	1	0	0	730	1.35	1	0.988168	2019	201901--	19671004	1	20190304	20190313	9	G09.x00x001	61.8	410.13
庆阳市中医院	79005-9	0	1	0	10077	1273	4294	1008	9.21801	7.14913	8.36497	6.91572	73	1	20	90	3	1	1	1	1	0	0	730	1.35	10	0.462844	2018	201803--	19440909	1	20180707	20180727	20		2848	1446
庆阳市中医院	0118810-1	1	1	1	9871.73	2080	2770.73	238	9.19743	7.64012	7.92687	5.47227	40	1	20	15	2	7	2	1	1	1	0	730	1.35	2	0.11224	2020	202001--	19791106	1	20191223	20200101	9	K82.802	2671.03	99.7
庆阳市中医院	0098187-1	1	1	1	6709.41	2913	1872.31	672	8.81127	7.97694	7.53493	6.51026	55	2	20	4	1	1	1.1	1	1	0	1	730	1.35	2	0.559197	2020	202003--	19641230	1	20200831	20200914	14	E11.401+G63.2*	1121.54	750.77
庆阳市中医院	0181034	1	1	1	6099.97	1527	2051.97	2466	8.71604	7.33106	7.62656	7.81035	52	1	20	27	3	3	1.1	1	1	0	1	730	1.35		0.619858	2022	202204--	19691102	1	20220419	20220430	11	G45.004	1717.47	334.5
庆阳市中医院	79003-5	0	1	0	19883	4544	8179	1288	9.89762	8.42156	9.00933	7.16085	78	1	20	80	1	1	1	1	1	0	0	730	1.35	1	0.216964	2018	201802--	19400123	1	20180323	20180408	16		7413	766
庆阳市中医院	0126853-1	1	1	1	7328.99	3639	1922.19	960	8.89959	8.19946	7.56122	6.86693	56	2	20	7	1	3	2	1	1	0	0	730	1.35	2	0.703434	2019	201904--	19621220	1	20191120	20191201	11	E11.401+G63.2*	854.76	1067.43
庆阳市中医院	0183491-1	1	1	1	2715.8	643	686.8	0	7.90684	6.46614	6.53204		74	2	20	27	1	3	1.1	2	1	1	1	730	1.35		0	2022	202204--	19480425	1	20220425	20220429	4	H11.000	686.8	0
庆阳市中医院	0118626-1	0	1	0	5361	2318	1619	0	8.58691	7.74846	7.38956		70	1	20	80	1	1	1	1	1	0	0	730	1.35	2	0.698579	2018	201803--	19471225	1	20180618	20180630	12		488	1131
庆阳市中医院	0163552	0	1	0	3164.64	1094	72.64	192	8.05979	6.9976	4.28552	5.2575	51	1	20	7	3	3	2	1	1	1	0	730	1.35	1	0.725514	2019	201902--	19670901	1	20190528	20190602	5	E65.x09	72.64	0
庆阳市中医院	0116002-1	0	1	0	10474.7	1629	2745.46	4220	9.25671	7.39572	7.9177	8.34759	56	1	20	14	1	2	2	1	1	0	0	730	1.35	2	0.681616	2019	201902--	19630403	1	20190423	20190513	20	N40.x00	2217.69	527.77
庆阳市中医院	0187463-1	1	1	1	3848.24	2160	1360.24	0	8.25537	7.67786	7.21542		63	1	20	27	3	2	2	1	1	0	1	730	1.35		0.859679	2021	202110--	19571216	1	20211026	20211029	3	Z51.102	190.87	1169.37
庆阳市中医院	0185970	1	1	1	1260.77	1024	155.77	0	7.13948	6.93147	5.04838		77	2	20	14	3	1	2	1	1	1	1	730	1.35	1	0	2021	202101--	19431101	1	20210308	20210312	4	H25.900	155.77	0
庆阳市中医院	0134677-2	1	1	1	5537.02	3156	1316.42	480	8.61921	8.05706	7.18267	6.17379	59	1	20	17	1	1	1.1	1	1	0	1	730	1.35		0.54976	2021	202112--	19620518	1	20211222	20211230	8	I25.103	808.82	507.6
庆阳市中医院	0167594	0	1	0	1259.49	440	416.49	356	7.13846	6.08677	6.03186	5.87493	7	1	10	15	3	7	2	1	1	0	0	730	1.35	1	0.498518	2019	201901--	20120227	1	20190327	20190328	1	J18.100	387.39	29.1
庆阳市中医院	0168442	0	1	0	4671.9	1484	1716.6	40	8.44932	7.3025	7.4481	3.68888	58	1	20	15	1	3	2	1	1	1	0	730	1.35	1	0.26389	2019	201903--	19610828	1	20190829	20190909	11	H34.802	1293.05	423.55
庆阳市中医院	0113434-2	0	1	0	11820.7	4237	2680.72	4179	9.37761	8.35161	7.89384	8.33783	52	2	20	7	3	3	2	1	1	0	0	730	1.35	3	0.813288	2019	201901--	19661124	3	20181225	20190116	22	K29.603	1280.79	1399.93
庆阳市中医院	0195028	1	1	1	16856.3	3108.5	7172.65	612	9.73248	8.0419	8.87803	6.41673	77	1	20	27	2	2	3	1	1	0	1	730	1.35		0.0786163	2022	202201--	19440420	1	20211227	20220119	23	C67.900	7172.65	0
庆阳市中医院	78724-1	0	1	0	6600	2574	2647	452	8.79482	7.85322	7.88118	6.11368	47	2	20	90	2	3	2	2	1	0	0	730	1.35	1	0.145854	2017	201703--	19690803	1	20170716	20170728	12		2647	0
庆阳市中医院	0191969	1	1	1	5286.59	580	484.59	3880	8.57293	6.36303	6.1833	8.26359	60	1	20	7	3	3	1.1	1	1	0	1	730	1.35	1	0.975411	2021	202103--	19610704	1	20210831	20210910	10	M48.903	107.32	377.27
庆阳市中医院	0118649-1	1	1	1	5805.12	3004	1742.12	0	8.6665	8.0077	7.46286		49	1	20	4	1	1	1.1	1	1	0	1	730	1.35	1	0.243801	2021	202103--	19720516	1	20210830	20210908	9	R04.200	1317.39	424.73
庆阳市中医院	78645-3	0	1	0	10324	1903	4817	1808	9.24223	7.55119	8.47991	7.49998	78	2	20	90	1	2	2	1	1	0	0	730	1.35	4	0.675925	2018	201803--	19400107	1	20180630	20180710	10		2147	2670
庆阳市中医院	0181278	1	1	1	5128.18	1975	1491.52	1140	8.54251	7.58832	7.30755	7.03878	58	2	20	7	1	2	1.1	1	1	0	1	730	1.35	1	0.5777	2020	202004--	19620505	1	20201012	20201019	7	J45.005	1111.29	380.23
庆阳市中医院	0162161	0	1	0	2839.35	454	411.35	1674	7.95133	6.1181	6.01944	7.42297	4	2	10	15	1	2	1.1	1	1	0	0	730	1.35	1	0.802743	2019	201901--	20140912	1	20190320	20190327	7	J20.900	411.35	0
庆阳市中医院	0197272	1	1	1	6790.61	1616	637.31	0	8.8233	7.38771	6.45726		76	1	20	27	3	3	2	1	1	1	1	730	1.35		0.0743751	2022	202203--	19450407	1	20220315	20220318	3	H26.200	589.91	47.4
庆阳市中医院	0115621-1	0	1	0	7573	1934	3418	127	8.93234	7.56735	8.13681	4.84419	75	2	20	80	3	1	2	1	1	0	0	730	1.35	2	0.337659	2017	201703--	19411124	1	20170719	20170804	16		2348	1070
庆阳市中医院	0146346	0	1	0	5858.88	2362	1991.88	504	8.67571	7.76726	7.59683	6.22258	58	1	20	27	3	2	2	1	1	0	0	730	1.35	1	0.412856	2018	201804--	19600512	1	20180831	20180912	12	N23.x00	1465.44	526.44
庆阳市中医院	0181546	1	1	1	11343.4	4306	3742.68	1886	9.33639	8.36776	8.22756	7.54221	71	1	20	14	1	1	1.1	1	1	0	1	730	1.35	1	0.77351	2020	202004--	19491007	1	20201019	20201102	14	I50.900x018	1274.84	2467.84
庆阳市中医院	78557-3	0	1	0	10082	3858	2503	1837	9.21851	8.2579	7.82525	7.51589	71	1	20	80	1	1	2	1	1	0	0	730	1.35	1	0.553917	2017	201704--	19461115	1	20171113	20171129	16		1936	567
庆阳市中医院	0171440	1	1	1	3455.08	613	722.08	130	8.1476	6.41837	6.58214	4.86753	48	2	20	7	2	2	2	1	1	1	0	730	1.35	1	0.209886	2019	201904--	19710615	1	20191126	20191130	4	N73.900	673.24	48.84
庆阳市中医院	0158740-2	1	1	1	7428.41	2020	2652.41	1064	8.91307	7.61085	7.88322	6.96979	52	1	20	7	1	2	1.1	1	1	0	1	730	1.35	3	0.673411	2020	202003--	19680120	3	20200917	20200925	8	I63.900	1213.74	1438.67
庆阳市中医院	138481	0	1	0	6205	426	2328	235	8.73311	6.05444	7.75276	5.45959	32	2	20	90	3	3	2	1	1	0	0	730	1.35	1	0.206009	2017	201702--	20170318	1	20170318	20170325	7		2035	293
庆阳市中医院	0147118-1	1	1	1	8452.43	3488	2840.43	1596	9.04221	8.15708	7.95171	7.37526	51	1	20	4	1	1	2	1	1	0	1	730	1.35	1	0.836553	2020	202004--	19690804	1	20201026	20201105	10	E72.200x007	725.12	2115.31
庆阳市中医院	0110632-2	1	1	1	9551.71	2983	4035.72	1508	9.16448	8.00068	8.30294	7.31854	74	2	20	7	3	2	1.1	1	1	0	1	730	1.35	3	0.831198	2020	202003--	19460610	1	20200626	20200706	10	I50.908	935.79	3099.93
庆阳市中医院	0174421	1	1	1	9184.93	5354	1972.93	530	9.12532	8.5856	7.58728	6.27288	70	2	20	7	3	2	2	1	1	0	1	730	1.35	1	0.289069	2020	202001--	19490711	1	20200302	20200304	2	I25.103	1779.41	193.52
庆阳市中医院	0181544-2	1	1	1	4674.39	2352	1107.69	1430	8.44985	7.76302	7.01003	7.26543	54	1	20	7	3	3	2	1	1	0	1	730	1.35	2	0.796807	2021	202102--	19660515	1	20210427	20210502	5	I63.900	515.64	592.05
庆阳市中医院	0133587-3	1	1	1	7737.32	2557	1648.32	1940	8.95381	7.84659	7.40751	7.57044	75	2	20	14	3	1	2	1	1	0	1	730	1.35	4	0.803022	2020	202002--	19450416	1	20200417	20200429	12	I63.900	706.82	941.5
庆阳市中医院	78477-1	0	1	0	6900	1664	3168	0	8.83928	7.41698	8.06086		49	2	20	27	1	3	2	1	1	0	0	730	1.35	1	0.0227273	2017	201702--	19670401	1	20170323	20170408	16		3096	72
庆阳市中医院	0160857	0	1	0	5663.7	1379	611.7	40	8.64183	7.22911	6.41624	3.68888	69	1	20	7	1	3	2	1	1	1	0	730	1.35	1	0.0613779	2019	201901--	19491007	1	20190218	20190223	5	H25.900	611.7	0
庆阳市中医院	0191107	1	1	1	5174.16	2222	1240.16	0	8.55143	7.70616	7.123		30	2	20	15	2	3	3	2	2	1	1	730	1.35	1	0	2021	202103--	19901021	1	20210804	20210814	10	N61.x05	1240.16	0
庆阳市中医院	0176426	1	1	1	13648.8	5000	3176.6	1492	9.52141	8.51719	8.06357	7.30787	59	1	90	7	1	3	2	1	1	0	1	730	1.35	1	0.632498	2020	202002--	19600707	1	20200506	20200520	14	E11.500x061+I79.2*	1715.72	1460.88
庆阳市中医院	0181627	1	1	1	2766.14	524	302.14	1344	7.92521	6.26149	5.71089	7.20341	1	1	10	15	3	3	2	1	1	0	1	730	1.35	1	0.816455	2020	202004--	20190531	1	20201022	20201030	8	J03.901	302.14	0
庆阳市中医院	78364-5	0	1	0	13758	3582	6176	580	9.52938	8.18368	8.72843	6.36303	72	2	20	80	1	1	1.1	1	1	0	0	730	1.35	6	0.398313	2018	201802--	19450514	1	20180414	20180428	14		4065	2111
庆阳市中医院	0083100-5	0	1	0	8901.31	2838	3627.31	996	9.09395	7.95085	8.19625	6.90375	60	2	20	14	1	3	1.1	2	1	0	0	730	1.35	6	0.945478	2019	201901--	19580721	1	20190102	20190116	14	I10.x00x032	252.07	3375.24
庆阳市中医院	0184805	1	1	1	8487.39	2309	3515.89	1356	9.04634	7.74457	8.16505	7.21229	72	1	20	15	1	7	1.1	1	1	0	1	730	1.35	1	0.528023	2021	202101--	19481203	1	20210119	20210127	8	J44.900	2299.42	1216.47
庆阳市中医院	0099962-1	1	1	1	4195.03	1838	1069.93	1534	8.34166	7.51643	6.97535	7.33563	43	1	20	7	3	2	2	2	1	0	0	730	1.35	2	0.672676	2019	201904--	19760204	1	20191120	20191125	5	N23.x00	852.33	217.6
庆阳市中医院	0181543	1	1	1	57317.2	10495.9	14139.6	504	10.9564	9.25874	9.55674	6.22258	51	1	20	7	3	3	2	1	1	1	1	730	1.35	1	0.0544545	2020	202004--	19690614	1	20201019	20201116	28	R10.102	13846.2	293.41
庆阳市中医院	135249	0	1	0	6147	1812	3172	672	8.72372	7.50219	8.06212	6.51026	77	1	20	80	3	1	2		2	0	0	730	1.35	1	0.680801	2016	201701--	19390110	1	20160610	20161229	13		1227	1945
庆阳市中医院	78311	0	1	0	6920	2011	3671	185	8.84217	7.60639	8.20822	5.22036	83	1	20	80	3	1	2	1	1	0	0	730	1.35	1	0.129927	2017	201701--	19380618	1	20170307	20170321	14		3355	316
庆阳市中医院	128306-2	0	1	0	9237	2643	1359	96	9.13097	7.87967	7.2145	4.56435	83	2	20	90	3	1	1	1	1	0	0	730	1.35	3	0.608247	2018	201803--	19340518	1	20180514	20180528	14		570	789
庆阳市中医院	0140033-2	1	1	1	6953.56	2587	2162.55	878	8.84701	7.85825	7.67904	6.77765	85	2	20	7	1	2	2	1	1	0	1	730	1.35	3	0.656164	2020	202002--	19341216	1	20200430	20200513	13	I25.103	1045.45	1117.1
庆阳市中医院	0181428	1	1	1	2548.04	386	447.04	784	7.84308	5.95584	6.10265	6.66441	1	1	10	15	3	2	2	2	2	0	1	730	1.35	1	0.673447	2020	202004--	20190509	1	20201015	20201024	9	J04.000x001	402	45.04
庆阳市中医院	78283-4	0	1	0	5792	1654	2166	618	8.66423	7.41095	7.68064	6.42649	66	2	20	90	3	1	2	1	1	0	0	730	1.35	5	0.265086	2017	201703--	19510331	1	20170814	20170822	8		2046	120
庆阳市中医院	0166865	0	1	0	1893.54	541	781.54	238	7.5462	6.29342	6.66127	5.47227	31	2	20	6	3	1	2	1	1	0	0	730	1.35	1	0.323185	2019	201903--	19880621	1	20190706	20190711	5	O04.905	690.04	91.5
庆阳市中医院	144759	0	1	0	2915	568	700	233	7.97762	6.34212	6.55108	5.45104	32	2	20	90	2	2	2	2	1	0	0	730	1.35	1	0.430868	2017	201704--	19790220	1	20171024	20171028	4		531	169
庆阳市中医院	0163217	0	1	0	2653.25	525	605.25	1074	7.88354	6.2634	6.40564	6.97915	1	2	10	7	1	7	1.1	1	1	0	0	730	1.35	1	0.639571	2019	201902--	20170912	1	20190411	20190418	7	J03.901	605.25	0
庆阳市中医院	0191022	1	1	1	4719.13	2347	1132.63	13	8.45938	7.76089	7.0323	2.56495	69	1	20	14	1	1	1.1	1	1	0	1	730	1.35	1	0.256523	2021	202103--	19520424	1	20210726	20210806	11	E11.700	851.75	280.88
庆阳市中医院	0194920	1	1	1	6242.87	587	1653.17	120	8.73919	6.37502	7.41045	4.78749	28	2	90	27	2	3	2	1	1	1	1	730	1.35		0.257849	2021	202112--	19930401	1	20211223	20211230	7	O26.900x506	1315.96	337.21
庆阳市中医院	129231-1	0	1	0	3423	1160	181	1214	8.13827	7.05618	5.1985	7.10168	62	1	20	90	3	2	2	1	1	0	0	730	1.35	2	0.895341	2017	201704--	19550920	1	20170925	20171027	2		146	35
庆阳市中医院	137330	0	1	0	5921	1644	2631	1206	8.68626	7.40489	7.87512	7.09506	73	2	20	90	3	2	2	1	1	0	0	730	1.35	1	0.413344	2017	201701--	19431105	1	20170214	20170224	10		2251	380
庆阳市中医院	0195128	1	1	1	1993.41	1004	294.41	240	7.5976	6.91175	5.68497	5.48064	1	2	10	90	3	3	2	1	1	0	1	730	1.35		0.687394	2022	202201--	20200301	1	20211230	20220104	5	L04.000	167.06	127.35
庆阳市中医院	0152841-1	1	1	1	7517.78	2926	2041.58	2828	8.92503	7.98139	7.62148	7.94733	74	2	20	6	1	1	1.1	1	1	0	1	730	1.35	1	0.828607	2021	202103--	19461130	1	20210806	20210816	10	I24.901	834.61	1206.97
庆阳市中医院	0129733-2	1	1	1	7660.14	1761.86	1306.28	696	8.94379	7.47413	7.17494	6.54535	34	2	20	27	1	2	2	1	1	1	1	730	1.35		0.465344	2021	202112--	19870502	1	20211215	20211224	9	D26.100x002	1070.53	235.75
庆阳市中医院	78027	0	1	0	8172	1372	4791	59	9.00847	7.22402	8.47449	4.07754	59	1	20	90	3	2	2	1	1	0	0	730	1.35	1	0.0253608	2017	201701--	19571201	1	20170131	20170213	13		4727	64
庆阳市中医院	0159624	0	1	0	17171.3	3143.86	3772.99	1602	9.751	8.05321	8.23562	7.37901	64	1	20	7	3	3	2	1	1	1	0	730	1.35	1	0.316596	2019	201901--	19541013	1	20190109	20190131	22	K80.100x001	3673.29	99.7
庆阳市中医院	014564	0	1	0	7697	3615	1887	610	8.94859	8.19285	7.54274	6.41346	58	1	20	51	1	1	2	1	1	0	0	730	1.35	1	0.825791	2017	201704--	19590901	1	20171107	20171118	11		435	1452
庆阳市中医院	140768	0	1	0	6078	1357	3441	0	8.71243	7.21303	8.14352		22	1	10	90	1	3	2	1	1	0	0	730	1.35	1	0.235397	2017	201703--	19941228	1	20170616	20170630	14		2631	810
庆阳市中医院	0161272	0	1	0	3764.24	1748	1055.24	310	8.2333	7.46623	6.96152	5.73657	28	1	20	7	1	3	2	1	1	0	0	730	1.35	1	0.619334	2019	201901--	19900716	1	20190227	20190306	7	I25.103	519.7	535.54
庆阳市中医院	0190859	1	1	1	7409.04	2872	2357.24	1890	8.91046	7.96276	7.76525	7.54433	54	2	20	7	1	3	1.1	1	1	0	1	730	1.35	1	0.585561	2021	202103--	19661008	1	20210721	20210802	12	H81.901	1760.22	597.02
庆阳市中医院	0193882	1	1	1	5178.26	1394	1313.56	2480	8.55222	7.23993	7.1805	7.81601	65	2	20	27	1	2	2	1	1	0	1	730	1.35		0.844747	2021	202112--	19561128	1	20211122	20211202	10	H81.901	588.96	724.6
庆阳市中医院	0163705	0	1	0	5020.56	1868	1856.56	20	8.5213	7.53262	7.52648	2.99573	74	2	20	7	3	3	1.1	1	1	0	0	730	1.35	1	0.267372	2019	201902--	19441006	1	20190531	20190611	11	K92.208	1374.82	481.74
庆阳市中医院	0169679	1	1	1	9171.43	4599	2292.33	850	9.12385	8.43359	7.73732	6.74524	69	2	20	7	1	2	2	1	1	0	0	730	1.35	1	0.377166	2019	201904--	19500606	1	20191011	20191022	11	E11.401+G63.2*	1957.15	335.18
庆阳市中医院	0163931	0	1	0	2938.1	582	571.1	1992	7.98552	6.36647	6.34756	7.59689	6	1	10	15	1	3	2	1	1	0	0	730	1.35	1	0.831778	2019	201902--	20130216	1	20190421	20190427	6	J03.900	431.17	139.93
庆阳市中医院	0180994	1	1	1	3221.34	377	47.34	0	8.07755	5.93225	3.85736		1	2	10	15	3	3	3	2	1	0	1	730	1.35	1	0	2020	202004--	20200924	1	20200928	20201002	4	P59.901	47.34	0
庆阳市中医院	0180092	1	1	1	5329.09	3084	1238.09	20	8.58094	8.03398	7.12133	2.99573	46	1	20	7	3	3	1.1	1	1	0	1	730	1.35	1	0.467439	2020	202003--	19740728	1	20200831	20200909	9	H81.901	670.01	568.08
庆阳市中医院	0096047-2	0	1	0	9034.52	2373	3961.53	1512	9.10881	7.77191	8.28439	7.32119	66	2	20	80	1	1	1.1	1	1	0	0	730	1.35	3	0.698882	2018	201804--	19520701	1	20181127	20181215	18	I25.103	1648.18	2313.35
庆阳市中医院	0137927-2	1	1	1	8467.99	2661	3690.99	1664	9.04405	7.88646	8.21365	7.41698	59	2	90	2	1	1	1.1	1	1	0	1	730	1.35	2	0.50294	2021	202101--	19610518	1	20201230	20210109	10	J47.x01	2661.75	1029.24
庆阳市中医院	0093270-1	1	1	1	1896.82	537	314.82	474	7.54793	6.286	5.752	6.16121	28	2	20	7	2	7	2	1	1	0	1	730	1.35	2	0.600898	2020	202001--	19910222	1	20200214	20200214	1	O04.900x005	314.82	0
庆阳市中医院	0148020	0	1	0	2920.06	355	464.06	1808	7.97936	5.87212	6.14001	7.49998	1	2	10	90	1	2	1.1	1	1	0	0	730	1.35	1	0.795754	2018	201804--	20180522	1	20181008	20181016	8	J18.000	464.06	0
庆阳市中医院	0186086	1	1	1	5174.07	2708	781.77	2304	8.55141	7.90397	6.66156	7.7424	53	2	20	7	3	3	1.1	1	1	0	1	730	1.35	1	0.862475	2021	202101--	19670421	1	20210310	20210315	5	I69.100x001	424.37	357.4
庆阳市中医院	0184330	1	1	1	8920.75	1902.86	1730.19	1952	9.09614	7.55111	7.45599	7.57661	50	2	20	7	2	3	2	1	1	1	1	730	1.35	1	0.54784	2021	202101--	19710101	1	20210106	20210115	9	K80.100x001	1664.94	65.25
庆阳市中医院	77688-1	0	1	0	7284	2165	3360	1164	8.89344	7.68018	8.1197	7.05962	75	1	20	90	3	1	1.1	1	1	0	0	730	1.35	1	0.575597	2017	201703--	19410720	1	20170614	20170623	9		1920	1440
庆阳市中医院	0151609-1	0	1	0	2476.96	564	428.96	1036	7.81479	6.33505	6.06136	6.94312	3	1	10	90	1	3	2	1	1	0	0	730	1.35	2	0.796691	2018	201804--	20150323	1	20181215	20181222	7	J20.900	297.84	131.12
庆阳市中医院	0172148	1	1	1	4650.79	685.86	757.93	1034	8.44479	6.53067	6.63059	6.94119	18	2	20	15	2	7	2	1	1	1	0	730	1.35	1	0.611073	2019	201904--	20011215	1	20191212	20191217	5	O26.900x507	696.93	61
庆阳市中医院	0194872	1	1	1	5130.46	717	436.46	3492	8.54295	6.57508	6.0787	8.15823	69	1	20	80	1	1	1.1	1	1	0	1	730	1.35		0.990022	2021	202112--	19520216	1	20211222	20211231	9	G51.003	39.2	397.26
庆阳市中医院	0182733	1	1	1	7439.25	4033	2059.35	684	8.91453	8.30227	7.63015	6.52796	65	1	20	7	1	3	2	1	1	0	1	730	1.35	1	0.500082	2020	202004--	19550825	1	20201124	20201203	9	I25.103	1371.45	687.9
庆阳市中医院	139250	0	1	0	3747	1506	1249	0	8.22871	7.31721	7.1301		51	1	20	90	3	2	2	1	1	0	0	730	1.35	1	0.0880705	2017	201702--	19651215	1	20170427	20170510	13		1139	110
庆阳市中医院	0176001	1	1	1	6859.86	1679	1957.87	3855	8.83344	7.42595	7.57961	8.25713	70	2	20	7	1	3	2	1	1	0	1	730	1.35	1	0.877006	2020	202002--	19490911	1	20200418	20200430	12	B02.202+G53.0*	714.95	1242.92
庆阳市中医院	137509	0	1	0	3393	986	2169	0	8.12947	6.89366	7.68202		39	1	20	90	3	7	2	1		0	0	730	1.35	1	0.0502536	2017	201701--	19770615	1	20170218	20170223	5		2060	109
庆阳市中医院	0198616	1	1	1	1755.85	547	221.35	686	7.47071	6.30445	5.39974	6.53088	12	1	10	90	1	2	2	1	1	0	1	730	1.35		0.905461	2022	202206--	20091204	1	20220610	20220615	5	J18.000	85.78	135.57
庆阳市中医院	0162718	0	1	0	7799.77	2567	2766.34	1358	8.96185	7.85049	7.92528	7.21377	67	2	20	15	1	2	2	1	1	0	0	730	1.35	1	0.707507	2019	201902--	19520308	1	20190330	20190410	11	J44.900x001	1206.34	1560
庆阳市中医院	0162342-2	1	1	1	3807.58	1940	366.58	1255	8.24475	7.57044	5.90422	7.13489	65	1	20	80	3	1	2	1	1	0	1	730	1.35		0.828735	2022	202205--	19560818	1	20220518	20220527	9	M48.005	277.72	88.86
庆阳市中医院	0134700-7	1	1	1	7618.04	2795	2294.64	3024	8.93827	7.93559	7.73833	8.01434	58	2	20	3	3	1	2	1	1	0	1	730	1.35	7	0.717071	2021	202102--	19630414	1	20210401	20210410	9	H81.901	1504.8	789.84
庆阳市中医院	77473-2	0	1	0	9764	1637	3896	1793	9.18646	7.40062	8.26771	7.49165	59	2	20	80	1	1	2	2	1	0	0	730	1.35	1	0.365618	2017	201702--	19570325	1	20170313	20170330	17		3609	287
庆阳市中医院	0181475-1	1	1	1	5060.87	1379	1923.87	1276	8.52929	7.22911	7.56209	7.15149	69	2	20	7	3	3	2	1	1	0	1	730	1.35	2	0.439302	2021	202101--	19510212	1	20201228	20210108	11	N39.000	1794.16	129.71
庆阳市中医院	77446-1	0	1	0	8298	1243	5106	442	9.02377	7.12528	8.53817	6.09131	56	1	20	90	3	2	1	1	1	0	0	730	1.35	2	0.510995	2018	201802--	19610906	1	20180315	20180328	13		2713	2393
庆阳市中医院	0196837	1	1	1	3522.93	1706	375.23	1120	8.16705	7.44191	5.92754	7.02108	19	2	10	31	1	3	1.1	1	1	0	1	730	1.35		0.799349	2022	202203--	20020924	1	20220224	20220303	7	K85.900	300.02	75.21
庆阳市中医院	0126862-1	1	1	1	5303.48	3101	1054.48	0	8.57612	8.03948	6.9608		56	2	20	14	3	1	2	1	1	0	1	730	1.35	1	0.917609	2020	202004--	19631203	1	20201102	20201112	10	I25.103	86.88	967.6
庆阳市中医院	77434-1	0	1	0	7359	1366	1328	3248	8.90368	7.21964	7.19143	8.08579	76	2	20	90	3	3	1.1	1	1	0	0	730	1.35	2	0.714816	2017	201704--	19410910	1	20171009	20171020	11		1305	23
庆阳市中医院	153511	0	1	0	9202	2615	4229	720	9.12718	7.86902	8.34972	6.57925	57	1	20	90	1	1	1	1	1	0	0	730	1.35	1	0.463124	2018	201802--	19600502	1	20180220	20180302	10		2657	1572
庆阳市中医院	0177612	1	1	1	8245.15	2307	2811.15	20	9.01738	7.7437	7.94135	2.99573	41	1	20	7	3	3	3	2	1	0	1	730	1.35	1	0.00706427	2020	202002--	19790109	1	20200609	20200622	13	S36.002	2811.15	0
庆阳市中医院	0099891-5	1	1	1	7768.02	2215	4510.42	380	8.95777	7.70301	8.41415	5.94017	66	2	20	14	1	1	2	1	1	0	1	730	1.35	5	0.0876816	2021	202103--	19541228	1	20210706	20210710	4	E11.301+H36.0*	4461.62	48.8
庆阳市中医院	0157312-1	1	1	1	11306	4889	3597.2	1564	9.33309	8.49474	8.18791	7.355	83	2	20	7	3	3	1.1	1	1	0	1	730	1.35	2	0.577569	2020	202002--	19370406	1	20200423	20200503	10	I50.908	2180.25	1416.95
庆阳市中医院	0178463	1	1	1	9786.47	1791	4569.68	3862	9.18876	7.49053	8.4272	8.25894	54	2	20	7	1	3	2	1	1	0	1	730	1.35	1	0.833212	2020	202003--	19660403	1	20200708	20200724	16	I25.103	1406.3	3163.38
庆阳市中医院	0183547	1	1	1	3052.29	539	1131.29	812	8.02365	6.28972	7.03111	6.6995	5	2	10	15	1	2	1.1	1	1	0	1	730	1.35	1	0.507119	2020	202004--	20151107	1	20201214	20201221	7	J04.200	957.81	173.48
庆阳市中医院	0174201-1	1	1	1	10479.9	1101.86	2789.72	1584	9.25721	7.00476	7.9337	7.36771	46	2	20	7	3	3	2	1	1	1	1	730	1.35	2	0.438663	2020	202001--	19730910	1	20200317	20200327	10	D09.900	2455.13	334.59
庆阳市中医院	86479-2	0	1	0	5339	1651	1841	0	8.58279	7.40914	7.51806		77	2	20	90	1	2	2	1	1	0	0	730	1.35	3	0.132537	2017	201704--	19400529	1	20170823	20170907	15		1597	244
庆阳市中医院	144976	0	1	0	9393	1305	3047	2562	9.14772	7.17396	8.02191	7.84854	34	1	20	90	3	1	1	1	1	0	0	730	1.35	1	0.512391	2018	201801--	19821205	1	20180130	20180214	15		2735	312
庆阳市中医院	0194916	1	1	1	7432.74	3879	2186.54	0	8.91365	8.26333	7.69008		64	2	20	17	1	1	2	2	2	0	1	730	1.35		0.171568	2022	202201--	19570624	1	20211223	20220104	12	H81.901	1811.4	375.14
庆阳市中医院	136779	0	1	0	5570	1399	1895	0	8.62515	7.24351	7.54697		32	1	20	90	3	1	2	2	2	0	0	730	1.35	1	0.187863	2017	201701--	19841105	1	20170203	20170211	8		1539	356
庆阳市中医院	0179598	1	1	1	12078.3	3714	4480.27	4663	9.39916	8.21986	8.40744	8.44741	52	2	20	7	1	2	1.1	1	1	0	1	730	1.35	1	0.881547	2020	202003--	19671202	1	20200717	20200730	13	I25.103	1083.05	3397.22
庆阳市中医院	0143582	0	1	0	10092	2808	3975	1388	9.2195	7.94023	8.28778	7.23562	60	2	20	80	3	1	1.1		1	0	0	730	1.35	1	0.363789	2017	201703--	19561014	1	20170911	20170929	18		3412	563
庆阳市中医院	0111324-4	0	1	0	11805.7	3584	4187.68	524	9.37634	8.18423	8.3399	6.26149	51	1	20	4	3	2	1.1	1	1	0	0	730	1.35	5	0.306842	2019	201902--	19680520	1	20190604	20190614	10	K74.600x003	3265.94	921.74
庆阳市中医院	0188904	1	1	1	1747.12	439	263.12	448	7.46572	6.0845	5.57261	6.10479	0	2	10	15	1	7	1.1	1	1	0	1	730	1.35	1	0.63722	2021	202102--	20201210	1	20210602	20210608	6	J04.000x004	257.98	5.14
庆阳市中医院	0157308	0	1	0	4199.42	1109	1650.42	260	8.3427	7.01121	7.40878	5.56068	35	2	20	27	3	7	2	1	1	0	0	730	1.35	1	0.547649	2018	201804--	19831015	1	20181106	20181119	13	D64.900	864.18	786.24
庆阳市中医院	137325	0	1	0	6083	1508	3029	1092	8.71325	7.31854	8.01599	6.99577	57	2	20	27	1	3	2	1	1	0	0	730	1.35	1	0.347003	2017	201701--	19591007	1	20170214	20170227	13		2691	338
庆阳市中医院	0099877-4	0	1	0	9802.09	3493	3644.59	1859	9.19035	8.15852	8.201	7.52779	85	2	20	14	1	1	2	1	1	0	0	730	1.35	5	0.819094	2019	201901--	19330609	1	20190121	20190131	10	M81.900	995.63	2648.96
庆阳市中医院	0146937	0	1	0	4910.98	1698	1297.98	1120	8.49923	7.43721	7.16856	7.02108	79	1	20	27	1	1	1.1	1	1	0	0	730	1.35	1	0.857757	2018	201804--	19381223	1	20180920	20180928	8	J44.100	343.94	954.04
庆阳市中医院	77199-3	0	1	0	7993	2330	2587	1739	8.98632	7.75362	7.85825	7.46107	64	1	20	80	3	1	1.1	1	1	0	0	730	1.35	4	0.43435	2017	201704--	19530430	1	20171114	20171125	11		2447	140
庆阳市中医院	0188326	1	1	1	6680.08	1731	306.08	380	8.80689	7.45645	5.72385	5.94017	85	2	20	14	1	1	2	1	1	1	1	730	1.35	1	0.553871	2021	202102--	19360313	1	20210517	20210520	3	H25.900	306.08	0
庆阳市中医院	140945	0	1	0	9965	1639	3212	119	9.20683	7.40184	8.07465	4.77912	59	1	20	90	3	3	2	1	1	0	0	730	1.35	1	0.316722	2017	201703--	19580210	1	20170621	20170704	13		2276	936
庆阳市中医院	0177342	1	1	1	4600.28	784	830.28	1780	8.43387	6.66441	6.72176	7.48437	50	1	10	7	1	2	1.1	1	1	0	1	730	1.35	1	0.760221	2020	202002--	19700226	1	20200602	20200614	12	H81.901	625.89	204.39
庆阳市中医院	77146-1	0	1	0	9384	1084	5089	1630	9.14676	6.98841	8.53484	7.39634	26	1	20	90	1	1	1.1	1	1	0	0	730	1.35	1	0.592201	2017	201702--	19900921	1	20170324	20170413	20		2740	2349
庆阳市中医院	0167823-1	1	1	1	8069.55	1331	4591.55	930	8.99585	7.19369	8.43197	6.83518	37	1	20	7	1	2	1.1	1	1	0	0	730	1.35	2	0.593822	2019	201904--	19820507	1	20191003	20191015	12	K29.603	2242.73	2348.82
庆阳市中医院	0172372-1	1	1	1	2301.1	395	486.1	966	7.74114	5.97889	6.18641	6.87316	3	1	10	15	3	3	2	1	1	0	1	730	1.35	2	0.846202	2020	202004--	20170430	1	20201116	20201123	7	J98.414	223.33	262.77
庆阳市中医院	0083647-3	0	1	0	9841.78	3163	2902.77	3154	9.19439	8.05928	7.97342	8.05643	57	2	20	7	3	2	2	1	1	0	0	730	1.35	4	0.707463	2019	201901--	19620101	3	20190225	20190313	16	E11.900	1771.83	1130.94
庆阳市中医院	0163839	0	1	0	4875.73	1234	2026.53	488	8.49203	7.11802	7.61408	6.19032	46	1	20	7	3	3	2	1	1	0	0	730	1.35	1	0.510871	2019	201902--	19730216	1	20190418	20190501	13	H43.100	1229.93	796.6
庆阳市中医院	0177629	1	1	1	6883.97	1354	4529.97	164	8.83695	7.21082	8.41847	5.09987	56	2	20	7	1	3	1.1	1	1	1	1	730	1.35	1	0.0349384	2020	202002--	19640404	1	20200610	20200615	5	H35.305	4529.97	0
庆阳市中医院	77107-1	0	1	0	7524	2550	3653	782	8.92585	7.84385	8.2033	6.66185	59	1	20	90	3	1	1.1	1	1	0	0	730	1.35	2	0.252311	2017	201703--	19570701	1	20170619	20170701	12		3316	337
庆阳市中医院	77103-2	0	1	0	7693	1136	5229	504	8.94807	7.03527	8.56198	6.22258	54	1	20	90	3	3	1.1	1	1	0	0	730	1.35	3	0.158905	2017	201703--	19630308	1	20170801	20170815	14		4822	407
庆阳市中医院	77096-3	0	1	0	1879	1380	216	0	7.5385	7.22984	5.37528		64	1	20	80	3	1	2	1	1	0	0	730	1.35	1	0	2017	201702--	19520817	1	20170508	20170509	1		216	0
庆阳市中医院	77039-5	0	1	0	7040	1077	4148	0	8.85936	6.98193	8.33038		61	2	20	90	1	3	2	2	1	0	0	730	1.35	1	0.0677435	2017	201702--	19550421	1	20170304	20170325	21		3867	281
庆阳市中医院	77233-8	0	1	0	14832	2484	5041	466	9.60454	7.81763	8.52536	6.14419	76	1	20	90	3	1	1.1	1	1	0	0	730	1.35	9	0.09497	2017	201703--	19401228	1	20170531	20170626	26		4984	57
庆阳市中医院	0192689	1	1	1	8542.82	2976	3134.22	1920	9.05285	7.99834	8.05014	7.56008	74	2	20	27	1	2	1.1	1	1	0	1	730	1.35		0.713439	2021	202110--	19470520	1	20210926	20211009	13	I20.900	1448.34	1685.88
庆阳市中医院	129895-1	0	1	0	7129	837	214	5253	8.87193	6.72982	5.36598	8.56656	57	2	20	90	3	1	2	1	1	0	0	730	1.35	2	0.978416	2018	201803--	19601109	1	20180707	20180716	9		118	96
庆阳市中医院	0181524-3	1	1	1	9278.93	2251	3371.93	2160	9.1355	7.71913	8.12324	7.67786	57	1	20	27	1	3	1.1	1	1	0	1	730	1.35		0.553928	2022	202203--	19640812	1	20220314	20220327	13	J44.100	2467.64	904.29
庆阳市中医院	104417	0	1	0	6989	2081	2802	466	8.85209	7.6406	7.93809	6.14419	60	2	20	80	1	1	2	1	1	0	0	730	1.35	1	0.266524	2017	201701--	19561223	1	20170309	20170328	16		2397	405
庆阳市中医院	0108299-4	1	1	1	8087.86	3145	1583.33	3838	8.99812	8.05357	7.36729	8.25271	53	1	20	4	1	1	1.1	1	1	0	1	730	1.35	1	0.815695	2020	202003--	19661022	1	20200914	20200926	12	E11.401+G63.2*	999.18	584.15
庆阳市中医院	0164424	0	1	0	6727.37	2353	1867.16	860	8.81394	7.76345	7.53217	6.75693	42	1	20	4	3	1	1.1	1	1	0	0	730	1.35	1	0.853063	2019	201902--	19761224	1	20190505	20190521	16	J20.900	400.72	1466.44
庆阳市中医院	0147720	0	1	0	5441.11	1785	1839.01	874	8.60174	7.48717	7.51698	6.77308	26	1	20	7	3	2	2	1	1	0	0	730	1.35	1	0.406869	2019	201901--	19920625	1	20181219	20190102	14	N23.x00	1609.17	229.84
庆阳市中医院	135250	0	1	0	12795	2593	6645	305	9.45681	7.86057	8.80162	5.72031	66	2	20	90	3	1	2	1	1	0	0	730	1.35	1	0.101727	2017	201701--	19500928	1	20161216	20170104	19		6243	402
庆阳市中医院	0189944	1	1	1	4203.87	1248	2228.87	0	8.34376	7.1293	7.70925		69	2	20	7	2	7	2	2	2	0	1	730	1.35	1	0.0130021	2021	202102--	19510825	1	20210624	20210630	6	K85.101	2199.89	28.98
庆阳市中医院	0175265	1	1	1	4189.85	2332	835.85	820	8.34042	7.75448	6.72845	6.7093	51	2	20	3	3	1	1.1	1	1	0	1	730	1.35	1	0.606444	2020	202001--	19690301	1	20200325	20200330	5	M51.202	651.67	184.18
庆阳市中医院	0181524-4	1	1	1	1823.43	359	612.43	656	7.50847	5.88332	6.41743	6.48616	57	1	20	27	3	3	1.1	1	1	0	1	730	1.35		0.517175	2022	202204--	19640812	1	20220418	20220418	1	J44.100	612.43	0
庆阳市中医院	0108624-2	0	1	0	442.26	0	303.26	20	6.0919		5.71459	2.99573	38	2	20	7	3	3	2	1	1	0	0	730	1.35	3	0.0618697	2019	201901--	19800921	1	20190202	20190202	1	R10.402	303.26	0
庆阳市中医院	0187275	1	1	1	7987.82	2070	1428.02	2720	8.98567	7.6353	7.26404	7.90839	76	2	20	27	3	3	1.1	1	1	0	1	730	1.35		0.812631	2022	202205--	19460207	1	20220418	20220502	14	K29.603	777.21	650.81
庆阳市中医院	76793	0	1	0	5424	1737	2988	183	8.59859	7.45991	8.00236	5.20949	68	1	20	70	3	3	2	2	2	0	0	730	1.35	1	0.134027	2017	201701--	19480407	1	20170306	20170318	12		2746	242
庆阳市中医院	76767-1	0	1	0	6645	1684	3355	890	8.80162	7.42893	8.11821	6.79122	65	1	20	90	3	1	2	2	1	0	0	730	1.35	2	0.286455	2017	201702--	19520314	1	20170525	20170607	13		3029	326
庆阳市中医院	141918	0	1	0	6965	1042	2989	675	8.84865	6.9489	8.00269	6.51471	17	2	10	90	3	7	1.1	2	1	0	0	730	1.35	1	0.428493	2017	201703--	20000611	1	20170725	20170803	9		2094	895
庆阳市中医院	0157307-4	1	1	1	2695.95	437	682.95	1288	7.89951	6.07993	6.52642	7.16085	1	2	20	15	1	2	1.1	1	1	0	1	730	1.35	4	0.806312	2020	202001--	20180330	1	20200131	20200207	7	J21.901	381.75	301.2
庆阳市中医院	0122020-1	0	1	0	5439	1639	2195	0	8.60135	7.40184	7.69394		46	1	20	90	1	7	1	1	1	0	0	730	1.35	2	0.0724374	2017	201704--	19711021	1	20171213	20171227	14		2036	159
庆阳市中医院	0162735	0	1	0	7613.28	936	2135.28	563	8.93765	6.84162	7.66635	6.33328	22	2	20	7	3	2	2	1	1	1	0	730	1.35	1	0.367397	2019	201902--	19970101	1	20190330	20190404	5	O00.900	1706.94	428.34
庆阳市中医院	0180067	1	1	1	8733.2	1544	5371.1	684	9.07489	7.34213	8.58879	6.52796	78	1	20	7	1	3	1.1	1	1	0	1	730	1.35	1	0.590096	2020	202003--	19420523	1	20200831	20200914	14	I20.900	2482.01	2889.09
庆阳市中医院	0174875-1	1	1	1	11133.3	3243	4688.34	2300	9.3177	8.08425	8.45283	7.74066	66	1	20	7	3	3	1.1	2	1	0	1	730	1.35	2	0.477713	2020	202002--	19540509	1	20200512	20200522	10	I42.000	3649.92	1038.42
庆阳市中医院	0157307-3	0	1	0	1978.94	315	292.94	428	7.59032	5.75257	5.67997	6.05912	1	2	10	15	1	3	2	1	1	0	0	730	1.35	4	0.593669	2019	201903--	20180330	1	20190819	20190826	7	J18.000	292.94	0
庆阳市中医院	0146988	0	1	0	4799.74	599	1043.14	3153.6	8.47632	6.39526	6.94999	8.0563	32	2	20	27	2	3	3	1	1	0	0	730	1.35	1	0.787266	2018	201804--	19860606	1	20180923	20180927	4	Z33.x00x001	892.79	150.35
庆阳市中医院	94572	0	1	0	9139	2278	4335	0	9.12031	7.73105	8.37448		69	2	20	27	3	1	2	1	1	0	0	730	1.35	1	0.0876586	2017	201701--	19470407	1	20170209	20170228	19		3955	380
庆阳市中医院	0170390	1	1	1	7849	1878	3459	2996	8.96814	7.53796	8.14874	8.00503	62	2	20	7	1	2	2	1	1	0	0	730	1.35	1	0.831527	2019	201904--	19570720	1	20191031	20191112	12	I25.103	1087.49	2371.51
庆阳市中医院	0196854	1	1	1	4968.75	3020	1467.85	640	8.51092	8.01301	7.29155	6.46147	70	2	20	27	1	3	1.1	1	1	0	1	730	1.35		0.622141	2022	202202--	19520221	1	20220224	20220226	2	I50.900x018	796.47	671.38
庆阳市中医院	0181522	1	1	1	7620.31	3811	2410.31	0	8.93857	8.24565	7.78751		52	1	20	7	2	7	1.1	1	1	0	1	730	1.35	1	0	2020	202004--	19680701	1	20201019	20201031	12	E11.401+G63.2*	2410.31	0
庆阳市中医院	157849	0	1	0	5728	3791	667	520	8.65312	8.24039	6.50279	6.25383	58	2	20	90	1	2	2	1	1	0	0	730	1.35	1	0.78433	2018	201803--		1	20180712	20180717	5		256	411
庆阳市中医院	0157708-1	0	1	0	9929.26	1685	5078.46	1289	9.20324	7.42952	8.53276	7.16162	50	2	20	7	3	3	2	1	1	0	0	730	1.35	2	0.6299	2019	201901--	19681003	1	20190210	20190225	15	S52.500x001	2356.6	2721.86
庆阳市中医院	0178433	1	1	1	3789.77	1595	215.77	40	8.24006	7.37463	5.37421	3.68888	19	2	10	7	3	3	2	2	1	0	1	730	1.35	1	0.156391	2020	202003--	20000828	1	20200707	20200713	6	M67.400x031	215.77	0
庆阳市中医院	0101124-1	0	1	0	14147.5	2709.86	3422.63	3400	9.55729	7.90465	8.13816	8.13153	45	2	20	2	3	1	2	1	1	1	0	730	1.35	2	0.505377	2019	201903--	19730816	1	20190712	20190721	9	R10.400	3374.63	48
庆阳市中医院	0126838-8	1	1	1	6268.15	2938	1459.85	20	8.74324	7.98548	7.28609	2.99573	57	2	20	7	3	3	2	1	1	0	0	730	1.35	9	0.0414907	2020	202001--	19620812	1	20191218	20200102	15	Z51.103	1418.45	41.4
庆阳市中医院	0175711-1	1	1	1	1373.04	92	517.04	692	7.22478	4.52179	6.24812	6.53959	30	2	20	7	2	7	2	1	1	0	1	730	1.35	2	0.73297	2020	202002--	19890812	1	20200624	20200629	5	O26.900x104	322.85	194.19
庆阳市中医院	0099022-4	1	1	1	7574.42	3763	2127.42	0	8.93253	8.23297	7.66267		67	2	20	7	1	3	1.1	1	1	0	1	730	1.35	4	0.378778	2021	202101--	19531116	1	20210120	20210201	12	E11.401+G63.2*	1321.6	805.82
庆阳市中医院	0164959-1	1	1	1	5421.98	759	28.98	4074	8.59822	6.632	3.36661	8.31238	49	2	20	15	1	1	1.1	1	1	0	1	730	1.35	2	1	2021	202103--	19711218	1	20210731	20210811	11	M51.202	0	28.98
庆阳市中医院	0169573	1	1	1	4796.04	1046	954.24	180	8.47555	6.95273	6.86092	5.19296	42	2	20	7	3	2	2	1	1	0	0	730	1.35	1	0.3315	2019	201904--	19771015	1	20191009	20191017	8	N87.000x003	758.24	196
庆阳市中医院	0191196	1	1	1	5525.74	952	2719.74	1140	8.61717	6.85856	7.90829	7.03878	54	2	20	7	1	3	1.1	1	1	0	1	730	1.35	1	0.706358	2021	202103--	19670708	1	20210806	20210819	13	K74.607	1133.38	1586.36
庆阳市中医院	136897	0	1	0	7597	1264	5067	651	8.93551	7.14204	8.5305	6.47851	72	2	20	90	1	3	1.1	1	1	0	0	730	1.35	1	0.194474	2017	201701--	19440212	1	20170204	20170213	9		4606	461
庆阳市中医院	0183970	1	1	1	3623.78	607	1140.08	958	8.19527	6.40853	7.03885	6.86485	16	2	20	11	3	7	2	1	1	0	1	730	1.35	1	0.644637	2020	202004--	20041203	1	20201225	20201231	6		745.58	394.5
庆阳市中医院	0160241	0	1	0	3386.04	1518	523.84	700	8.12742	7.32515	6.26119	6.55108	37	2	20	2	3	3	2	1	1	1	0	730	1.35	1	0.932802	2019	201901--	19811015	1	20190121	20190128	7	D48.601	82.24	441.6
庆阳市中医院	0126570-1	1	1	1	3349.67	534	745.47	824	8.11662	6.2804	6.61401	6.71417	26	2	20	27	2	2	2	1	1	0	1	730	1.35		0.795358	2022	202201--	19951005	1	20220117	20220121	4	O26.900x507	321.18	424.29
庆阳市中医院	0157304	0	1	0	3507.98	239	829.98	286	8.1628	5.47646	6.7214	5.65599	1	1	10	90	1	7	2	1	1	0	0	730	1.35	1	0.256277	2018	201804--	20180827	1	20181106	20181113	7	J18.000	829.98	0
庆阳市中医院	0152434-3	1	1	1	10021.8	2374	5270.43	1840	9.21252	7.77233	8.56987	7.51752	71	1	20	7	3	3	2	1	1	0	1	730	1.35	4	0.467238	2020	202003--	19490428	1	20200814	20200828	14	C61.x00	3788.17	1482.26
庆阳市中医院	0159577	0	1	0	2023.18	540	720.18	116	7.61243	6.29157	6.5795	4.75359	22	1	10	27	3	2	2	1	1	0	0	730	1.35	1	0.383338	2018	201804--	19960215	1	20181115	20181121	6	K61.001	515.64	204.54
庆阳市中医院	76371-5	0	1	0	15717	3840	5346	1716	9.6625	8.25323	8.5841	7.44775	79	2	20	80	3	1	1.1	1	1	0	0	730	1.35	6	0.331068	2017	201704--	19380219	1	20171109	20171124	15		4724	622
庆阳市中医院	0192918	1	1	1	1495.68	418	165.68	344	7.31034	6.03548	5.11006	5.84064	1	2	10	90	1	3	2	1	1	0	1	730	1.35		0.674933	2021	202110--	20200907	1	20211008	20211013	5	J18.000	165.68	0
庆阳市中医院	109840	0	1	0	7035	2262	3706	0	8.85865	7.724	8.21771		84	1	20	80	1	1	2	1	1	0	0	730	1.35	1	0.0350782	2017	201701--	19330202	1	20170223	20170302	7		3576	130
庆阳市中医院	0198569	1	1	1	2228.27	554	659.77	576	7.70898	6.31716	6.49189	6.35611	2	2	10	90	3	2	2	2	1	0	1	730	1.35		0.513906	2022	202206--	20190925	1	20220608	20220613	5	J04.000	600.7	59.07
庆阳市中医院	0181339	1	1	1	5783.93	1413	1479.93	0	8.66284	7.25347	7.29975		26	2	20	7	3	2	2	1	1	1	1	730	1.35	1	0.381525	2020	202004--	19931218	1	20201013	20201020	7	N87.100x002	915.3	564.63
庆阳市中医院	0158745	0	1	0	4049.37	1575	868.26	1342	8.30632	7.36201	6.76649	7.20192	62	2	20	27	3	3	2	1	1	0	0	730	1.35	1	0.96652	2018	201804--	19551028	1	20180810	20180815	5	I25.103	74	794.26
庆阳市中医院	0181815	1	1	1	1220.34	214	580.34	748	7.10688	5.36598	6.36361	6.6174	65	1	20	15	1	3	1.1	1	1	0	1	730	1.35	1	0.894605	2020	202004--	19550315	1	20201028	20201029	1	M54.300	140	440.34
庆阳市中医院	0142218	0	1	0	2963	140	1443	0	7.99396	4.94164	7.27448		28	2	20	90	3	7	2	1	1	0	0	730	1.35	1	0.233541	2017	201703--	19890721	1	20170803	20170807	4		1106	337
庆阳市中医院	0089545-1	1	1	1	8431.44	4439	1993.84	1280	9.03972	8.39818	7.59782	7.15462	66	1	20	27	1	1	1.1	1	1	0	1	730	1.35		0.824613	2021	202112--	19551023	1	20211215	20211227	12	E11.700x033	574.19	1419.65
庆阳市中医院	0178064	1	1	1	2608.25	543	1309.25	554	7.86643	6.29711	7.17721	6.31716	37	2	20	13	3	7	2	1	1	0	1	730	1.35	1	0.401551	2020	202002--	19821009	1	20200624	20200628	4	O04.401	1115.06	194.19
庆阳市中医院	104132	0	1	0	4860	2868	1432	184	8.48879	7.96137	7.26683	5.21494	83	2	20	80	1	1	2	1	1	0	0	730	1.35	1	0.164604	2016	201701--	19330420	1	20161209	20161214	5		1350	82
庆阳市中医院	75017-1	0	1	0	10583	1744	7084	889	9.267	7.46394	8.86559	6.7901	78	2	20	90	3	1	1.1	1	1	0	0	730	1.35	2	0.29186	2017	201702--	19390215	1	20170522	20170606	15		5646	1438
庆阳市中医院	0106846-2	0	1	0	6426.52	2856	2271.52	438	8.76819	7.95718	7.7282	6.08222	46	1	20	2	1	1	1.1	1	1	0	0	730	1.35	3	0.746726	2019	201901--	19721218	1	20190101	20190111	10	I25.103	686.25	1585.27
庆阳市中医院	0080645-10	0	1	0	8510.63	1713	3524.63	1698	9.04907	7.446	8.16753	7.43721	66	2	20	7	1	2	1.1	1	1	0	0	730	1.35	11	0.424183	2019	201903--	19530106	1	20190718	20190731	13	K29.603	3007.28	517.35
庆阳市中医院	0184577	1	1	1	2516.77	748	757.77	0	7.83073	6.6174	6.63038		9	1	10	9	3	7	3	2	2	1	1	730	1.35	1	0	2021	202101--	20110901	1	20210112	20210118	6	N48.100	757.77	0
庆阳市中医院	0147359	0	1	0	4862.46	2332	1291.44	442	8.4893	7.75448	7.16351	6.09131	22	2	10	27	3	3	2	1	1	0	0	730	1.35	1	0.964827	2018	201804--	19960402	1	20181210	20181217	7	I49.900	60.97	1230.47
庆阳市中医院	0181182	1	1	1	9812.89	1781	2814.98	5722	9.19145	7.48493	7.94271	8.65207	66	2	20	7	3	2	2	1	1	0	1	730	1.35	1	0.945081	2020	202004--	19540304	1	20201009	20201031	22	M48.005	468.84	2346.14
庆阳市中医院	0171779	1	1	1	8327.56	3217	2861.76	1190	9.02733	8.0762	7.95919	7.08171	66	1	20	14	1	1	1.1	1	1	0	0	730	1.35	1	0.654558	2019	201904--	19530221	1	20191204	20191212	8	M51.202	1399.65	1462.11
庆阳市中医院	149399	0	1	0	12102	1721	4964	1432	9.40113	7.45066	8.50997	7.26683	53	1	20	90	1	3	1	1	1	0	0	730	1.35	1	0.22389	2017	201704--	19641002	1	20171128	20171211	13		4964	0
庆阳市中医院	0109726-9	1	1	1	7602.57	1897	3943.77	20	8.93624	7.54803	8.27989	2.99573	70	1	20	14	3	1	1.1	1	1	0	1	730	1.35	10	0.167068	2020	202002--	19500104	1	20200607	20200619	12	K92.207	3301.55	642.22
庆阳市中医院	0187920	1	1	1	3937.82	1448	1467.62	252	8.27838	7.27794	7.2914	5.52943	45	2	30	6	3	1	2	2	1	0	1	730	1.35	1	0.408142	2021	202102--	19750605	1	20210506	20210511	5	D50.001	1017.77	449.85
庆阳市中医院	0181513	1	1	1	1797.4	436	31.4	1008	7.4941	6.07764	3.44681	6.91572	6	2	10	9	1	3	2	1	1	0	1	730	1.35	1	0.96979	2020	202004--	20140424	1	20201019	20201025	6	J04.200	31.4	0
庆阳市中医院	0189398	1	1	1	4362.17	2860	326.37	963	8.38072	7.95858	5.78803	6.87005	61	2	20	7	2	7	2	1	1	0	1	730	1.35	1	0.850446	2021	202103--	19591008	1	20210730	20210810	11	S39.910	192.83	133.54
庆阳市中医院	139797	0	1	0	949	244	164	29	6.85541	5.49717	5.09987	3.3673	1	1	10	90	3	7	2	2	1	0	0	730	1.35	1	0.150259	2017	201702--	20160605	1	20170515	20170523	8		164	0
庆阳市中医院	0164143	0	1	0	2075.9	670	644.9	548	7.63815	6.50728	6.4691	6.30628	19	2	10	9	3	7	2	1	1	0	0	730	1.35	1	0.53852	2019	201902--	19991213	1	20190425	20190429	4	R19.002	550.5	94.4
庆阳市中医院	0161345-1	0	1	0	3902.36	1830	892.36	468	8.26934	7.51207	6.79387	6.14847	50	1	20	7	1	2	2	1	1	0	0	730	1.35	1	0.813424	2019	201902--	19690509	1	20190528	20190605	8	B02.202+G53.0*	253.81	638.55
庆阳市中医院	0150577-1	0	1	0	6881.83	2965	2290.83	864	8.83664	7.99463	7.73667	6.76157	69	2	90	14	1	1	1.1	1	1	0	0	730	1.35	2	0.737041	2019	201903--	19491005	1	20190817	20190827	10	I10.x00x032	829.59	1461.24
庆阳市中医院	0107566-2	0	1	0	7371.06	3275	2470.06	10	8.90532	8.09407	7.812	2.30259	59	1	20	6	3	1	1.1	1	1	0	0	730	1.35	3	0.836665	2019	201903--	19600816	1	20190827	20190912	16	M06.900	405.08	2064.98
庆阳市中医院	0155344	0	1	0	1177.82	165	226.82	335	7.07142	5.10595	5.42416	5.81413	2	1	10	90	1	7	2	1	1	0	0	730	1.35	1	0.596276	2018	201804--	20160722	1	20181027	20181101	5	K52.917	226.82	0
庆阳市中医院	0157303	0	1	0	7070.14	1095	3446.14	2868	8.86364	6.99851	8.14501	7.96137	35	1	20	27	3	2	1.1	2	1	0	0	730	1.35	1	0.532063	2018	201804--	19830524	1	20181106	20181115	9	K35.000x006	2954.62	491.52
庆阳市中医院	0197076	1	1	1	10066	4551	2968.17	2452	9.21692	8.4231	7.9957	7.80466	55	2	20	27	1	3	2	1	1	0	1	730	1.35		0.712507	2022	202203--	19660405	1	20220302	20220314	12	I20.900	1558.26	1409.91
庆阳市中医院	0192352	1	1	1	7794.6	2828	1786.6	3224	8.96119	7.94733	7.48807	8.07838	79	1	20	14	1	1	1.1	1	1	0	1	730	1.35	1	0.821953	2021	202103--	19420308	1	20210913	20210926	13	H81.901	892.12	894.48
庆阳市中医院	0154509-1	1	1	1	5093.99	1545	586.99	0	8.53582	7.34278	6.37501		56	2	20	7	3	3	2	1	1	1	1	730	1.35	2	0	2020	202004--	19641022	1	20201117	20201121	4	H26.900	586.99	0
庆阳市中医院	0156888-1	1	1	1	5230.73	1423	1063.73	2560	8.56231	7.26052	6.96954	7.84776	51	2	20	27	1	2	1.1	1	1	0	1	730	1.35		0.959942	2022	202206--	19710216	1	20220602	20220618	16	G45.004	145.16	918.57
庆阳市中医院	0169477-1	1	1	1	7370.97	1266.86	1437.41	352	8.9053	7.1443	7.2706	5.86363	47	2	20	27	1	2	2	1	1	1	1	730	1.35		0.233177	2021	202112--	19741217	1	20211209	20211221	12	K80.100x001	1372.16	65.25
庆阳市中医院	0129406-1	1	1	1	9266.54	3847	2499.34	1952	9.13417	8.25505	7.82378	7.57661	72	2	20	27	1	3	1.1	1	1	0	1	730	1.35		0.675019	2021	202112--	19490119	1	20211211	20211222	11	I24.901	1446.6	1052.74
庆阳市中医院	0128315-3	0	1	0	7424.72	1888	3421.92	468	8.91257	7.54327	8.13796	6.14847	55	2	20	27	1	2	1.1	1	1	0	0	730	1.35	3	0.892962	2018	201804--	19631008	1	20181114	20181128	14	J47.x00	416.37	3005.55
庆阳市中医院	139493	0	1	0	5621	386	1909	235	8.63426	5.95584	7.55433	5.45959	28	2	20	90	3	3	2	2	1	0	0	730	1.35	1	0.20056	2017	201702--	19890308	1	20170508	20170515	7		1714	195
庆阳市中医院	0173489	1	1	1	8140.57	716	2142.77	1206.8	9.00462	6.57368	7.66985	7.09573	31	2	20	7	2	7	2	1	1	1	0	730	1.35	1	0.458402	2020	202001--	19880320	1	20200109	20200119	10	O26.900x504	1814.12	328.65
庆阳市中医院	0162786	0	1	0	2637.3	441	514.3	1246	7.87751	6.08905	6.24281	7.12769	6	1	10	15	1	2	1.1	1	1	0	0	730	1.35	1	0.769051	2019	201902--	20120617	1	20190401	20190408	7	J20.900	406.54	107.76
庆阳市中医院	0159423	0	1	0	3741.32	878	1124.32	0	8.22719	6.77765	7.02493		64	2	20	27	3	3	2	2	2	1	0	730	1.35	1	0	2018	201804--	19540821	1	20181112	20181121	9	H02.000	1124.32	0
庆阳市中医院	0183226	1	1	1	5497.66	1438	933.66	0	8.61208	7.27101	6.83911		72	1	20	7	1	2	2	1	1	1	1	730	1.35	1	0	2020	202004--	19480821	1	20201209	20201213	4	H26.200	933.66	0
庆阳市中医院	0130448-1	1	1	1	2593.58	715	976.88	858	7.86079	6.57228	6.88436	6.7546	73	2	20	14	1	1	2	1	1	0	1	730	1.35	1	0.788842	2021	202103--	19470918	1	20210727	20210731	4	H81.901	387.45	589.43
庆阳市中医院	0168602	0	1	0	8801.37	2256	3367.45	3526	9.08266	7.72135	8.12191	8.16792	58	2	20	7	1	3	1.1	1	1	0	0	730	1.35	1	0.736685	2019	201903--	19610415	1	20190903	20190918	15	I69.300x003	1815.15	1552.3
庆阳市中医院	0172741	1	1	1	8015.07	3697	2796.07	592	8.98908	8.21528	7.93597	6.38351	69	1	20	7	1	2	1.1	1	1	0	0	730	1.35	1	0.56456	2020	202001--	19500911	1	20191224	20200104	11	I10.x00x032	1475.3	1320.77
庆阳市中医院	0162933	0	1	0	1643.42	540	610.42	100	7.40453	6.29157	6.41415	4.60517	45	2	20	7	3	7	2	1	1	0	0	730	1.35	1	0.597646	2019	201902--	19731226	1	20190404	20190408	4	D64.900	285.84	324.58
庆阳市中医院	136044-6	0	1	0	6039	976	4295	136	8.70599	6.88346	8.36521	4.91265	56	2	20	27	3	3	2	1	1	0	0	730	1.35	1	0.0306928	2017	201702--	19610417	1	20170425	20170510	9		4295	0
庆阳市中医院	0174286	1	1	1	6575.17	1043	1279.17	2245	8.79106	6.94986	7.15397	7.71646	28	1	20	7	1	3	2	1	1	1	1	730	1.35	1	0.672788	2020	202001--	19911016	1	20200225	20200309	13	K60.300	1153.15	126.02
庆阳市中医院	0099857-1	0	1	0	6584.38	2436	1531.7	896	8.79246	7.79811	7.33413	6.79794	79	2	20	80	1	1	1.1	1	1	0	0	730	1.35	2	0.453804	2018	201804--	19390716	1	20180731	20180804	4	I63.900	1326	205.7
庆阳市中医院	0171933	1	1	1	9143.15	3611	2373.15	2956	9.12076	8.19174	7.77197	7.99159	41	2	20	3	1	1	1.1	1	1	0	0	730	1.35	1	0.821812	2019	201904--	19780806	1	20191209	20191223	14	E11.401+G63.2*	949.59	1423.56
庆阳市中医院	0185892	1	1	1	5972.94	2992	1434.94	1368	8.69499	8.0037	7.26888	7.22111	59	1	20	7	1	3	2	1	1	0	1	730	1.35	1	0.688377	2021	202101--	19610410	1	20210304	20210312	8	H81.901	873.46	561.48
庆阳市中医院	0147985	0	1	0	8952.67	755	1773.27	3690.4	9.09971	6.62672	7.48058	8.21349	23	2	20	27	2	3	2	1	1	1	0	730	1.35	1	0.753841	2018	201804--	19950613	1	20181008	20181015	7	Z33.x00x001	1344.93	428.34
庆阳市中医院	0181504	1	1	1	5949.27	3217	1492.27	64	8.69102	8.0762	7.30805	4.15888	82	1	20	14	3	1	1.1	1	1	0	1	730	1.35	1	0.0743187	2020	202004--	19380106	1	20201019	20201029	10	I25.103	1440.61	51.66
庆阳市中医院	0180167-1	1	1	1	1419.36	100	278.36	450	7.25796	4.60517	5.62892	6.10925	14	2	10	9	3	7	2	1	1	0	1	730	1.35	2	0.898457	2020	202003--	20060809	1	20200911	20200919	8	D69.006	73.96	204.4
庆阳市中医院	0187284	1	1	1	6825.92	1849	2732.72	1824	8.82848	7.5224	7.91305	7.50879	74	2	20	7	1	1	2	1	1	0	1	730	1.35	1	0.778632	2021	202101--	19461201	3	20210105	20210112	7	I50.900x018	1008.71	1724.01
庆阳市中医院	0178264-1	1	1	1	3348.74	1426	626.24	210	8.11634	7.26263	6.43973	5.34711	30	2	20	7	2	7	3	1	1	0	1	730	1.35	1	0.59276	2020	202004--	19900314	1	20201118	20201122	4	O26.900x503	340.55	285.69
庆阳市中医院	0136209-2	1	1	1	3762.73	630	1096.73	1672	8.2329	6.44572	7.00009	7.42178	5	2	10	15	1	3	2	1	1	0	0	730	1.35	3	0.722952	2020	202001--	20140708	1	20200106	20200118	12	J18.000	767.07	329.66
庆阳市中医院	0178963	1	1	1	1956.55	645	426.55	0	7.57894	6.46925	6.05573		11	1	10	7	3	7	2	1	1	1	1	730	1.35	1	0	2020	202003--	20090126	1	20200729	20200803	5	N47.x01	426.55	0
庆阳市中医院	0139201-5	0	1	0	6712.18	1026	1844.19	5506	8.81168	6.93342	7.5198	8.61359	46	1	90	7	1	3	1.1	1	1	0	0	730	1.35	6	0.893909	2019	201901--	19720912	1	20190107	20190117	10	I69.100x001	779.79	1064.4
庆阳市中医院	0076685-21	0	1	0	8068.71	1891	4279.73	20	8.99575	7.54486	8.36164	2.99573	79	2	20	7	1	2	2	1	1	0	0	730	1.35	22	0.572471	2019	201901--	19390810	1	20190213	20190227	14	I10.x00x032	1838.26	2441.47
庆阳市中医院	0126838-14	1	1	1	9017.12	2286	5227.12	954	9.10688	7.73456	8.56162	6.86066	59	2	20	27	2	2	3	1	1	0	1	730	1.35		0.17602	2021	202111--	19620812	1	20211116	20211130	14	Z51.102	5093.12	134
庆阳市中医院	0159174	0	1	0	8736.63	2003	2506.27	4461	9.07528	7.6024	7.82655	8.40313	71	2	20	27	2	3	2	1	1	0	0	730	1.35	1	0.926801	2018	201804--	19470614	1	20180823	20180903	11	M51.202	510	1996.27
庆阳市中医院	0186481	1	1	1	5822.61	2361	1451.61	1552	8.6695	7.76684	7.28043	7.3473	50	2	20	7	1	3	2	1	1	0	1	730	1.35	1	0.693772	2021	202102--	19710202	1	20210322	20210402	11	K21.900x003	919.79	531.82
庆阳市中医院	0128634-5	1	1	1	4660.32	1623	1278.32	1468	8.44684	7.39203	7.1533	7.29166	65	2	20	7	3	3	1.1	1	1	0	1	730	1.35	5	0.625193	2020	202004--	19550224	1	20201104	20201113	9	H81.901	1029.34	248.98
庆阳市中医院	0137751-1	0	1	0	7927.82	588	1925.12	1360.4	8.97813	6.37673	7.56274	7.21553	29	2	20	27	3	7	2	2	2	1	0	730	1.35	2	0.521671	2018	201804--	19891218	1	20181218	20181225	7	Z33.x00x001	1571.56	353.56
庆阳市中医院	0191315	1	1	1	6515.67	1996	2188.97	2221	8.78197	7.5989	7.69119	7.70571	55	2	20	7	1	2	1.1	1	1	0	1	730	1.35	1	0.617852	2021	202103--	19660725	1	20210810	20210820	10	E11.700x033	1685.26	503.71
庆阳市中医院	0177399	1	1	1	7813.15	2256	775.15	4362	8.96356	7.72135	6.65306	8.38069	52	2	20	7	1	2	1.1	1	1	0	1	730	1.35	1	0.970507	2020	202002--	19671030	3	20200603	20200615	12	I63.900	151.51	623.64
庆阳市中医院	138583	0	1	0	4680	3240	599	334	8.45105	8.08333	6.39526	5.81114	75	2	20	27	3	3	2	1	1	0	0	730	1.35	1	0.655949	2017	201702--	19420213	1	20170330	20170420	8		321	278
庆阳市中医院	0153269-2	1	1	1	5004.18	2160	1810.18	80	8.51803	7.67786	7.50118	4.38203	75	2	20	7	1	3	1.1	1	1	0	1	730	1.35	2	0.323874	2021	202101--	19451229	1	20210105	20210115	10	I63.900	1278	532.18
庆阳市中医院	0188955	1	1	1	4014.19	1603	1415.59	348	8.29759	7.37963	7.2553	5.8522	35	2	20	7	2	3	2	1	1	0	1	730	1.35	1	0.281698	2021	202102--	19851012	1	20210603	20210611	8	N39.000	1266.79	148.8
庆阳市中医院	0181502	1	1	1	2585.42	1352	345.42	0	7.85764	7.20934	5.84476		64	2	20	15	3	1	2	1	1	1	1	730	1.35	1	0	2020	202004--	19560106	1	20201019	20201026	7	N93.901	345.42	0
庆阳市中医院	0166268-4	1	1	1	2557.01	528	770.01	804	7.84659	6.2691	6.6464	6.6896	2	1	10	15	1	3	2	1	1	0	1	730	1.35	4	0.513898	2021	202102--	20181003	1	20210402	20210409	7	R50.900x002	765.13	4.88
庆阳市中医院	119351-1	0	1	0	5898	1345	2524	977	8.68237	7.20415	7.8336	6.88449	76	2	20	90	3	1	1.1	1	1	0	0	730	1.35	2	0.529277	2017	201704--	19400828	1	20170825	20170909	15		1648	876
庆阳市中医院	0102920-4	1	1	1	5219.78	2103	1352.78	762	8.56021	7.65112	7.20992	6.63595	56	1	20	2	3	1	2	1	1	0	1	730	1.35	5	0.554209	2020	202003--	19631002	1	20200724	20200806	13	M51.202	942.75	410.03
庆阳市中医院	0184569	1	1	1	6970.51	1077	1571.51	3504	8.84944	6.98193	7.35979	8.16166	52	2	20	7	1	3	2	1	1	1	1	730	1.35	1	0.748124	2021	202101--	19680318	1	20210112	20210121	9	混合痔	1278.4	293.11
庆阳市中医院	0151661-2	0	1	0	2322.49	428	521.49	798	7.7504	6.05912	6.25669	6.68211	2	1	10	15	3	7	1.1	1	1	0	0	730	1.35	3	0.656542	2019	201901--	20161109	1	20190205	20190212	7	R56.803	453.19	68.3
庆阳市中医院	0117846-7	1	1	1	21306.3	3326	8968.13	2048	9.96676	8.10953	9.10143	7.62462	41	1	20	7	1	3	1.1	1	1	0	1	730	1.35	8	0.325091	2021	202103--	19791112	1	20210720	20210807	18	K74.602	7434.89	1533.24
庆阳市中医院	0144388-1	0	1	0	9319.37	5207	851.37	3180	9.13985	8.55776	6.74685	8.06464	66	1	20	14	3	1	2	1	1	0	0	730	1.35	2	0.788814	2019	201901--	19530110	1	20190125	20190201	7	R10.101	851.37	0
庆阳市中医院	0179831	1	1	1	10433.4	2037	874.39	0	9.25277	7.61923	6.77353		1	1	10	15	2	2	3	2	2	0	1	730	1.35	1	0	2020	202003--	20200823	1	20200823	20200903	11	P91.600	874.39	0
庆阳市中医院	0147506-1	1	1	1	4113.06	1872	1515.86	240	8.32192	7.53476	7.32374	5.48064	70	2	20	27	1	3	1.1	1	1	0	1	730	1.35		0.740811	2022	202206--	19520510	1	20220601	20220607	6	I50.000	455.1	1060.76
庆阳市中医院	118245-1	0	1	0	3701	668	1316	240	8.21636	6.50429	7.18235	5.48064	24	2	20	90	3	7	2	2	1	0	0	730	1.35	1	0.342545	2017	201702--	19930223	1	20170526	20170530	4		1023	293
庆阳市中医院	0098773-8	1	1	1	20607.1	4635	9184.63	464	9.93339	8.44139	9.12529	6.13988	65	2	20	14	1	1	2	2	1	1	1	730	1.35	8	0.226132	2021	202102--	19560420	1	20210528	20210622	25	N18.900	7466.77	1717.86
庆阳市中医院	125243	0	1	0	3018	992	1667	0	8.01235	6.89972	7.41878		33	2	20	90	3	3	2	1	1	0	0	730	1.35	1	0.20096	2017	201702--	19831211	1	20170328	20170403	6		1332	335
庆阳市中医院	0090281-1	1	1	1	4449.59	1713	1617.59	754	8.40057	7.446	7.38869	6.62539	79	1	20	7	3	2	1.1	1	1	0	0	730	1.35	2	0.525588	2020	202001--	19400824	1	20200116	20200122	6	R10.402	1125.11	492.48
庆阳市中医院	0173246-1	1	1	1	7945.94	967	309.94	11993	8.98042	6.8742	5.73638	9.39208	47	1	20	3	1	1	1.1	1	1	0	1	730	1.35	2	0.988924	2020	202001--	19721015	1	20200227	20200310	12	I69.100x002	136.27	173.67
庆阳市中医院	0181499-6	1	1	1	7206.77	920	4579.17	0	8.88278	6.82437	8.42927		52	1	20	27	1	2	2	1	1	1	1	730	1.35		0.010657	2021	202112--	19681225	1	20211202	20211206	4	E11.301+H36.0*	4530.37	48.8
庆阳市中医院	139439-1	0	1	0	4585	498	2118	0	8.43055	6.2106	7.65823		47	2	20	90	3	3	2	2	1	0	0	730	1.35	2	0.0240793	2017	201703--	19700606	1	20170721	20170803	13		2067	51
庆阳市中医院	0096135-16	0	1	0	9056.8	2965	4179.4	898	9.11127	7.99463	8.33792	6.80017	77	2	30	14	1	1	1.1	1	1	0	0	730	1.35	17	0.786594	2019	201903--	19420507	1	20190714	20190727	13	I10.x00x032	1083.55	3095.85
庆阳市中医院	0191388	1	1	1	5518.03	2432	1836.63	0	8.61578	7.79647	7.51569		73	1	20	14	1	1	1.1	1	1	0	1	730	1.35	1	0.583286	2021	202103--	19480525	1	20210812	20210824	12	H81.901	765.35	1071.28
庆阳市中医院	0181499-4	1	1	1	4656.64	1478	1548.24	380	8.44605	7.29845	7.34487	5.94017	52	1	20	6	1	2	2	1	1	0	1	730	1.35	4	0.601689	2021	202103--	19681225	1	20210712	20210726	14	H34.802	768.04	780.2
庆阳市中医院	0185182	1	1	1	1219	1126	0	0	7.10579	7.02643			50	1	20	7	3	7	2	1	1	0	1	730	1.35	1		2021	202101--	19700524	1	20210209	20210210	1	S42.000	0	0
庆阳市中医院	0114494-3	1	1	1	7148.3	3225	1609.9	2480	8.87463	8.07869	7.38393	7.81601	69	1	20	80	1	2	1.1	1	1	0	1	730	1.35		0.754194	2022	202203--	19520730	1	20220307	20220316	9	E11.401+G63.2*	1005.32	604.58
庆阳市中医院	0105996-1	1	1	1	2817.93	514	811.93	1360	7.94376	6.24222	6.69941	7.21524	9	2	10	15	1	2	1.1	1	1	0	0	730	1.35	2	0.699392	2020	202001--	20101006	1	20191227	20200104	8	J20.900	652.9	159.03
庆阳市中医院	0185364	1	1	1	8170.05	2293	3420.55	1232	9.00823	7.73762	8.13756	7.11639	65	1	20	14	1	1	1.1	1	1	0	1	730	1.35	1	0.478052	2021	202101--	19560301	1	20210220	20210303	11	J44.900	2428.39	992.16
[truncated: 98,000 more rows]
