# Supplementary material for: Do the diagnosis-related group payment reforms have a negative impact?—an empirical study from Western China
Source: Front Public Health. 2025 Apr 11;13:1550480. doi: 10.3389/fpubh.2025.1550480 (PMC12021814; doi:10.3389/fpubh.2025.1550480)
Supplement: Supplementary file 2 [file Table_2.xlsx]

## Sheet: Sheet1
Hospitalname	Casenumber	Treat_Post	Treat	Post	y1	y2	y3	y4	lny1	lny2	lny3	lny4	Age	Gender	MaritalStatus	Occupation	ClinicalPathway	TypesOfInsurance	TypesOfTreatment	UseTCMeqiup	UseTCMtech	Surgery_procedures	Covid_19	Number_of_bed	CMI	Hospitalazationtimes	RatioTCM	year	Date	Birth	Nationality	AdmissionTime	Dischargetime	LOS	ICD10	Westmedicinecost	TCMmedicinecost
天水市中医医院	341135	0	0	0	8797.23	2845.3	3464.63	1465	9.08219	7.95342	8.15036	7.28961	60	1	20	15		99	1.1	1	2	0	0	530	1.03	1	0.548143	2019	201903--	19581128	1	20190715	20190731	16	D69.406	2227.49	1237.14
天水市中医医院	303532	0	0	0	8833.27	3247.7	3744.67	1309.4	9.08628	8.0857	8.22809	7.17732	76	1	20	90		99	1.1	2	1	0	0	510	1.03	1	0.44738	2018	201802--	19410811	1	20180326	20180408	13	R31.x00	2792.98	951.69
天水市中医医院	375917	0	0	1	4879.62	1359.5	1166.62	640	8.49282	7.21487	7.06187	6.46147	67	2	20	15		99	1.1	1	1	0	1	730	1.3	1	0.860707	2021	202101--	19540108	1	20210115	20210125	10	I10.X00X03	251.65	914.97
天水市中医医院	394394	0	0	1	6981.17	796.5	209.67	60	8.85097	6.68023	5.34553	4.09434	61	2	20	90		99	1.1	2	1	0	1	730	1.3		0.222494	2021	202111--	19591211	1	20211118	20211123	5	H25.900	209.67	0
天水市中医医院	377806	0	0	1	6028.32	2109.2	2652.12	736	8.70422	7.65406	7.88311	6.60123	67	2	20	15		99	1.1	1	1	0	1	730	1.3	1	0.274255	2021	202102--	19530626	1	20210220	20210306	14	M35.901	2458.91	193.21
天水市中医医院	394397	0	0	1	40900.9	6794.5	15632.7	2656	10.6189	8.82387	9.65712	7.88458	54	2	20	90		99	1.1	1	1	0	1	730	1.3		0.204371	2021	202112--	19670301	1	20211118	20211220	32	K25.400X00	14551	1081.68
天水市中医医院	358139	0	0	1	5216.09	1711.1	1691.49	592	8.5595	7.44489	7.43336	6.38351	69	2	20	15		99	1.1	1	1	0	1	523	1.07	1	0.439165	2020	202002--	19500728	1	20200412	20200420	8	I63.900	1280.66	410.83
天水市中医医院	394399	0	0	1	6578.22	2440.8	2793.42	584	8.79152	7.80008	7.93502	6.3699	69	2	20	90		99	1.1	1	1	0	1	730	1.3		0.587777	2021	202111--	19520908	1	20211118	20211126	8	Z51.802	1392.25	1401.17
天水市中医医院	394403	0	0	1	4777.2	1024.1	1099.6	1984	8.47161	6.93157	7.0027	7.59287	47	2	20	90		99	1.1	2	2	0	1	730	1.3		0.924134	2021	202112--	19740314	1	20211118	20211204	16	S32.701	233.94	865.66
天水市中医医院	321048	0	0	0	4665.14	1731	1414.64	596.5	8.44787	7.45645	7.25463	6.39108	32	1	20	90		99	1.1	1	1	0	0	510	1.03	1	0.514116	2018	201803--	19860630	1	20180920	20180927	7	M23.308	977.18	437.46
天水市中医医院	305661	0	0	0	6640.62	2139	2367.12	1110	8.80096	7.66809	7.76943	7.01212	69	1	20	90		99	1.1	2	1	0	0	510	1.03	1	0.710646	2018	201802--	19480917	1	20180427	20180515	18	I69.100x00	1006.12	1361
天水市中医医院	341231	0	0	0	97313.2	6581.2	11823.2	1509	11.4857	8.79197	9.37782	7.3192	54	2	20	15		99	1.1	1	1	0	0	530	1.03	1	0.239514	2019	201903--	19640916	1	20190715	20190819	35	S32.000	10138.9	1684.25
天水市中医医院	404240	0	0	1	1837.03	1086.7	107.33	0	7.51591	6.9909	4.67591		26	1	20	90		99	1.1	1	1	0	1	730	1.35		0	2022	202204--	19950616	1	20220414	20220416	2	K63.500	107.33	0
天水市中医医院	329624	0	0	0	3330	880.1	677.5	625.4	8.11073	6.78004	6.51841	6.43839	40	2	90	15		99	1.1	2	2	0	0	530	1.03	1	0.608911	2019	201901--	19790205	1	20190128	20190201	4	O26.900x50	509.55	167.95
天水市中医医院	367090	0	0	1	2224.04	829	796.04	332	7.70708	6.72022	6.67965	5.80513	81	2	20	15		99	1.1	1	1	0	1	523	1.07	1	0.702351	2020	202003--	19390901	1	20200829	20200901	3	I69.300X00	335.76	460.28
天水市中医医院	297589	0	0	0	8567.42	1805.9	4072.52	1930	9.05572	7.49881	8.31202	7.56528	57	2	20	90		99	1.1	1	1	0	0	510	1.03	1	0.462014	2018	201801--	19600725	1	20171226	20180116	21	K29.603	3229.27	843.25
天水市中医医院	380276	0	0	1	15167.4	2293.5	715.94	13240	9.62691	7.73783	6.5736	9.491	53	2	20	15		99	1.1	1	1	0	1	730	1.3	1	0.969766	2021	202102--	19680325	1	20210323	20210417	25	M12.500X06	421.94	294
天水市中医医院	291399	0	0	0	2873.56	822.4	1466.16	292	7.96331	6.71223	7.2904	5.67675	1	1	90	90		99	1.1	2	2	0	0	500	1.03	1	0.182975	2017	201703--	20160526	1	20170912	20170917	5	J18.000x001	1436.46	29.7
天水市中医医院	283452	0	0	0	10445.9	1558	6271.79	995.1	9.25396	7.35116	8.74382	6.90284	61	1	20	90		99	1.1	2	2	0	0	500	1.03	1	0.149522	2017	201702--	19560303	1	20170422	20170508	16	S02.103	6180.33	91.46
天水市中医医院	310437	0	0	0	4491.71	1102.2	1920.51	618	8.40999	7.00506	7.56035	6.42649	0	1	10	90		99	1.1	2	1	0	0	510	1.03	1	0.278214	2018	201803--	20171008	1	20180711	20180721	10	R56.000	1832.26	88.25
天水市中医医院	397415	0	0	1	13287.8	1215.3	3259.53	6268	9.4946	7.10275	8.08934	8.74321	53	1	20	90		99	1.1	1	1	0	1	730	1.35		0.966552	2022	202201--	19681208	1	20220104	20220128	24	G81.100	318.68	2940.85
天水市中医医院	344945	0	0	0	7740.14	845.1	2373.74	459.2	8.95417	6.73945	7.77222	6.12949	26	2	20	15		99	1.1	2	2	0	0	530	1.03	1	0.23015	2019	201903--	19920923	1	20190916	20190925	9	O26.900X50	2180.94	192.8
天水市中医医院	332670	0	0	0	3094.71	1567.9	819.91	426.8	8.03745	7.35749	6.70919	6.05632	67	1	10	15		99	1.1	1	1	0	0	530	1.03	1	0.362049	2019	201901--	19520104	1	20190311	20190315	4	I67.400	795.34	24.57
天水市中医医院	371841	0	0	1	4433.54	1247.7	850.54	960	8.39695	7.12906	6.74587	6.86693	29	2	20	15		99	1.1	1	1	0	1	523	1.07	1	0.65375	2020	202004--	19911003	1	20201118	20201203	15	D50.900	626.9	223.64
天水市中医医院	379510	0	0	1	8360.4	1310.4	2448	2844	9.03126	7.17809	7.80303	7.95297	62	2	90	15		99	1.1	1	1	0	1	730	1.3	1	0.814662	2021	202102--	19580904	1	20210312	20210328	16	F32.800X00	980.81	1467.19
天水市中医医院	394427	0	0	1	8397.78	1826.2	3090.58	1544	9.03572	7.50999	8.03611	7.34213	73	2	20	90		99	1.1	1	1	0	1	730	1.3		0.567091	2021	202112--	19480623	1	20211119	20211205	16	I63.905	2006.35	1084.23
天水市中医医院	394428	0	0	1	7363.01	1110.7	1638.61	5436	8.90422	7.01275	7.4016	8.6008	47	2	20	90		99	1.1	1	1	0	1	730	1.3		0.815424	2021	202112--	19741006	1	20211119	20211203	14	I84.201	1305.8	332.81
天水市中医医院	377762	0	0	1	5764.52	1665.2	726.82	2200	8.65948	7.4177	6.58868	7.69621	67	1	20	15		99	1.1	2	1	0	1	730	1.3	1	0.940686	2021	202102--	19531127	1	20210220	20210301	9	I63.900	173.6	553.22
天水市中医医院	381657	0	0	1	5121.6	1956	2074.8	0	8.54122	7.57866	7.63762		67	2	20	15		99	1.1	1	1	0	1	730	1.3	2	0.787088	2021	202102--	19530712	1	20210414	20210424	10	I25.500	441.75	1633.05
天水市中医医院	348982	0	0	1	6841.79	2864	2622.79	264	8.8308	7.95997	7.87199	5.57595	31	2	20	15		99	1.1	1	1	0	0	530	1.03	1	0.343586	2019	201904--	19881029	1	20191122	20191203	11	E14.300X07	1894.93	727.86
天水市中医医院	394435	0	0	1	7454.3	1145.3	1163.8	4922	8.91655	7.04342	7.05945	8.50147	34	1	20	90		99	1.1	1	1	0	1	730	1.3		0.886138	2021	202112--	19870222	1	20211119	20211207	18	I84.201	692.94	470.86
天水市中医医院	352816	0	0	1	10061.4	1051.7	2746.2	2968	9.21646	6.95816	7.91797	7.99564	35	1	20	15		99	1.1	1	1	0	0	523	1.07	1	0.616008	2020	202001--	19841116	1	20200109	20200122	13	I84.201	2194.21	551.99
天水市中医医院	394439	0	0	1	4095.25	1350.5	665.95	2542	8.31758	7.20823	6.50121	7.84071	72	2	20	90		99	1.1	1	1	0	1	730	1.3		0.966521	2021	202111--	19490228	1	20211119	20211128	8	H81.901	107.4	558.55
天水市中医医院	367852	0	0	1	10625.3	3414.1	4245.82	1464	9.271	8.13567	8.35369	7.28893	69	1	90	15		99	1.1	1	1	0	1	523	1.07	1	0.585968	2020	202003--	19510606	1	20200910	20200926	16	I50.900X01	2364.05	1881.77
天水市中医医院	394441	0	0	1	6098.42	1410.3	2930.12	768	8.71579	7.25156	7.9828	6.64379	80	2	20	90		99	1.1	1	1	0	1	730	1.3		0.484327	2021	202112--	19410218	1	20211119	20211201	12	I25.500	1907.02	1023.1
天水市中医医院	394442	0	0	1	4085.43	2170.8	1348.63	0	8.31518	7.68285	7.20684		62	2	20	90		99	1.1	1	1	0	1	730	1.3		0.076878	2021	202111--	19590320	1	20211119	20211124	5	S06.700X00	1244.95	103.68
天水市中医医院	342354	0	0	0	45558.3	4171.7	2089.86	1527	10.7267	8.33608	7.64485	7.33106	84	2	20	15		99	1.1	1	1	0	0	530	1.03	1	0.528928	2019	201903--	19350120	1	20190731	20190812	12	M54.502	1703.8	386.06
天水市中医医院	350638	0	0	1	5210.99	1444.5	2023.49	876	8.55853	7.27552	7.61258	6.77537	80	2	20	15		99	1.1	1	1	0	0	530	1.03	1	0.680858	2019	201904--	19390312	1	20191213	20191221	8	M51.100X00	925.35	1098.14
天水市中医医院	372720	0	0	1	14908.3	8.6	131.74	19956	9.60968	2.15176	4.88083	9.90129	56	1	20	15		99	1.1	1	1	0	1	730	1.3	1	0.999251	2021	202101--	19641012	1	20201201	20210128	58	T92.500X00	15.04	116.7
天水市中医医院	362369	0	0	1	3957.22	2313.8	629.12	0	8.2833	7.74665	6.44432		61	2	90	15		99	1.1	1	1	0	1	523	1.07	1	0.130659	2020	202002--	19590311	1	20200619	20200619	1	I61.300X00	546.92	82.2
天水市中医医院	399841	0	0	1	5675.25	2373.3	1712.95	0	8.64387	7.77204	7.44597		65	2	20	90		99	1.1	1	1	0	1	730	1.35		0.396538	2022	202203--	19560921	1	20220214	20220301	15	D69.300	1033.7	679.25
天水市中医医院	286006	0	0	0	2678.68	1335	904.08	203	7.89308	7.19669	6.80692	5.31321	68	1	20	90		99	1.1	1	1	0	0	500	1.03	1	0.422038	2017	201702--	19481010	1	20170607	20170611	4	R10.401	639.85	264.23
天水市中医医院	354974	0	0	1	8972.74	1588	1423.44	992	9.10195	7.37023	7.26083	6.89972	77	2	20	15		99	1.1	2	1	0	1	523	1.07	1	0.494038	2020	202001--	19420902	1	20200227	20200311	13	I63.900	1222.12	201.32
天水市中医医院	286657	0	0	0	8572.8	3259.9	2257.8	1466.4	9.05635	8.08945	7.72215	7.29057	30	2	20	90		99	1.1	1	1	0	0	500	1.03	1	0.721288	2017	201703--	19861208	1	20170619	20170718	29	D50.801	1037.98	1219.82
天水市中医医院	382333	0	0	1	3383.58	1870.6	734.98	120	8.12669	7.53401	6.59984	4.78749	57	1	20	15		99	1.1	1	1	0	1	730	1.3	1	0.410571	2021	202102--	19630706	1	20210423	20210429	6	S32.000	503.95	231.03
天水市中医医院	294566	0	0	0	3619.12	1635.3	1074.02	606.2	8.19399	7.39958	6.97916	6.40721	65	2	20	90		99	1.1	1	1	0	0	500	1.03	1	0.513915	2017	201704--	19521025	1	20171113	20171122	9	K62.700	816.73	257.29
天水市中医医院	388089	0	0	1	1786	1092.2	190	0	7.48773	6.99595	5.24702		69	2	20	15		99	1.1	1	1	0	1	730	1.3	1	0	2021	202103--	19520108	1	20210719	20210719	1	C92.000X00	190	0
天水市中医医院	346758	0	0	1	20093.5	2716.6	10639.4	1184	9.90815	7.90714	9.27232	7.07665	53	1	90	15		99	1.1	1	1	0	0	530	1.03	1	0.247209	2019	201904--	19660521	1	20191019	20191118	30	C34.900X00	8900.53	1738.84
天水市中医医院	393188	0	0	1	2907.46	1112.9	681.56	448	7.97504	7.01472	6.52438	6.10479	28	1	20	90		99	1.1	1	1	0	1	730	1.3		0.509898	2021	202110--	19930127	1	20211023	20211029	6	E11.900	553.6	127.96
天水市中医医院	376799	0	0	1	7724.81	2101.6	2404.71	336	8.95219	7.65045	7.78518	5.81711	22	1	10	15		99	1.1	1	1	0	1	730	1.3	1	0.511543	2021	202101--	19980303	1	20210127	20210210	14	E11.900	1338.72	1065.99
天水市中医医院	283745	0	0	0	11101.8	2617.9	3626.5	744.3	9.31486	7.87013	8.19602	6.61244	48	2	20	90		99	1.1	1	1	0	0	500	1.03	1	0.351604	2017	201702--	19690215	1	20170427	20170512	15	N70.102	2834.01	792.49
天水市中医医院	280373	0	0	0	10218.5	1845	3265.82	617.8	9.23196	7.52023	8.09127	6.42616	46	1	20	90		99	1.1	1	1	0	0	500	1.03	1	0.188893	2017	201701--	19701028	1	20170227	20170309	10	K80.204	3150.03	115.79
天水市中医医院	331651	0	0	0	7325.4	2454.4	3189	1132.5	8.8991	7.80564	8.06746	7.03218	71	1	20	15		99	1.1	1	1	0	0	530	1.03	1	0.468874	2019	201901--	19470426	1	20190227	20190311	12	M51.202	2295.26	893.74
天水市中医医院	280550	0	0	0	1947.6	569.5	589.04	590.5	7.57435	6.34476	6.37849	6.38097	0	1	10	90		99	1.1	2	1	0	0	500	1.03	1	0.507215	2017	201701--	20170224	1	20170302	20170305	3	P59.901	581.26	7.78
天水市中医医院	390748	0	0	1	9022.3	1801.3	3261.5	1872	9.10745	7.49626	8.08994	7.53476	68	2	20	15		99	1.1	2	2	0	1	730	1.3	1	0.534283	2021	202103--	19530216	1	20210902	20210917	15	I24.901	2390.76	870.74
天水市中医医院	321583	0	0	0	6541.63	2535.9	3195.23	513	8.78594	7.8383	8.06941	6.24028	53	1	20	90		99	1.1	2	2	0	0	510	1.03	1	0.854219	2018	201804--	19650503	1	20181004	20181011	7	C79.809	540.59	2654.64
天水市中医医院	319927	0	0	0	11198.8	1374.4	3534.62	4066.8	9.32356	7.22577	8.17036	8.31061	24	1	10	90		99	1.1	1	1	0	0	510	1.03	1	0.595982	2018	201803--	19940504	1	20180903	20180927	24	I84.201	3071.11	463.51
天水市中医医院	349886	0	0	1	7896.62	2038.9	3790.32	728	8.97419	7.62017	8.24021	6.5903	70	2	20	15		99	1.1	1	1	0	0	530	1.03	1	0.593564	2019	201904--	19491204	1	20191204	20191221	17	I50.900X01	1836.41	1953.91
天水市中医医院	394482	0	0	1	11934.1	1836.4	2639.89	1776	9.38715	7.51556	7.87849	7.48212	52	2	20	90		99	1.1	1	1	0	1	730	1.3		0.450032	2021	202112--	19690928	1	20211119	20211202	13	S82.000	2428.6	211.29
天水市中医医院	333176	0	0	0	5404.92	2799.4	1160.52	1012	8.59507	7.93716	7.05662	6.91968	32	1	20	15		99	1.1	1	1	0	0	530	1.03	1	0.565399	2019	201901--	19860506	1	20190318	20190326	8	M35.901	944.18	216.34
天水市中医医院	394484	0	0	1	12934.9	2716.5	2350.98	4824	9.46768	7.9071	7.76259	8.48136	55	1	20	90		99	1.1	1	1	0	1	730	1.3		0.879568	2021	202112--	19660619	1	20211119	20211220	31	I61.004	864.1	1486.88
天水市中医医院	352647	0	0	1	5342.61	1249.3	966.11	0	8.58347	7.13034	6.87328		13	2	90	15		99	1.1	2	2	0	0	523	1.07	1	0.161679	2020	202001--	20060607	1	20200108	20200111	3	Q78.400	809.91	156.2
天水市中医医院	394489	0	0	1	10363.3	2300.7	5342.58	1828	9.24602	7.74097	8.58346	7.51098	79	2	30	90		99	1.1	1	1	0	1	730	1.3		0.615159	2021	202112--	19420618	1	20211120	20211206	16	I50.900X01	2759.53	2583.05
天水市中医医院	394490	0	0	1	7258.83	2810.5	2138.73	0	8.88997	7.94112	7.66797		61	2	20	90		99	1.1	1	1	0	1	730	1.3		0.174192	2021	202112--	19600421	1	20211120	20211202	12	D69.300	1766.18	372.55
天水市中医医院	323279	0	0	0	6753.21	1022.3	2869.91	2254	8.81777	6.92981	7.96204	7.72046	8	2	10	90		99	1.1	1	1	0	0	510	1.03	1	0.727242	2018	201804--	20100807	1	20181103	20181117	14	D69.004	1397.59	1472.32
天水市中医医院	404878	0	0	1	6136.06	1850.5	2367.56	0	8.72194	7.52321	7.76962		78	1	20	90		99	1.1	1	1	0	1	730	1.35		0.289049	2022	202205--	19440210	1	20220425	20220507	12	I63.900	1683.22	684.34
天水市中医医院	394494	0	0	1	20034.3	3448.9	12309.6	672	9.9052	8.14581	9.41813	6.51026	57	2	20	90		99	1.1	1	1	0	1	730	1.3		0.48518	2021	202112--	19640212	1	20211120	20211218	28	K74.607	6683.18	5626.41
天水市中医医院	388447	0	0	1	9933.44	2935.9	4713.54	752	9.20366	7.98477	8.45819	6.62274	66	2	20	15		99	1.1	1	1	0	1	730	1.3	1	0.612827	2021	202103--	19550220	1	20210723	20210811	19	I24.901	2116.11	2597.43
天水市中医医院	329897	0	0	0	11421.6	2577.2	4312.98	1677.4	9.34326	7.85446	8.36938	7.425	61	1	20	15		99	1.1	1	1	0	0	530	1.03	1	0.280016	2019	201901--	19580104	1	20190203	20190219	16	L02.300	4312.98	0
天水市中医医院	321112	0	0	0	4713.85	2054.7	882	479.4	8.45826	7.62789	6.78219	6.17254	60	1	20	90		99	1.1	1	1	0	0	510	1.03	1	0.437329	2018	201803--	19580415	1	20180922	20180922	1	R40.200	766.02	115.98
天水市中医医院	327487	0	0	0	8883.49	2215.9	3362.79	2279	9.09195	7.70341	8.12053	7.73149	52	2	20	15		99	1.1	1	1	0	0	530	1.03	1	0.788755	2019	201901--	19661119	1	20190103	20190126	23	D58.901	1191.8	2170.99
天水市中医医院	394502	0	0	1	4334.23	634.4	1884.83	702	8.3743	6.45268	7.54159	6.55393	3	2	10	90		99	1.1	1	1	0	1	730	1.3		0.386937	2021	202112--	20180608	1	20211120	20211202	12	J20.900	1585.89	298.94
天水市中医医院	386118	0	0	1	9266.02	4052.8	2707.72	660	9.13411	8.30716	7.90386	6.49224	44	2	20	15		99	1.1	1	1	0	1	730	1.3	3	0.335435	2021	202103--	19760908	1	20210618	20210703	15	J15.902	2238.07	469.65
天水市中医医院	349135	0	0	1	3465.93	1352.6	1211.23	168	8.15074	7.20978	7.09939	5.12396	68	2	20	15		99	1.1	1	1	0	0	530	1.03	1	0.657519	2019	201904--	19510615	1	20191125	20191202	7	I63.900	472.36	738.87
天水市中医医院	395919	0	0	1	11126.2	2237.9	2942.65	2836	9.31705	7.71329	7.98707	7.95015	74	1	90	90		99	1.1	1	1	0	1	730	1.3		0.51024	2021	202112--	19470505	1	20211210	20211227	17	L89.300X00	2830.15	112.5
天水市中医医院	404756	0	0	1	15353.5	3300.5	6964.88	2184	9.6391	8.10183	8.84864	7.68891	83	1	20	90		99	1.1	2	1	0	1	730	1.35		0.486478	2022	202206--	19380814	1	20220422	20220516	24	I50.900X01	4698.15	2266.73
天水市中医医院	394511	0	0	1	6071.48	1166.7	1824.78	2790	8.71136	7.06193	7.50921	7.9338	76	2	20	90		99	1.1	1	1	0	1	730	1.3		0.811816	2021	202112--	19441211	1	20211120	20211202	12	G53.0*	868.43	956.35
天水市中医医院	394512	0	0	1	10604.1	3000.3	2826.9	736	9.269	8.00647	7.94694	6.60123	77	2	20	90		99	1.1	1	1	0	1	730	1.3		0.503051	2021	202111--	19440125	1	20211120	20211127	7	I25.900X00	1770.58	1056.32
天水市中医医院	402211	0	0	1	7691.86	1887.8	5117.06	0	8.94792	7.54317	8.54034		29	2	10	90		99	1.1	2	2	0	1	730	1.35		0	2022	202203--	19920814	1	20220315	20220323	8	L40.001	5117.06	0
天水市中医医院	290942	0	0	0	1657.91	906.4	410.71	88.2	7.41331	6.80948	6.01789	4.47961	24	2	20	90		99	1.1	2	2	0	0	500	1.03	1	0.456215	2017	201703--	19921220	1	20170904	20170912	8	O26.900x102	271.3	139.41
天水市中医医院	327803	0	0	0	5302.39	2582.2	796.89	467.5	8.57591	7.8564	6.68072	6.1474	56	2	20	15		99	1.1	1	1	0	0	530	1.03	1	0.682693	2019	201901--	19620215	1	20190107	20190111	4	D61.903	401.2	395.69
天水市中医医院	404114	0	0	1	5109.64	1240.7	1097.94	1930	8.53888	7.12343	7.00119	7.56528	59	1	20	90		99	1.1	1	1	0	1	730	1.35		0.737762	2022	202204--	19630424	1	20220412	20220423	11	H81.300X00	794.04	303.9
天水市中医医院	382794	0	0	1	3774.19	1538.6	727.59	408	8.23594	7.33863	6.58974	6.01127	15	2	20	15		99	1.1	1	1	0	1	730	1.3	1	0.601405	2021	202102--	20050911	1	20210430	20210513	13	K29.603	452.64	274.95
天水市中医医院	345577	0	0	1	9714.8	1193.7	1644.6	3875.6	9.18141	7.08481	7.40525	8.26246	53	1	20	15		99	1.1	1	1	0	0	530	1.03	1	0.751525	2019	201904--	19660127	1	20190927	20191015	18	I84.201	1371.63	272.97
天水市中医医院	370588	0	0	1	4157.54	1219.7	2385.34	120	8.33268	7.10636	7.7771	4.78749	62	2	20	15		99	1.1	2	2	0	1	523	1.07	1	0.934077	2020	202004--	19580213	1	20201029	20201103	5	C50.900X01	165.16	2220.18
天水市中医医院	348794	0	0	1	12502.6	1313.7	3251.31	5229.4	9.43369	7.1806	8.08681	8.56205	43	2	20	15		99	1.1	1	1	0	0	530	1.03	1	0.782564	2019	201904--	19760913	1	20191119	20191213	24	I84.201	1844.01	1407.3
天水市中医医院	396516	0	0	1	7585.48	2459	3774.48	348	8.93399	7.80751	8.23602	5.8522	68	1	90	90		99	1.1	1	1	0	1	730	1.3		0.724418	2021	202112--	19530729	1	20211220	20211231	11	Z51.500X00	1136.08	2638.4
天水市中医医院	382022	0	0	1	6446.84	3146.5	1426.84	400	8.77135	8.05405	7.26322	5.99146	77	1	90	15		99	1.1	1	1	0	1	730	1.3	1	0.300398	2021	202102--	19440406	1	20210419	20210430	11	K92.901	1278.06	148.78
天水市中医医院	376093	0	0	1	23344.2	5034.8	6279.52	568	10.0581	8.52413	8.74505	6.34212	66	1	20	15		99	1.1	2	2	0	1	730	1.3	1	0.331199	2021	202101--	19540820	1	20210118	20210203	16	E11.900	4579.63	1699.89
天水市中医医院	394528	0	0	1	7840.3	2243.1	4046.2	884	8.96703	7.71561	8.30553	6.78446	37	1	20	90		99	1.1	2	2	0	1	730	1.3		0.179303	2021	202112--	19840715	1	20211122	20211201	9	K85.800	4046.2	0
天水市中医医院	394532	0	0	1	9887.68	1166.9	7641.78	300	9.19905	7.06211	8.94139	5.70378	55	2	90	90		99	1.1	1	1	0	1	730	1.3		0.25528	2021	202111--	19661007	1	20211122	20211130	8	Z51.103	5914.4	1727.38
天水市中医医院	378435	0	0	1	6740.77	1730.6	2540.17	832	8.81593	7.45622	7.83999	6.72383	19	1	10	15		99	1.1	1	1	0	1	730	1.3	1	0.325583	2021	202102--	20020302	1	20210226	20210308	10	N23.X00	2274.25	265.92
天水市中医医院	372162	0	0	1	9005.98	1964.8	5593.18	0	9.10564	7.58315	8.6293		56	1	20	15		99	1.1	1	2	0	1	523	1.07	1	0	2020	202004--	19631219	1	20201123	20201203	10	C22.900	5593.18	0
天水市中医医院	406597	0	0	1	4423.2	1824.7	1745.5	628	8.39462	7.50917	7.4648	6.44254	31	1	20	90		99	1.1	1	1	0	1	730	1.35		0.300872	2022	202205--	19910216	1	20220523	20220527	4	K80.100X00	1659.38	86.12
天水市中医医院	383591	0	0	1	388.91	176.5	132.61	0	5.96335	5.17332	4.88741		53	1	20	15		99	1.1	1	1	0	1	730	1.3	1	0	2021	202102--	19670912	1	20210513	20210513	1	C90.000	132.61	0
天水市中医医院	311306	0	0	0	4630.93	1676	1755.03	808.4	8.44051	7.42417	7.47024	6.69506	91	2	30	90		99	1.1	1	1	0	0	510	1.03	1	0.799807	2018	201803--	19261026	1	20180723	20180801	9	I63.900	513.18	1241.85
天水市中医医院	382138	0	0	1	2687.37	792.5	1270.47	0	7.89632	6.67519	7.14714		3	2	10	15		99	1.1	2	2	0	1	730	1.3	1	0.0519572	2021	202102--	20180330	1	20210420	20210426	6	J04.000	1204.46	66.01
天水市中医医院	394545	0	0	1	3760.51	1621.8	800.11	500	8.23231	7.39129	6.68475	6.21461	52	1	20	90		99	1.1	1	1	0	1	730	1.3		0.639107	2021	202111--	19690110	1	20211122	20211129	7	R10.402	469.2	330.91
天水市中医医院	323415	0	0	0	4584.31	1308.4	1569.41	1185.5	8.4304	7.17656	7.35846	7.07792	32	1	20	90		99	1.1	1	1	0	0	510	1.03	1	0.592651	2018	201804--	19860804	1	20181106	20181117	11	S32.300	1122.21	447.2
天水市中医医院	379646	0	0	1	6346.6	2278.6	2300	824	8.75567	7.73132	7.74066	6.71417	78	1	20	15		99	1.1	1	1	0	1	730	1.3	1	0.503345	2021	202101--	19421007	1	20210315	20210327	12	K92.210	1551.55	748.45
天水市中医医院	394552	0	0	1	8946.97	1575.2	4192.87	1560	9.09907	7.36214	8.34114	7.35244	66	2	90	90		99	1.1	1	1	0	1	730	1.3		0.327289	2021	202112--	19550122	1	20211122	20211207	15	J44.100	3870.02	322.85
天水市中医医院	288529	0	0	0	5091.54	2454.3	1043.24	581.4	8.53534	7.8056	6.95009	6.36544	71	2	20	90		99	1.1	2	2	0	0	500	1.03	1	0.357864	2017	201703--	19450918	1	20170720	20170723	3	I61.902	1043.24	0
天水市中医医院	349639	0	0	1	17802.8	2811.8	12880.2	400	9.78711	7.94158	9.46345	5.99146	68	1	20	15		99	1.1	1	1	0	0	530	1.03	1	0.0397124	2019	201904--	19510513	1	20191202	20191218	16	C91.100	12752.8	127.39
天水市中医医院	282910	0	0	0	4332.82	831.5	2542.12	371	8.37397	6.72323	7.84075	5.9162	62	2	20	90		99	1.1	2	1	0	0	500	1.03	1	0.229115	2017	201702--	19540505	1	20170413	20170502	19	F32.901	2245.68	296.44
天水市中医医院	361990	0	0	1	7541.55	2432	2135.05	2048	8.92818	7.79647	7.66625	7.62462	62	2	20	15		99	1.1	2	1	0	1	523	1.07	1	0.649756	2020	202002--	19570910	1	20200612	20200629	17	H81.901	1465.09	669.96
天水市中医医院	394559	0	0	1	5007.46	901.1	2083.36	0	8.51868	6.80362	7.64174		67	2	20	90		99	1.1	1	1	0	1	730	1.3		0.897349	2021	202112--	19540707	1	20211122	20211202	10	I63.906	213.86	1869.5
天水市中医医院	399261	0	0	1	30354.3	2503.1	5255.03	19390	10.3207	7.82529	8.56694	9.87251	72	1	20	90		99	1.1	1	1	0	1	730	1.35		0.956421	2022	202204--	19490412	1	20220209	20220408	58	G81.100	1074.01	4181.02
天水市中医医院	358469	0	0	1	13798.2	2851.7	5745.26	504	9.53229	7.95567	8.65613	6.22258	75	2	20	15		99	1.1	1	1	0	1	523	1.07	1	0.439644	2020	202002--	19440604	1	20200416	20200506	20	E11.900	3501.81	2243.45
天水市中医医院	394562	0	0	1	20691.3	2318.9	6129.23	9178	9.93747	7.74885	8.72082	9.12456	67	1	30	90		99	1.1	1	1	0	1	730	1.3		0.888431	2021	202112--	19541028	1	20211122	20211230	38	G81.000	1707.81	4421.42
天水市中医医院	380238	0	0	1	19221.5	1513.6	16841.4	120	9.86379	7.32225	9.7316	4.78749	42	2	90	15		99	1.1	1	1	0	1	730	1.3	2	0.0704156	2021	202101--	19780405	1	20210323	20210331	8	Z51.801	15767.1	1074.35
天水市中医医院	404696	0	0	1	17243.5	3945.7	8261.24	360	9.75519	8.28038	9.01933	5.8861	79	2	20	90		99	1.1	1	1	0	1	730	1.35		0.135409	2022	202206--	19430305	1	20220421	20220506	15	D69.300	7453.85	807.39
天水市中医医院	394567	0	0	1	10689	2566.7	5194.85	2200	9.27697	7.85038	8.55542	7.69621	64	1	20	90		99	1.1	1	1	0	1	730	1.3		0.759788	2021	202112--	19570204	1	20211122	20211210	18	I24.901	1776.33	3418.52
天水市中医医院	286224	0	0	0	3725.21	1390.5	1588.51	337.6	8.22288	7.23742	7.37055	5.82186	70	2	20	90		99	1.1	1	1	0	0	500	1.03	1	0.238953	2017	201702--	19470319	1	20170611	20170621	10	K92.901	1465.86	122.65
天水市中医医院	404178	0	0	1	6811.95	1410.3	3419.15	1480	8.82643	7.25156	8.13715	7.2998	57	2	20	90		99	1.1	1	1	0	1	730	1.35		0.654828	2022	202204--	19650225	1	20220413	20220425	12	I20.000	1691.05	1728.1
天水市中医医院	394571	0	0	1	4427.77	769.7	2353.07	402	8.39565	6.646	7.76348	5.99645	5	1	10	90		99	1.1	2	1	0	1	730	1.3		0.206862	2021	202112--	20161111	1	20211122	20211201	9	J18.000	2185.15	167.92
天水市中医医院	287424	0	0	0	33760.9	6083.5	9864.11	5075.9	10.4271	8.71334	9.19666	8.53226	40	1	20	90		99	1.1	1	1	0	0	500	1.03	1	0.416829	2017	201703--	19761206	1	20170701	20170803	33	S72.101	8712.58	1151.53
天水市中医医院	399714	0	0	1	8324.53	1252.8	3704.33	576	9.02696	7.13314	8.21726	6.35611	48	2	20	90		99	1.1	1	1	0	1	730	1.35		0.733803	2022	202202--	19730408	1	20220212	20220217	5	T60.900X00	1139.41	2564.92
天水市中医医院	289074	0	0	0	2672.63	1438.2	671.03	336.8	7.89082	7.27115	6.50881	5.81949	59	2	20	90		99	1.1	1	1	0	0	500	1.03	1	0.407331	2017	201703--	19580516	1	20170731	20170805	5	I50.903	597.31	73.72
天水市中医医院	340873	0	0	0	30740.7	3833.2	7331.55	240	10.3333	8.25146	8.89994	5.48064	50	2	20	15		99	1.1	2	2	0	0	530	1.03	1	0.208072	2019	201903--	19690116	1	20190710	20190802	23	S82.101	5996.12	1335.43
天水市中医医院	294086	0	0	0	11836.1	2432.4	7784.14	956.6	9.37891	7.79663	8.95984	6.86339	65	1	20	90		99	1.1	1	1	0	0	500	1.03	2	0.375096	2017	201704--	19520914	1	20171106	20171120	14	K74.607	5462.12	2322.02
天水市中医医院	310240	0	0	0	8224.93	1886.9	1652.03	1564.6	9.01493	7.54269	7.40976	7.35539	4	1	90	90		99	1.1	1	1	0	0	510	1.03	1	0.62905	2018	201803--	20131126	1	20180709	20180725	16	J03.901	1193.21	458.82
天水市中医医院	347287	0	0	1	76711.5	8492.7	13736.9	6164	11.2478	9.04696	9.52784	8.72648	68	2	20	15		99	1.1	1	1	0	0	530	1.03	1	0.480029	2019	201904--	19501221	1	20191028	20191219	52	M87.002	10347.9	3388.99
天水市中医医院	394585	0	0	1	22418.9	5287	7629.87	2410	10.0177	8.57301	8.93983	7.78738	65	2	20	90		99	1.1	2	2	0	1	730	1.3		0.260555	2021	202112--	19560302	1	20211122	20211213	21	C18.900	7423.93	205.94
天水市中医医院	333608	0	0	0	2928.18	702.8	1582.38	413	7.98214	6.55507	7.36669	6.02345	4	1	90	15		99	1.1	2	1	0	0	530	1.03	1	0.362838	2019	201901--	20140508	1	20190322	20190327	5	J04.000	1271.38	311
天水市中医医院	394588	0	0	1	9769.42	1665.5	3116.02	1588	9.18701	7.41788	8.04431	7.37023	70	2	90	90		99	1.1	1	1	0	1	730	1.3		0.379726	2021	202112--	19510617	1	20211122	20211206	14	I83.100	2917.78	198.24
天水市中医医院	394590	0	0	1	11962.1	1076.5	258.64	36	9.3895	6.98147	5.55544	3.58352	66	1	20	90		99	1.1	2	1	0	1	730	1.3		0.352837	2021	202111--	19551206	1	20211122	20211130	8	H25.900	190.68	67.96
天水市中医医院	405328	0	0	1	6631.65	1493.3	1580.35	4076	8.79961	7.30874	7.3654	8.31287	58	1	20	90		99	1.1	1	1	0	1	730	1.35		0.987888	2022	202206--	19630709	1	20220505	20220520	15	G81.000	68.51	1511.84
天水市中医医院	330022	0	0	0	43246.4	2780.5	6576	2942.2	10.6747	7.93039	8.79118	7.98691	47	1	20	15		99	1.1	1	1	0	0	530	1.03	1	0.43332	2019	201901--	19710426	1	20190209	20190226	17	S32.000	5393.77	1182.23
天水市中医医院	394598	0	0	1	5146.79	1575.2	2041.89	728	8.54613	7.36214	7.62163	6.5903	71	1	90	90		99	1.1	1	1	0	1	730	1.3		0.358029	2021	202111--	19500315	1	20211122	20211129	7	J44.100	1778.19	263.7
天水市中医医院	341848	0	0	0	3013.4	1683.1	912.8	0	8.01082	7.42839	6.81652		55	1	20	15		99	1.1	2	2	0	0	530	1.03	1	0.506661	2019	201903--	19631208	1	20190723	20190726	3	S82.100X08	450.32	462.48
天水市中医医院	378153	0	0	1	6322.12	829	2055.12	3800	8.75181	6.72022	7.62809	8.24276	81	1	20	15		99	1.1	1	1	0	1	730	1.3	1	0.787034	2021	202102--	19390401	1	20210223	20210305	10	H81.901	1246.94	808.18
天水市中医医院	394602	0	0	1	5502.95	2037.1	2274.65	264	8.61304	7.61928	7.72958	5.57595	77	1	90	90		99	1.1	1	1	0	1	730	1.3		0.173415	2021	202111--	19440921	1	20211122	20211129	7	J84.900X00	2098.41	176.24
天水市中医医院	405232	0	0	1	9140.98	2431.3	2810.68	1660	9.12052	7.79618	7.94118	7.41457	58	1	20	90		99	1.1	1	1	0	1	730	1.35		0.604892	2022	202206--	19640511	1	20220502	20220519	17	D52.000X01	1766.4	1044.28
天水市中医医院	376820	0	0	1	6115.29	2307.9	2749.59	464	8.71855	7.74409	7.91921	6.13988	71	2	20	15		99	1.1	2	1	0	1	730	1.3	1	0.621635	2021	202101--	19490421	1	20210128	20210204	7	K74.607	1215.91	1533.68
天水市中医医院	325620	0	0	0	1778.78	664.5	567.28	317	7.48368	6.49903	6.34085	5.7589	0	1	90	90		99	1.1	2	2	0	0	510	1.03	1	0.358484	2018	201804--	20180907	1	20181207	20181212	5	J18.900	567.28	0
天水市中医医院	406214	0	0	1	10791.4	4200.5	3236.41	576	9.28651	8.34296	8.08222	6.35611	72	1	90	90		99	1.1	1	1	0	1	730	1.35		0.434518	2022	202205--	19500315	1	20220516	20220530	14	I63.906	2155.85	1080.56
天水市中医医院	403694	0	0	1	9716.85	2112.2	4881.65	1432	9.18162	7.65549	8.49324	7.26683	21	1	10	90		99	1.1	1	1	0	1	730	1.35		0.798779	2022	202204--	20000517	1	20220407	20220426	19	K76.900X00	1270.44	3611.21
天水市中医医院	394610	0	0	1	11117.6	2736.7	5845.93	1828	9.31629	7.91451	8.6735	7.51098	72	1	20	90		99	1.1	1	1	0	1	730	1.3		0.66537	2021	202112--	19490403	1	20211122	20211207	15	I24.901	2567.93	3278
天水市中医医院	322530	0	0	0	6476.94	2653.4	2333.04	975	8.776	7.8836	7.75493	6.88244	66	1	20	90		99	1.1	1	1	0	0	510	1.03	1	0.501094	2018	201804--	19520125	1	20181022	20181105	14	H81.901	1650.4	682.64
天水市中医医院	371509	0	0	1	6169.54	2017.5	2457.54	832	8.72738	7.60961	7.80692	6.72383	70	1	20	15		99	1.1	1	1	0	1	523	1.07	1	0.632678	2020	202004--	19500908	1	20201112	20201126	14	I63.900	1208.32	1249.22
天水市中医医院	394615	0	0	1	26951.7	5434.7	8916.55	1976	10.2018	8.60056	9.09566	7.58883	54	2	90	90		99	1.1	1	1	0	1	730	1.3		0.285132	2021	202112--	19670728	1	20211122	20211210	18	C20.X00	7786.74	1129.81
天水市中医医院	379095	0	0	1	3527.12	755.9	1848.22	192	8.16824	6.62791	7.52198	5.2575	2	1	10	15		99	1.1	1	1	0	1	730	1.3	1	0.131594	2021	202102--	20190104	1	20210308	20210316	8	J06.900	1771.74	76.48
天水市中医医院	394617	0	0	1	8691.33	2141.3	2314.03	4748	9.07008	7.66917	7.74675	8.46548	63	1	20	90		99	1.1	1	1	0	1	730	1.3		0.965399	2021	202112--	19580128	1	20211122	20211207	15	G81.000	244.35	2069.68
天水市中医医院	340588	0	0	0	13951.8	2282.6	2990.6	5692.8	9.54336	7.73307	8.00323	8.64696	51	1	20	15		99	1.1	1	1	0	0	530	1.03	1	0.760991	2019	201903--	19680403	1	20190707	20190731	24	I84.201	2075.41	915.19
天水市中医医院	376262	0	0	1	7305.65	2462.5	3399.65	288	8.8964	7.80893	8.13143	5.66296	53	1	20	15		99	1.1	1	1	0	1	730	1.3	1	0.416314	2021	202101--	19670302	1	20210119	20210201	13	I25.103	2152.43	1247.22
天水市中医医院	382431	0	0	1	4543.68	1552.3	2615.38	0	8.42149	7.34749	7.86916		81	1	20	15		99	1.1	2	2	0	1	730	1.3	1	0.603499	2021	202102--	19400309	1	20210425	20210428	3	C20.X00	1037	1578.38
天水市中医医院	405067	0	0	1	6257.03	2412.7	1605.33	576	8.74146	7.7885	7.38108	6.35611	56	2	20	90		99	1.1	1	1	0	1	730	1.35		0.302128	2022	202205--	19660120	1	20220427	20220507	10	H81.300X00	1522.29	83.04
天水市中医医院	407887	0	0	1	6494.89	1650.1	572.79	5676	8.77877	7.40859	6.35052	8.644	41	1	20	90		99	1.1	1	1	0	1	730	1.35		0.974605	2022	202206--	19800702	1	20220610	20220624	14	M17.900X00	158.69	414.1
天水市中医医院	343693	0	0	0	8519.6	2280.5	4067.6	1145	9.05012	7.73215	8.31081	7.04316	82	2	20	15		99	1.1	1	1	0	0	530	1.03	1	0.294433	2019	201903--	19370421	1	20190822	20190906	15	K92.901	3677.84	389.76
天水市中医医院	332557	0	0	0	6501.06	2455	2565.56	972	8.77972	7.80588	7.84993	6.87936	69	2	20	15		99	1.1	1	1	0	0	530	1.03	1	0.349475	2019	201901--	19491028	1	20190310	20190321	11	I69.100x00	2301.27	264.29
天水市中医医院	401173	0	0	1	5630.76	1834.3	2061.66	576	8.636	7.51442	7.63127	6.35611	78	2	20	90		99	1.1	1	1	0	1	730	1.35		0.275733	2022	202203--	19431211	1	20220301	20220310	9	R05.X00	1910.37	151.29
天水市中医医院	394638	0	0	1	4454.49	2166.3	808.19	544	8.40167	7.68078	6.6948	6.29895	53	2	20	90		99	1.1	1	1	0	1	730	1.3		0.696374	2021	202112--	19681112	1	20211122	20211201	9	R10.402	410.56	397.63
天水市中医医院	279767	0	0	0	7634.58	952.5	3346.88	985	8.94044	6.85909	8.11578	6.89264	37	2	20	90		99	1.1	1	1	0	0	500	1.03	1	0.336948	2017	201701--	19791002	1	20170217	20170314	25	I84.902	2872.26	474.62
天水市中医医院	308744	0	0	0	11745	2393.2	4883.33	3390.5	9.37119	7.78039	8.49358	8.12873	68	1	20	90		99	1.1	1	1	0	0	510	1.03	1	0.758055	2018	201803--	19491024	1	20180613	20180710	27	I63.900	2001.81	2881.52
天水市中医医院	394642	0	0	1	5608.49	2466.2	1727.29	602	8.63204	7.81043	7.45431	6.40026	67	2	90	90		99	1.1	1	1	0	1	730	1.3		0.524963	2021	202112--	19540809	1	20211122	20211201	9	R10.402	1106.5	620.79
天水市中医医院	378815	0	0	1	6029.02	2658.5	2118.02	288	8.70434	7.88552	7.65824	5.66296	63	1	20	15		99	1.1	1	1	0	1	730	1.3	2	0.471642	2021	202102--	19570919	1	20210303	20210315	11	E14.500X01	1271.24	846.78
天水市中医医院	358289	0	0	1	13654	1022.7	4874.29	8392	9.52179	6.9302	8.49173	9.03503	69	1	20	15		99	1.1	1	1	0	1	523	1.07	1	0.734596	2020	202002--	19500909	1	20200414	20200507	23	M51.202	3520.92	1353.37
天水市中医医院	350506	0	0	1	4888.99	1424.5	2345.99	400	8.49474	7.26158	7.76046	5.99146	64	2	30	15		99	1.1	1	1	0	0	530	1.03	1	0.562263	2019	201904--	19550310	1	20191211	20191221	10	I50.900X01	1202.02	1143.97
天水市中医医院	368416	0	0	1	9333.42	2249.2	3812.92	1240	9.14136	7.71833	8.24615	7.12287	43	2	20	15		99	1.1	1	1	0	1	523	1.07	1	0.757675	2020	202004--	19770707	1	20200919	20201010	21	D50.900	1224.45	2588.47
天水市中医医院	376097	0	0	1	6395.27	2018.9	2457.17	704	8.76331	7.61031	7.80677	6.55678	82	1	20	15		99	1.1	1	1	0	1	730	1.3	1	0.517758	2021	202101--	19390111	1	20210118	20210129	11	I50.900X01	1524.45	932.72
天水市中医医院	371367	0	0	1	3310.85	2533.8	31.05	0	8.10496	7.83748	3.4356		63	2	20	15		99	1.1	2	2	0	1	523	1.07	1	0	2020	202004--	19570707	1	20201110	20201116	6	C20.X00	31.05	0
天水市中医医院	333542	0	0	0	5905.61	2615.2	852.21	780.7	8.68366	7.8691	6.74783	6.66019	81	2	20	15		99	1.1	2	2	0	0	530	1.03	1	0.494075	2019	201901--	19370519	1	20190321	20190326	5	S22.000x04	826.13	26.08
天水市中医医院	352931	0	0	1	7119.05	1130.9	5124.15	264	8.87053	7.03077	8.54172	5.57595	55	2	20	15		99	1.1	1	1	0	0	523	1.07	1	0.0489964	2020	202001--	19640702	1	20200110	20200120	10	M45.X00	5124.15	0
天水市中医医院	286216	0	0	0	3533.95	1278	948.85	406.5	8.17017	7.15305	6.85525	6.00758	54	1	20	90		99	1.1	1	1	0	0	500	1.03	1	0.477139	2017	201702--	19630422	1	20170611	20170615	4	M25.511	708.66	240.19
天水市中医医院	294967	0	0	0	4923.24	1714.4	2264.74	606.4	8.50172	7.44682	7.72522	6.40754	48	1	20	90		99	1.1	2	1	0	0	500	1.03	1	0.542906	2017	201704--	19690910	1	20171120	20171201	11	R42.x00x001	1312.38	952.36
天水市中医医院	394656	0	0	1	2254.73	1703.6	295.13	104	7.72079	7.4405	5.68742	4.64439	83	1	20	90		99	1.1	1	1	0	1	730	1.3		0.521083	2021	202111--	19381010	1	20211123	20211124	1	I25.500	191.15	103.98
天水市中医医院	395446	0	0	1	4595.87	2967.2	333.67	300	8.43291	7.99537	5.81015	5.70378	82	1	90	90		99	1.1	1	1	0	1	730	1.3		0.582511	2021	202112--	19390718	1	20211203	20211207	4	S72.101	264.55	69.12
天水市中医医院	403441	0	0	1	3233.11	1244.6	458.11	384	8.0812	7.12657	6.12711	5.95064	63	1	20	90		99	1.1	1	1	0	1	730	1.35		0.828811	2022	202206--	19590220	1	20220402	20220408	6	I50.900	144.16	313.95
天水市中医医院	357295	0	0	1	1755.71	852	574.71	0	7.47063	6.74759	6.35387		64	2	20	15		99	1.1	1	1	0	1	523	1.07	1	0.662769	2020	202001--	19550822	1	20200330	20200331	1	I84.201	193.81	380.9
天水市中医医院	394660	0	0	1	5856.2	1377.1	2728.1	704	8.67526	7.22774	7.91136	6.55678	67	2	20	90		99	1.1	1	1	0	1	730	1.3		0.597013	2021	202112--	19540408	1	20211123	20211206	13	I25.500	1383.09	1345.01
天水市中医医院	391652	0	0	1	3103.2	1654.6	463.6	240	8.04019	7.41131	6.13902	5.48064	27	2	20	15		99	1.1	2	1	0	1	730	1.3	1	0.530401	2021	202103--	19940818	1	20210921	20210929	8	K29.603	330.41	133.19
天水市中医医院	310369	0	0	0	4193.96	1905.8	1465.66	440	8.3414	7.55266	7.29006	6.08677	55	2	20	90		99	1.1	1	1	0	0	510	1.03	1	0.531947	2018	201803--	19620928	1	20180710	20180716	6	H81.901	891.95	573.71
天水市中医医院	311269	0	0	0	10217.7	2195.7	4289.99	2670	9.23188	7.69426	8.36404	7.88983	57	1	20	90		99	1.1	1	1	0	0	510	1.03	1	0.54345	2018	201803--	19610728	1	20180723	20180810	18	M35.901	3177.58	1112.41
天水市中医医院	353257	0	0	1	5460.15	2305	1700.35	174	8.60523	7.74284	7.43859	5.15906	51	2	20	15		99	1.1	1	1	0	0	523	1.07	1	0.319353	2020	202001--	19680814	1	20200115	20200122	7	C92.100X00	1275.77	424.58
天水市中医医院	290918	0	0	0	8280.89	2870.2	3548.29	1030	9.02171	7.96214	8.17422	6.93731	47	2	20	90		99	1.1	1	1	0	0	500	1.03	1	0.729491	2017	201703--	19700415	1	20170904	20170920	16	D69.300	1238.47	2309.82
天水市中医医院	331243	0	0	0	10869.8	3158.2	5333.13	1341.5	9.29375	8.05776	8.58169	7.20154	64	1	20	15		99	1.1	1	1	0	0	530	1.03	1	0.238711	2019	201901--	19540414	1	20190221	20190308	15	K29.603	5081.32	251.81
天水市中医医院	380178	0	0	1	2978.87	737	1208.97	220	7.9993	6.60259	7.09752	5.39363	31	2	20	15		99	1.1	1	1	0	1	730	1.3	1	0.19111	2021	202102--	19900124	1	20210322	20210326	4	C34.900X00	1155.88	53.09
天水市中医医院	403559	0	0	1	2257.17	672.8	813.37	96	7.72187	6.51145	6.70119	4.56435	2	1	10	90		99	1.1	2	1	0	1	730	1.35		0.144661	2022	202204--	20191229	1	20220405	20220411	6	J20.900	777.82	35.55
天水市中医医院	352740	0	0	1	14202.9	1155.8	11247.1	480	9.5612	7.05255	9.32786	6.17379	29	1	10	15		99	1.1	1	1	0	0	523	1.07	5	0.0611678	2020	202001--	19900302	1	20200108	20200129	21	M35.901	11009.8	237.32
天水市中医医院	278148	0	0	0	23833.4	2732.5	5182.14	2233.3	10.0788	7.91297	8.55297	7.71124	55	2	20	90		99	1.1	1	1	0	0	500	1.03	1	0.391104	2017	201701--	19611114	1	20170119	20170207	19		4515.23	666.91
天水市中医医院	360930	0	0	1	8250.03	2259.3	3359.73	568	9.01797	7.72281	8.11962	6.34212	75	2	20	15		99	1.1	1	1	0	1	523	1.07	1	0.49384	2020	202002--	19441025	1	20200527	20200617	21	H81.000	1988.06	1371.67
天水市中医医院	393860	0	0	1	3138.89	583	1454.89	492	8.05162	6.36819	7.28269	6.19848	5	1	10	90		99	1.1	1	1	0	1	730	1.3		0.343666	2021	202111--	20160830	1	20211108	20211115	7	J20.900	1277.81	177.08
天水市中医医院	406149	0	0	1	4449.33	2078.9	1237.43	764	8.40051	7.63959	7.12079	6.63857	68	1	90	90		99	1.1	2	2	0	1	730	1.35		0.774176	2022	202205--	19540212	1	20220516	20220523	7	R42.X00X00	451.97	785.46
天水市中医医院	310447	0	0	0	2752.67	1175.2	959.47	352	7.92033	7.06919	6.86638	5.86363	54	1	20	90		99	1.1	1	1	0	0	510	1.03	1	0.493324	2018	201803--	19640510	1	20180711	20180718	7	H81.901	664.49	294.98
天水市中医医院	380207	0	0	1	8641.63	1480.5	2252.13	6584	9.06435	7.30014	7.71963	8.7924	63	1	20	15		99	1.1	1	1	0	1	730	1.3	1	0.834241	2021	202102--	19570604	1	20210322	20210403	12	M50.201	1464.67	787.46
天水市中医医院	351204	0	0	1	10392.9	1023.7	2807.67	3445.2	9.24888	6.93118	7.94011	8.14474	51	2	20	15		99	1.1	1	1	0	0	523	1.07	1	0.690142	2020	202001--	19680120	1	20191220	20200103	14	I84.201	1937.5	870.17
天水市中医医院	394845	0	0	1	3721.61	2226.7	499.91	96	8.22191	7.70828	6.21443	4.56435	50	1	20	90		99	1.1	1	1	0	1	730	1.3		0.371667	2021	202111--	19710526	1	20211125	20211130	5	R42.X00X00	374.43	125.48
天水市中医医院	389881	0	0	1	5638.56	1910	1829.06	760	8.63738	7.55486	7.51156	6.63332	43	1	20	15		99	1.1	1	1	0	1	730	1.3	1	0.49893	2021	202103--	19770907	1	20210816	20210827	11	K29.500	1297.3	531.76
天水市中医医院	353431	0	0	1	11040.9	2321	5615.36	1520	9.30936	7.74975	8.63326	7.32647	45	1	20	15		99	1.1	1	1	0	0	523	1.07	1	0.709869	2020	202001--	19740714	1	20200119	20200208	20	C16.900	2070.19	3545.17
天水市中医医院	394696	0	0	1	7791.99	2684.6	2816.49	832	8.96085	7.89529	7.94325	6.72383	47	2	20	90		99	1.1	2	2	0	1	730	1.3		0.677631	2021	202112--	19741001	1	20211123	20211207	14	D69.300	1176.16	1640.33
天水市中医医院	394697	0	0	1	10084.8	1551.1	5750.19	1982	9.21878	7.34672	8.65699	7.59186	84	2	90	90		99	1.1	1	1	0	1	730	1.3		0.607489	2021	202112--	19371001	1	20211123	20211209	16	I25.103	3034.97	2715.22
天水市中医医院	405519	0	0	1	6662.05	1126.1	1482.45	2992	8.80418	7.02652	7.30145	8.0037	37	1	20	90		99	1.1	1	1	0	1	730	1.35		0.774015	2022	202205--	19841003	1	20220506	20220518	12	K61.001	1011.16	471.29
天水市中医医院	368813	0	0	1	6726.55	2358.5	2668.05	368	8.81382	7.76578	7.8891	5.90808	74	2	20	15		99	1.1	1	1	0	1	523	1.07	1	0.425431	2020	202004--	19460518	1	20200926	20201009	13	I63.900	1744.42	923.63
天水市中医医院	306356	0	0	0	8179.34	3010.4	938.54	1352.4	9.00937	8.00983	6.84433	7.20964	28	2	20	90		99	1.1	1	1	0	0	510	1.03	1	0.680184	2018	201802--	19891116	1	20180508	20180514	6	R50.900	732.68	205.86
天水市中医医院	283747	0	0	0	6462.78	1889	3311.78	777.4	8.77382	7.5438	8.10524	6.65595	82	1	20	90		99	1.1	2	1	0	0	500	1.03	1	0.482199	2017	201702--	19341010	1	20170427	20170510	13	I50.903	2117.38	1194.4
天水市中医医院	305710	0	0	0	7402.85	1142.7	3476.15	1896	8.90962	7.04115	8.15368	7.5475	51	2	20	90		99	1.1	1	1	0	0	510	1.03	1	0.709826	2018	201802--	19660904	1	20180428	20180517	19	H81.901	1558.86	1917.29
天水市中医医院	386028	0	0	1	3200.01	2147.6	175.91	440	8.07091	7.67211	5.16997	6.08677	40	1	20	15		99	1.1	1	1	0	1	730	1.3	1	0.768278	2021	202102--	19801128	1	20210617	20210622	5	M51.202	142.72	33.19
天水市中医医院	402354	0	0	1	4986.54	2137.3	1506.24	148	8.5145	7.6673	7.31737	4.99721	48	1	20	90		99	1.1	1	1	0	1	730	1.35		0.553046	2022	202203--	19731102	1	20220317	20220328	11	R10.402	739.37	766.87
天水市中医医院	371546	0	0	1	12325.9	2970.5	2785.77	6422	9.41946	7.99649	7.93228	8.76748	76	2	20	15		99	1.1	1	1	0	1	523	1.07	1	0.714388	2020	202004--	19440606	1	20201113	20201201	18	M51.100X00	2629.85	155.92
天水市中医医院	280962	0	0	0	2795.95	770.5	947.48	110	7.93593	6.64704	6.85381	4.70048	31	2	20	90		99	1.1	2	2	0	0	500	1.03	1	0.436226	2017	201701--	19850710	1	20170309	20170312	3	O47.901	596.18	351.3
天水市中医医院	402676	0	0	1	5454.11	1701.1	1837.21	408	8.60413	7.43903	7.516	6.01127	85	1	20	90		99	1.1	2	1	0	1	730	1.35		0.908329	2022	202203--	19360924	1	20220322	20220329	7	I63.906	205.82	1631.39
天水市中医医院	353339	0	0	1	5764.19	1171.4	2626.29	752	8.65942	7.06595	7.87333	6.62274	63	1	20	15		99	1.1	1	1	0	0	523	1.07	1	0.499714	2020	202001--	19560605	1	20200117	20200130	13	I63.900	1690.11	936.18
天水市中医医院	394713	0	0	1	3525.56	620	1729.56	588	8.16779	6.42972	7.45562	6.37673	1	1	10	90		99	1.1	1	1	0	1	730	1.3		0.29431	2021	202111--	20200916	1	20211123	20211130	7	J18.000	1635.48	94.08
天水市中医医院	394715	0	0	1	8624.84	3125.9	1825.44	2404	9.0624	8.04748	7.50958	7.78489	62	2	20	90		99	1.1	2	1	0	1	730	1.3		0.932679	2021	202112--	19590718	1	20211123	20211208	15	F32.800X00	284.73	1540.71
天水市中医医院	394716	0	0	1	8969.04	2826.1	3978.94	1040	9.10153	7.94665	8.28877	6.94698	43	2	20	90		99	1.1	2	1	0	1	730	1.3		0.540026	2021	202112--	19771210	1	20211123	20211207	14	R55.X00X00	2308.58	1670.36
天水市中医医院	357387	0	0	1	12729.7	3861.2	4792.47	3200	9.45169	8.25873	8.4748	8.07091	40	1	90	15		99	1.1	2	2	0	1	523	1.07	1	0.800601	2020	202002--	19790501	1	20200331	20200428	28	K81.000	1593.69	3198.78
天水市中医医院	331936	0	0	0	11740.1	3209.3	3685.78	3926	9.37076	8.07381	8.21224	8.27538	64	2	20	15		99	1.1	1	1	0	0	530	1.03	1	0.718469	2019	201901--	19540615	1	20190302	20190319	17	M13.900	2142.95	1542.83
天水市中医医院	354164	0	0	1	7015.49	1724.7	4300.49	248	8.85588	7.45281	8.36648	5.51343	57	1	90	15		99	1.1	2	2	0	1	523	1.07	1	0.406289	2020	202001--	19621220	1	20200213	20200220	7	C34.900X00	2700.49	1600
天水市中医医院	394725	0	0	1	6603.69	969.3	431.39	6654	8.79538	6.87657	6.06701	8.80297	45	2	20	90		99	1.1	1	1	0	1	730	1.3		0.986839	2021	202112--	19760811	1	20211123	20211207	14	M47.802	93.25	338.14
天水市中医医院	352326	0	0	1	6664.5	2348.1	2372.6	312	8.80455	7.76136	7.77174	5.743	47	2	20	15		99	1.1	1	1	0	0	523	1.07	1	0.414822	2020	202001--	19721013	1	20200104	20200117	13	D69.501	1570.97	801.63
天水市中医医院	292810	0	0	0	2602.48	857.9	1196.18	339.5	7.86422	6.75449	7.08689	5.82747	28	2	20	90		99	1.1	2	2	0	0	500	1.03	1	0.272602	2017	201704--	19890420	1	20171013	20171018	5	S06.000	1117.05	79.13
天水市中医医院	374794	0	0	1	7484.9	2219.5	2820.4	1320	8.92064	7.70504	7.94463	7.18539	74	1	20	15		99	1.1	2	2	0	1	730	1.3	1	0.396227	2021	202101--	19461017	1	20210101	20210114	13	S12.200X04	2499.86	320.54
天水市中医医院	406449	0	0	1	41205.6	4224.6	16802.2	464	10.6263	8.34868	9.72926	6.13988	26	2	10	90		99	1.1	1	1	0	1	730	1.35		0.162798	2022	202205--	19950720	1	20220519	20220524	5	T60.900X00	14455.3	2346.9
天水市中医医院	394737	0	0	1	2279.77	652.2	862.57	264	7.73183	6.48035	6.75992	5.57595	2	2	10	90		99	1.1	1	1	0	1	730	1.3		0.23434	2021	202111--	20190528	1	20211123	20211128	5	J04.000	862.57	0
天水市中医医院	394417	0	0	1	6652.95	3279.8	913.15	1016	8.80282	8.09554	6.8169	6.92363	51	2	20	90		99	1.1	1	1	0	1	730	1.3		0.540393	2021	202111--	19700813	1	20211119	20211125	6	D48.601	886.65	26.5
天水市中医医院	394739	0	0	1	8739.54	1145.3	1869.04	5306	9.07561	7.04342	7.53318	8.57659	36	1	20	90		99	1.1	1	1	0	1	730	1.3		0.846777	2021	202112--	19850421	1	20211124	20211214	20	K60.300	1099.38	769.66
天水市中医医院	287186	0	0	0	2168.6	541	696.6	86	7.68184	6.29342	6.54621	4.45435	6	1	10	90		99	1.1	2	2	0	0	500	1.03	1	0.10989	2017	201703--	20110325	1	20170627	20170705	8	N48.602	696.6	0
天水市中医医院	284075	0	0	0	2376.9	528.5	1075.9	428	7.77355	6.27004	6.98091	6.05912	0	1	10	90		99	1.1	1	1	0	0	500	1.03	1	0.284593	2017	201702--	20170429	1	20170504	20170509	5	P55.901	1075.9	0
天水市中医医院	285464	0	0	0	4118.7	428.5	2952.58	322	8.32329	6.06029	7.99043	5.77455	0	1	10	90		99	1.1	1	1	0	0	500	1.03	1	0.265072	2017	201702--	20160721	1	20170528	20170528	1	J18.005	2406.58	546
天水市中医医院	394744	0	0	1	4378.25	1132	2096.25	512	8.3844	7.03174	7.64791	6.23832	67	2	20	90		99	1.1	1	1	0	1	730	1.3		0.465323	2021	202112--	19540724	1	20211124	20211202	8	J15.902	1394.57	701.68
天水市中医医院	380532	0	0	1	5938.84	1844.7	2033.44	1108	8.68927	7.52007	7.61748	7.01031	72	2	20	15		99	1.1	1	1	0	1	730	1.3	1	0.527245	2021	202102--	19480903	1	20210327	20210407	11	I27.900X00	1485.13	548.31
天水市中医医院	325170	0	0	0	4153.23	995.2	895.43	796	8.33164	6.90294	6.7973	6.6796	56	2	20	90		99	1.1	2	1	0	0	510	1.03	1	0.839597	2018	201804--	19620304	1	20181201	20181214	13	H34.802	271.31	624.12
天水市中医医院	310493	0	0	0	1705.12	788.3	425.32	396	7.44139	6.66988	6.05284	5.98141	48	1	20	90		99	1.1	2	1	0	0	510	1.03	1	0.846588	2018	201803--	19700517	1	20180712	20180714	2	S06.700x00	126	299.32
天水市中医医院	357626	0	0	1	7623.52	2200.2	3014.32	1888	8.93899	7.6963	8.01113	7.54327	72	1	20	15		99	1.1	1	1	0	1	523	1.07	1	0.485764	2020	202002--	19480201	1	20200405	20200417	12	R33.X00	2520.95	493.37
天水市中医医院	354791	0	0	1	6373.7	2919.5	2060.2	848	8.75994	7.97917	7.63056	6.74288	54	2	20	15		99	1.1	1	1	0	1	523	1.07	2	0.344684	2020	202001--	19660123	1	20200225	20200303	7	M35.901	1905.79	154.41
天水市中医医院	394761	0	0	1	6294.25	2360.3	1189.85	832	8.74739	7.76654	7.08158	6.72383	49	2	20	90		99	1.1	1	1	0	1	730	1.3		0.786245	2021	202112--	19720321	1	20211124	20211208	14	D64.903	432.18	757.67
天水市中医医院	284723	0	0	0	9459.64	2412.5	4863.24	609.1	9.15479	7.78842	8.48946	6.41198	43	2	20	90		99	1.1	1	1	0	0	500	1.03	1	0.301317	2017	201702--	19731016	1	20170515	20170531	16	M35.901	3823.43	1039.81
天水市中医医院	407111	0	0	1	5322.88	2308.4	353.18	280	8.57977	7.74431	5.86698	5.63479	87	2	30	90		99	1.1	1	1	0	1	730	1.35		0.678433	2022	202206--	19341001	1	20220530	20220607	8	D64.900	203.61	149.57
天水市中医医院	369217	0	0	1	4118.28	1066.6	704.6	0	8.32319	6.97223	6.55763		53	2	20	15		99	1.1	1	1	0	1	523	1.07	1	0	2020	202004--	19670429	1	20201008	20201013	5	I84.201	704.6	0
天水市中医医院	292603	0	0	0	4338.79	1766.4	1818.39	381	8.37535	7.4767	7.50571	5.9428	63	1	20	90		99	1.1	1	1	0	0	500	1.03	1	0.668081	2017	201704--	19540528	1	20171010	20171019	9	E14.400x021	730.02	1088.37
天水市中医医院	390439	0	0	1	6301.39	1600.2	1625.19	2138	8.74853	7.37788	7.39338	7.66763	53	1	20	15		99	1.1	1	1	0	1	730	1.3	1	0.626878	2021	202103--	19670920	1	20210826	20210907	12	J47.X03	1404.13	221.06
天水市中医医院	366994	0	0	1	4352.99	1517.9	1029.59	612	8.37862	7.32508	6.93692	6.41673	76	1	20	15		99	1.1	2	1	0	1	523	1.07	1	0.393813	2020	202003--	19431110	1	20200827	20200905	9	J44.100	995.11	34.48
天水市中医医院	319376	0	0	0	7230.72	1778.6	2821.12	1957	8.88609	7.48358	7.94489	7.57917	66	1	20	90		99	1.1	1	1	0	0	510	1.03	1	0.61511	2018	201803--	19520830	1	20180823	20180907	15	M51.202	1839.05	982.07
天水市中医医院	320960	0	0	0	10803.7	344.6	9061.08	60	9.28764	5.84238	9.11174	4.09434	21	1	20	90		99	1.1	2	2	0	0	510	1.03	4	0.00657817	2018	201804--	19970414	1	20180919	20181013	24	M35.901	9061.08	0
天水市中医医院	376811	0	0	1	5374.46	719.1	2329.56	1624	8.58941	6.578	7.75343	7.39265	13	1	10	15		99	1.1	1	1	0	1	730	1.3	1	0.600112	2021	202101--	20070820	1	20210128	20210210	13	D69.000X00	1580.98	748.58
天水市中医医院	342571	0	0	0	9290.47	2894.2	3085.27	1635	9.13674	7.97046	8.03439	7.3994	70	2	20	15		99	1.1	2	2	0	0	530	1.03	1	0.625545	2019	201903--	19490415	1	20190804	20190819	15	M51.202	1767.53	1317.74
天水市中医医院	363870	0	0	1	11642.3	2420.2	1566.1	8406	9.3624	7.79161	7.35634	9.0367	41	1	20	15		99	1.1	1	1	0	1	523	1.07	1	0.895421	2020	202003--	19781130	1	20200714	20200812	29	M13.900	1042.87	523.23
天水市中医医院	394786	0	0	1	5663.38	1842.7	1570.68	2572	8.64178	7.51899	7.35926	7.85244	59	1	20	90		99	1.1	2	2	0	1	730	1.3		0.705758	2021	202112--	19620628	1	20211124	20211204	10	H81.000	1218.95	351.73
天水市中医医院	355906	0	0	1	8011.52	2006.1	3046.42	2626	8.98864	7.60395	8.02172	7.87322	49	2	20	15		99	1.1	2	1	0	1	523	1.07	1	0.525941	2020	202001--	19710111	1	20200311	20200325	14	R10.402	2689.06	357.36
天水市中医医院	310032	0	0	0	6014.33	1768.4	990.83	1808.1	8.7019	7.47783	6.89854	7.50003	48	1	20	90		99	1.1	1	1	0	0	510	1.03	1	0.770219	2018	201803--	19700102	1	20180705	20180718	13	K61.001	643.14	347.69
天水市中医医院	394791	0	0	1	7686.33	1915.8	4607.53	0	8.9472	7.55789	8.43545		53	1	20	90		99	1.1	1	1	0	1	730	1.3		0.93136	2021	202112--	19671217	1	20211124	20211206	12	Z51.802	316.26	4291.27
天水市中医医院	280012	0	0	0	6708.53	729.5	4466.33	945.6	8.81114	6.59236	8.40432	6.85182	69	1	20	90		99	1.1	2	1	0	0	500	1.03	1	0.246522	2017	201701--	19470512	1	20170221	20170310	17	J44.901	4077.77	388.56
天水市中医医院	333387	0	0	0	3531.22	126	2477.22	550	8.1694	4.83628	7.81489	6.30992	0	1	10	15		99	1.1	2	2	0	0	530	1.03	1	0.181685	2019	201901--	20190124	1	20190320	20190329	9	G93.102	2477.22	0
天水市中医医院	378004	0	0	1	5792.78	1699.8	1690.88	748	8.66437	7.43827	7.433	6.6174	66	1	20	15		99	1.1	1	1	0	1	730	1.3	1	0.620568	2021	202101--	19540704	1	20210222	20210305	11	J44.100	925.39	765.49
天水市中医医院	394795	0	0	1	4236.77	898.6	2219.17	320	8.35156	6.80084	7.70489	5.76832	45	1	20	90		99	1.1	2	2	0	1	730	1.3		0.867268	2021	202112--	19760528	1	20211124	20211202	8	N18.900X00	337.03	1882.14
天水市中医医院	394796	0	0	1	1293.35	624.6	346.35	102	7.16499	6.43711	5.84745	4.62497	2	1	10	90		99	1.1	1	1	0	1	730	1.3		0.331304	2021	202111--	20190501	1	20211124	20211126	2	R56.000	299.81	46.54
天水市中医医院	394797	0	0	1	6474.6	2689.5	1801.1	1334	8.77564	7.89711	7.49615	7.19594	62	1	20	90		99	1.1	2	1	0	1	730	1.3		0.844145	2021	202111--	19590210	1	20211124	20211130	6	I63.906	488.62	1312.48
天水市中医医院	394798	0	0	1	7352.34	1300.4	3606.34	480	8.90277	7.17043	8.19045	6.17379	78	1	20	90		99	1.1	1	1	0	1	730	1.3		0.187346	2021	202112--	19430520	1	20211124	20211206	12	J44.900X00	3320.78	285.56
天水市中医医院	394800	0	0	1	7430.57	1107	4647.57	216	8.91336	7.00941	8.4441	5.37528	34	1	20	90		99	1.1	1	1	0	1	730	1.3		0.0444118	2021	202112--	19870413	1	20211124	20211222	28	M35.901	4647.57	0
天水市中医医院	307070	0	0	0	4724.83	1795.1	845.53	815.2	8.46059	7.49282	6.73996	6.70343	17	2	10	90		99	1.1	2	2	0	0	510	1.03	1	0.743553	2018	201802--	20010519	1	20180519	20180531	12	D50.001	425.89	419.64
天水市中医医院	311230	0	0	0	9460.86	2198.3	1754.56	1546	9.15492	7.69544	7.46997	7.34343	45	1	20	90		99	1.1	1	1	0	0	510	1.03	1	0.68785	2018	201803--	19730402	1	20180721	20180804	14	M23.308	1030.27	724.29
天水市中医医院	296239	0	0	0	12400.1	2017.4	6112.08	1210.2	9.42546	7.60956	8.71802	7.09854	36	1	20	90		99	1.1	1	1	0	0	500	1.03	1	0.471579	2017	201704--	19810828	1	20171208	20171230	22	C92.000x003	3869.25	2242.83
天水市中医医院	386780	0	0	1	9859.93	1174.7	5056.23	1752	9.19623	7.06877	8.52838	7.46851	35	1	20	15		99	1.1	1	1	0	1	730	1.3	1	0.387228	2021	202103--	19851021	1	20210629	20210723	24	K26.000	4171.89	884.34
天水市中医医院	311955	0	0	0	7053.94	2319.3	2320.34	1431.5	8.86134	7.74902	7.74947	7.26648	39	2	90	90		99	1.1	1	1	0	0	510	1.03	1	0.889558	2018	201803--	19790606	1	20180731	20180821	21	D50.900	414.36	1905.98
天水市中医医院	394813	0	0	1	4284.07	2244.7	1308.37	0	8.36266	7.71633	7.17654		59	2	20	90		99	1.1	1	1	0	1	730	1.3		0.64737	2021	202111--	19620408	1	20211124	20211130	6	I10.X00X00	461.37	847
天水市中医医院	276982	0	0	0	2507.9	1138	1058.5	143.2	7.8272	7.03703	6.96461	4.96424	63	2	20	90		99	1.1	1	1	0	0	500	1.03	1	0.182575	2017	201701--	19530325	1	20170103	20170109	6	H81.901	982.3	76.2
天水市中医医院	289690	0	0	0	5245.91	1297.9	1807.81	789	8.5652	7.1685	7.49987	6.67077	74	1	20	90		99	1.1	2	2	0	0	500	1.03	1	0.347172	2017	201703--	19430811	1	20170810	20170823	13	I50.903	1695.27	112.54
天水市中医医院	291470	0	0	0	1606.58	746.5	485.08	292	7.38186	6.6154	6.18431	5.67675	49	2	20	90		99	1.1	2	1	0	0	500	1.03	1	0.465164	2017	201703--	19680108	1	20170913	20170916	3	T60.900x001	415.61	69.47
天水市中医医院	378853	0	0	1	7975.71	2115.2	3656.11	360	8.98416	7.6569	8.20415	5.8861	58	2	20	15		99	1.1	1	1	0	1	730	1.3	1	0.58598	2021	202102--	19620618	1	20210304	20210320	16	R55.X00X00	1662.75	1993.36
天水市中医医院	404128	0	0	1	10970.3	2534.9	4071.02	832	9.30295	7.83791	8.31165	6.72383	40	1	90	90		99	1.1	1	1	0	1	730	1.35		0.80056	2022	202204--	19811216	1	20220412	20220418	6	T60.900X00	977.86	3093.16
天水市中医医院	320432	0	0	0	2967.09	1519.1	911.49	396.5	7.99534	7.32587	6.81508	5.98268	48	1	20	90		99	1.1	1	1	0	0	510	1.03	1	0.507183	2018	201803--	19691015	1	20180910	20180914	4	K26.900x00	644.6	266.89
天水市中医医院	278510	0	0	0	8829.32	3210.5	4532.72	688	9.08583	8.07418	8.41908	6.53379	47	1	20	90		99	1.1	1	1	0	0	500	1.03	1	0.165249	2017	201701--	19690417	1	20170201	20170214	13	N03.905	4358	174.72
天水市中医医院	320327	0	0	0	2746.5	1544.4	650.1	370	7.91808	7.34239	6.47713	5.9135	29	1	20	90		99	1.1	2	1	0	0	510	1.03	1	0.900137	2018	201803--	19890802	1	20180908	20180912	4	R22.700x00	101.87	548.23
天水市中医医院	392645	0	0	1	6606.36	746.5	158.26	48	8.79579	6.6154	5.06424	3.8712	52	1	20	90		99	1.1	1	1	0	1	730	1.3		0.232716	2021	202110--	19690210	1	20211012	20211016	4	H26.900	158.26	0
天水市中医医院	369207	0	0	1	3421.85	1230	872.85	1300	8.13794	7.11477	6.77176	7.17012	67	2	20	15		99	1.1	1	1	0	1	523	1.07	1	0.940355	2020	202004--	19530918	1	20201008	20201013	5	I69.300	129.6	743.25
天水市中医医院	388547	0	0	1	4968.1	1794.7	1837.4	264	8.51079	7.49259	7.51611	5.57595	70	1	20	15		99	1.1	1	1	0	1	730	1.3	1	0.289098	2021	202103--	19501016	1	20210726	20210807	12	I63.905	1493.89	343.51
天水市中医医院	278833	0	0	0	7861.8	993	2971	1393	8.96977	6.90073	7.99665	7.23921	34	1	20	90		99	1.1	1	1	0	0	500	1.03	1	0.432113	2017	201701--	19830112	1	20170206	20170308	30	I84.902	2478.26	492.74
天水市中医医院	394832	0	0	1	7553.39	2953.4	2756.99	512	8.92975	7.99071	7.92189	6.23832	58	2	20	90		99	1.1	1	1	0	1	730	1.3		0.352268	2021	202112--	19630905	1	20211125	20211208	13	D69.300	2117.43	639.56
天水市中医医院	344587	0	0	0	3686.81	2209.8	656.01	314	8.21252	7.70066	6.48618	5.74939	35	1	20	15		99	1.1	1	1	0	0	530	1.03	1	0.394965	2019	201903--	19840806	1	20190908	20190911	3	S39.003	586.89	69.12
天水市中医医院	382881	0	0	1	5048.71	1234.9	1964.71	240	8.52689	7.11875	7.5831	5.48064	50	2	20	15		99	1.1	1	1	0	1	730	1.3	1	0.241909	2021	202102--	19700612	1	20210503	20210513	10	H81.901	1671.37	293.34
天水市中医医院	279958	0	0	0	3232.42	1191.5	1412.12	317.2	8.08099	7.08297	7.25285	5.75953	45	1	20	90		99	1.1	1	1	0	0	500	1.03	1	0.373667	2017	201701--	19710419	1	20170220	20170227	7	K20 01	1083.13	328.99
天水市中医医院	400327	0	0	1	9226.42	1641.7	4680.72	1930	9.12983	7.40349	8.45121	7.56528	53	2	20	90		99	1.1	1	1	0	1	730	1.35		0.435347	2022	202202--	19680629	1	20220218	20220228	10	I63.905	3732.76	947.96
天水市中医医院	404985	0	0	1	2563.91	648.1	1212.81	144	7.84929	6.47404	7.1007	4.96981	5	1	10	90		99	1.1	2	2	0	1	730	1.35		0.223347	2022	202206--	20160829	1	20220426	20220501	5	J18.000	1053.77	159.04
天水市中医医院	394840	0	0	1	10920.6	774.3	1517.34	10468	9.29841	6.65196	7.32471	9.25608	52	1	20	90		99	1.1	1	1	0	1	730	1.3		0.92163	2021	202112--	19690203	1	20211125	20211211	16	M51.100X00	939.29	578.05
天水市中医医院	392702	0	0	1	2396.68	932.4	886.28	456	7.78184	6.83776	6.78703	6.12249	58	2	20	90		99	1.1	2	2	0	1	730	1.3		0.425783	2021	202110--	19630816	1	20211013	20211016	3	C50.900X01	770.76	115.52
天水市中医医院	288980	0	0	0	7205.73	2703.9	2499.93	969	8.88263	7.90245	7.82402	6.87626	80	2	20	90		99	1.1	1	1	0	0	500	1.03	1	0.402066	2017	201703--	19370505	1	20170729	20170811	13	I50.903	2074.19	425.74
天水市中医医院	358261	0	0	1	3876.23	2984	446.73	0	8.26262	8.00102	6.10195		35	2	20	15		99	1.1	1	1	0	1	523	1.07	1	0.351622	2020	202002--	19850311	1	20200413	20200420	7	M72.900X08	289.65	157.08
天水市中医医院	345192	0	0	0	6055.5	2016.5	2587.3	240	8.70872	7.60912	7.85837	5.48064	69	2	20	15		99	1.1	2	2	0	0	530	1.03	1	0.548141	2019	201903--	19491121	1	20190919	20190928	9	I63.900	1277.54	1309.76
天水市中医医院	404785	0	0	1	14589	893.6	3934.44	7594	9.58803	6.79526	8.27752	8.93511	47	1	20	90		99	1.1	1	1	0	1	730	1.35		0.83129	2022	202206--	19740925	1	20220423	20220531	38	G81.100	1944.96	1989.48
天水市中医医院	394850	0	0	1	6711.78	2418.3	2848.48	1160	8.81162	7.79082	7.95454	7.05618	69	2	20	90		99	1.1	2	2	0	1	730	1.3		0.390694	2021	202112--	19520820	1	20211125	20211210	15	M15.902	2442.39	406.09
天水市中医医院	394851	0	0	1	6584.3	2440.8	2017.5	1492	8.79244	7.80008	7.60961	7.30787	61	1	20	90		99	1.1	1	1	0	1	730	1.3		0.70249	2021	202112--	19600416	1	20211125	20211208	13	K21.900X00	1044.11	973.39
天水市中医医院	394852	0	0	1	14073.7	2377.3	3000.42	11098	9.55206	7.77372	8.00651	9.31452	47	1	20	90		99	1.1	1	1	0	1	730	1.3		0.946007	2021	202112--	19740924	1	20211125	20211218	23	M51.202	761.22	2239.2
天水市中医医院	368293	0	0	1	11175.8	1203.2	2574.83	4698	9.32151	7.09274	7.85354	8.45489	39	2	20	15		99	1.1	1	1	0	1	523	1.07	1	0.771059	2020	202003--	19810112	1	20200917	20201009	22	I84.201	1665.05	909.78
天水市中医医院	389389	0	0	1	8021.74	1867.7	1429.84	728	8.98991	7.53246	7.26532	6.5903	67	2	20	15		99	1.1	2	2	0	1	730	1.3	1	0.337374	2021	202103--	19531020	1	20210809	20210819	10	K40.311	1429.84	0
天水市中医医院	394856	0	0	1	7736.32	1494.9	3636.02	1104	8.95368	7.30981	8.19864	7.0067	58	2	20	90		99	1.1	2	2	0	1	730	1.3		0.580457	2021	202112--	19631023	1	20211125	20211210	15	I24.901	1988.64	1647.38
天水市中医医院	405159	0	0	1	9094.29	1676.1	608.69	1912	9.1154	7.42422	6.41131	7.5559	87	1	20	90		99	1.1	1	1	0	1	730	1.35		0.833899	2022	202206--	19340915	1	20220429	20220509	10	M81.900X09	418.69	190
天水市中医医院	389759	0	0	1	7340.45	2294.1	2003.85	408	8.90116	7.7381	7.60283	6.01127	57	1	20	15		99	1.1	1	1	0	1	730	1.3	1	0.357431	2021	202103--	19640616	1	20210813	20210829	16	I63.801	1549.78	454.07
天水市中医医院	399593	0	0	1	4436.8	1842.4	1067.4	772	8.39769	7.51882	6.97298	6.64898	58	2	20	90		99	1.1	1	1	0	1	730	1.35		0.907867	2022	202202--	19630424	1	20220211	20220222	11	R10.402	169.47	897.93
天水市中医医院	319140	0	0	0	2868.96	863.6	1487.36	302	7.9617	6.76111	7.30476	5.71043	38	1	20	90		99	1.1	2	2	0	0	510	1.03	1	0.43828	2018	201803--	19800425	1	20180820	20180825	5	N45.907	1005.12	482.24
天水市中医医院	394862	0	0	1	4663.85	1607.8	1183.05	802	8.4476	7.38262	7.07585	6.68711	66	1	20	90		99	1.1	1	1	0	1	730	1.3		0.576006	2021	202112--	19550223	1	20211125	20211206	11	R10.402	841.65	341.4
天水市中医医院	394863	0	0	1	10550	5011.9	2407.06	920	9.26388	8.51957	7.78616	6.82437	81	1	20	90		99	1.1	1	1	0	1	730	1.3		0.34798	2021	202112--	19400513	1	20211125	20211207	12	R10.402	2169.31	237.75
天水市中医医院	394865	0	0	1	3928.75	600.8	2035.95	606	8.27608	6.39826	7.61872	6.40688	3	1	90	90		99	1.1	1	1	0	1	730	1.3		0.271296	2021	202112--	20180524	1	20211125	20211203	8	J18.000	1925.2	110.75
天水市中医医院	349538	0	0	1	2478.67	610	1082.87	144	7.81548	6.41346	6.98737	4.96981	0	1	10	15		99	1.1	2	1	0	0	530	1.03	1	0.117372	2019	201904--	20190827	1	20191129	20191205	6	J21.900X00	1082.87	0
天水市中医医院	394867	0	0	1	6882.99	2044.7	3119.79	1280	8.83681	7.62301	8.04552	7.15462	60	1	20	90		99	1.1	1	1	0	1	730	1.3		0.637392	2021	202112--	19610415	1	20211125	20211206	11	I24.901	1595.4	1524.39
天水市中医医院	306682	0	0	0	3315.11	1769.2	988.41	362	8.10625	7.47828	6.8961	5.89164	48	2	20	90		99	1.1	1	1	0	0	510	1.03	1	0.540428	2018	201802--	19691214	1	20180514	20180519	5	I10.x06	620.61	367.8
天水市中医医院	368951	0	0	1	1760.89	920.8	340.09	80	7.47357	6.82524	5.82921	4.38203	33	2	20	15		99	1.1	1	1	0	1	523	1.07	1	0.553953	2020	202004--	19870717	1	20200928	20201001	3	O04.401	187.38	152.71
天水市中医医院	341881	0	0	0	9123.06	1220.7	2172.46	4141.4	9.11856	7.10718	7.68362	8.32879	24	2	10	15		99	1.1	1	1	0	0	530	1.03	1	0.712805	2019	201903--	19941115	1	20190724	20190815	22	K61.001	1813.31	359.15
天水市中医医院	383245	0	0	1	13842.6	2358.7	6784.36	3716	9.5355	7.76587	8.82238	8.2204	58	2	20	15		99	1.1	1	1	0	1	730	1.3	2	0.508046	2021	202102--	19630318	1	20210509	20210522	13	I63.905	5165.69	1618.67
天水市中医医院	402872	0	0	1	3100.24	1619.7	258.04	1198	8.03924	7.39	5.55311	7.08841	58	1	20	90		99	1.1	1	1	0	1	730	1.35		0.970234	2022	202204--	19640101	1	20220324	20220402	9	M17.900X00	43.34	214.7
天水市中医医院	396002	0	0	1	4890.63	1624.3	2470.33	96	8.49508	7.39283	7.81211	4.56435	15	2	10	90		99	1.1	1	1	0	1	730	1.3		0.828623	2021	202112--	20060328	1	20211212	20211216	4	T50.900X00	439.81	2030.52
天水市中医医院	394882	0	0	1	30562	7245.5	10813.5	0	10.3275	8.88814	9.28855		44	1	20	90		99	1.1	1	1	0	1	730	1.3		0.0524482	2021	202112--	19761220	1	20211125	20211212	17	C85.900X00	10246.4	567.15
天水市中医医院	321701	0	0	0	1435.29	754	74.29	256	7.26912	6.62539	4.30798	5.54518	5	1	10	90		99	1.1	1	1	0	0	510	1.03	1	0.775076	2018	201804--	20130811	1	20181007	20181013	6	N48.800x00	74.29	0
天水市中医医院	395598	0	0	1	4692.02	1616.1	1838.42	984	8.45362	7.38777	7.51666	6.89163	75	1	20	90		99	1.1	1	1	0	1	730	1.3		0.610171	2021	202112--	19460809	1	20211206	20211214	8	I25.900X00	1100.26	738.16
天水市中医医院	284568	0	0	0	10116.8	1549.5	6615.33	990.2	9.22196	7.34569	8.79714	6.89791	54	1	20	90		99	1.1	1	1	0	0	500	1.03	1	0.164564	2017	201702--	19630422	1	20170513	20170603	21	K74.102	6353.93	261.4
天水市中医医院	307080	0	0	0	4881.38	1080.1	134.02	326.76	8.49318	6.98481	4.89799	5.78923	2	1	10	90		99	1.1	1	1	0	0	510	1.03	1	0.709145	2018	201802--	20151120	1	20180520	20180528	8	K40.307	134.02	0
天水市中医医院	356313	0	0	1	8288.72	2152.8	3813.92	992	9.02265	7.67452	8.24641	6.89972	42	2	20	15		99	1.1	1	1	0	1	523	1.07	1	0.510269	2020	202002--	19770627	1	20200317	20200401	15	R10.402	2353.61	1460.31
天水市中医医院	279285	0	0	0	1914.24	1134	606.44	75	7.55708	7.03351	6.40761	4.31749	46	2	90	90		99	1.1	1	1	0	0	500	1.03	1	0.110061	2017	201701--	19700414	1	20170211	20170215	4	C79.301	606.44	0
天水市中医医院	374866	0	0	1	25717.4	4106.1	10970.1	6636	10.1549	8.32023	9.30293	8.80026	40	2	20	15		99	1.1	1	1	0	1	730	1.3	1	0.439986	2021	202101--	19800418	1	20210102	20210118	16	S32.800X02	9859.67	1110.44
天水市中医医院	394905	0	0	1	4740.62	1328.3	1213.32	192	8.46392	7.19166	7.10112	5.2575	38	1	20	90		99	1.1	2	2	0	1	730	1.3		0.797712	2021	202112--	19830629	1	20211126	20211210	14	K25.900X00	284.28	929.04
天水市中医医院	403251	0	0	1	8499.4	3037.8	3528.5	448	9.04775	8.01889	8.16863	6.10479	84	1	20	90		99	1.1	1	1	0	1	730	1.35		0.262525	2022	202206--	19380404	1	20220330	20220407	8	D61.903	2932.57	595.93
天水市中医医院	382905	0	0	1	8584.25	1441.1	4720.35	1156	9.05768	7.27316	8.45964	7.05272	64	2	20	15		99	1.1	2	2	0	1	730	1.3	1	0.62063	2021	202102--	19570512	1	20210504	20210522	18	I25.103	2229.31	2491.04
天水市中医医院	394908	0	0	1	11982.8	1550.1	3182.73	6182	9.39123	7.34607	8.06549	8.7294	53	1	20	90		99	1.1	1	1	0	1	730	1.3		0.929207	2021	202112--	19680724	1	20211126	20211218	22	I63.906	662.96	2519.77
天水市中医医院	312083	0	0	0	11728	4151.4	3810.32	1711.8	9.36974	8.3312	8.24547	7.4453	75	1	20	90		99	1.1	2	1	0	0	510	1.03	1	0.521651	2018	201803--	19421217	1	20180802	20180815	13	R10.402	2641.5	1168.82
天水市中医医院	398793	0	0	1	5240.93	1899.3	589.63	3912	8.56425	7.54924	6.3795	8.2718	80	1	20	90		99	1.1	1	1	0	1	730	1.35		0.924885	2022	202201--	19410621	1	20220124	20220130	6	M51.100X00	338.14	251.49
天水市中医医院	306667	0	0	0	7362.03	1403.9	1481.93	2802.1	8.90409	7.24701	7.3011	7.93812	32	1	20	90		99	1.1	1	1	0	0	510	1.03	1	0.752324	2018	201802--	19860328	1	20180514	20180608	25	I84.201	1061.05	420.88
天水市中医医院	394916	0	0	1	6099.31	2505.1	2299.21	264	8.71593	7.82608	7.74032	5.57595	68	1	20	90		99	1.1	2	2	0	1	730	1.3		0.67577	2021	202112--	19531110	1	20211126	20211207	11	E11.900	831.07	1468.14
天水市中医医院	408143	0	0	1	7327.09	1616.4	3104.19	1500	8.89933	7.38796	8.04051	7.31322	73	1	20	90		99	1.1	1	1	0	1	730	1.35		0.586935	2022	202206--	19490528	1	20220614	20220629	15	I50.900X01	1901.83	1202.36
天水市中医医院	393790	0	0	1	12356.3	1294.1	9567.85	0	9.42193	7.16557	9.16616		54	1	20	90		99	1.1	1	1	0	1	730	1.3		0.0885842	2021	202111--	19661212	1	20211108	20211120	12	C85.100X00	8720.29	847.56
天水市中医医院	378395	0	0	1	19523.4	2676.7	7581.5	3366	9.87937	7.89234	8.93347	8.12148	42	1	20	15		99	1.1	1	1	0	1	730	1.3	1	0.483668	2021	202101--	19780802	1	20210226	20210322	24	M51.101+	5652.54	1928.96
天水市中医医院	280399	0	0	0	12984.2	2768.5	7648.3	1565.4	9.47149	7.92606	8.94224	7.3559	63	2	20	90		99	1.1	1	1	0	0	500	1.03	1	0.390247	2017	201701--	19531124	1	20170228	20170323	23	K51.902	5618.08	2030.22
天水市中医医院	386854	0	0	1	4804.36	1643.4	1148.46	796	8.47728	7.40452	7.04618	6.6796	65	2	90	15		99	1.1	1	1	0	1	730	1.3	1	0.503986	2021	202103--	19550720	1	20210630	20210708	8	I63.900	964.48	183.98
天水市中医医院	331404	0	0	0	1368.87	365.3	242.77	240	7.22174	5.90072	5.49211	5.48064	0	1	90	15		99	1.1	2	1	0	0	530	1.03	1	0.497131	2019	201901--	20190215	1	20190224	20190302	6	P59.901	242.77	0
天水市中医医院	345078	0	0	1	7351.81	2088.4	3419.61	520	8.9027	7.64415	8.13728	6.25383	62	2	20	15		99	1.1	1	1	0	0	530	1.03	1	0.455751	2019	201904--	19570226	1	20190918	20191003	15	I50.900X01	2144.13	1275.48
天水市中医医院	368448	0	0	1	59941.1	4418.5	7289.78	1480	11.0011	8.39356	8.89423	7.2998	83	1	20	15		99	1.1	1	1	0	1	523	1.07	1	0.389713	2020	202003--	19370518	1	20200920	20201009	19	S72.100X01	5352.08	1937.7
天水市中医医院	406039	0	0	1	18489.1	2541.5	2615.46	856	9.82493	7.84051	7.8692	6.75227	87	2	20	90		99	1.1	1	1	0	1	730	1.35		0.348853	2022	202205--	19350228	1	20220513	20220522	9	S72.100X01	2260.43	355.03
天水市中医医院	331320	0	0	0	7081.74	2006.3	2767.94	1476	8.86528	7.60405	7.92586	7.29709	55	2	20	15		99	1.1	2	1	0	0	530	1.03	1	0.367998	2019	201901--	19630730	1	20190222	20190308	14	J15.902	2682.18	85.76
天水市中医医院	351114	0	0	1	6038.4	2238	2795.9	458	8.70589	7.71334	7.93591	6.12687	77	2	20	15		99	1.1	1	1	0	0	530	1.03	1	0.566554	2019	201904--	19420913	1	20191219	20191225	6	R11.X03	1410.39	1385.51
天水市中医医院	330833	0	0	0	7859.89	2849.7	2772.79	1478.4	8.96953	7.95497	7.92761	7.29872	69	1	20	15		99	1.1	1	1	0	0	530	1.03	1	0.57845	2019	201901--	19500102	1	20190217	20190302	13	I61.900x00	1792.09	980.7
天水市中医医院	324270	0	0	0	11275.8	1538.4	2624.82	3398.6	9.33042	7.3385	7.87277	8.13112	48	2	20	90		99	1.1	1	1	0	0	510	1.03	1	0.743476	2018	201804--	19700820	1	20181119	20181210	21	I84.201	1545.15	1079.67
天水市中医医院	280622	0	0	0	7269.67	1564	4379.27	770.4	8.89147	7.355	8.38464	6.64691	61	1	20	90		99	1.1	1	1	0	0	500	1.03	1	0.386363	2017	201701--	19550410	1	20170303	20170315	12	C15.901	3160.03	1219.24
天水市中医医院	357831	0	0	1	7916.77	2131.4	3739.37	432	8.97674	7.66453	8.22667	6.06843	50	1	90	15		99	1.1	2	2	0	1	523	1.07	1	0.507639	2020	202002--	19700312	1	20200407	20200424	17	E11.900	2053.82	1685.55
天水市中医医院	394950	0	0	1	11921.8	2446	2084	1016	9.38612	7.80221	7.64204	6.92363	64	1	20	90		99	1.1	2	2	0	1	730	1.3		0.468071	2021	202112--	19570608	1	20211126	20211207	11	S72.101	1648.98	435.02
天水市中医医院	394951	0	0	1	11759.5	2133.8	2762.31	1248	9.37242	7.66566	7.92382	7.1293	31	1	20	90		99	1.1	1	1	0	1	730	1.3		0.491329	2021	202112--	19900217	1	20211127	20211208	11	S82.000	2039.93	722.38
天水市中医医院	394952	0	0	1	18023.1	2758	4981.08	2648	9.79941	7.92226	8.5134	7.88156	40	1	20	90		99	1.1	1	1	0	1	730	1.3		0.571128	2021	202112--	19810924	1	20211127	20211221	24	S82.600	3271.9	1709.18
天水市中医医院	394953	0	0	1	8293.06	1230.6	5995.46	324	9.02317	7.11526	8.69876	5.78074	63	1	90	90		99	1.1	1	1	0	1	730	1.3		0.21999	2021	202112--	19580918	1	20211127	20211206	9	C34.900X00	4929.24	1066.22
天水市中医医院	318911	0	0	0	6311.27	1955.4	3076.37	819	8.75009	7.57835	8.03151	6.70808	73	2	20	90		99	1.1	1	1	0	0	510	1.03	1	0.417105	2018	201803--	19450613	1	20180816	20180827	11	E11.900	2270.59	805.78
天水市中医医院	351639	0	0	1	6873.97	682.1	1550.57	353	8.8355	6.52518	7.34638	5.86647	35	2	20	15		99	1.1	1	1	0	0	530	1.03	1	0.221752	2019	201904--	19841226	1	20191226	20191230	4	S61.800X08	1481.45	69.12
天水市中医医院	372969	0	0	1	3502.55	2350.5	369.55	176	8.16125	7.76238	5.91229	5.17048	51	1	20	15		99	1.1	1	1	0	1	523	1.07	1	0.43655	2020	202004--	19690511	1	20201207	20201211	4	I10.X00X02	307.39	62.16
天水市中医医院	298237	0	0	0	5572.28	1632.7	1987.58	1259	8.62556	7.39799	7.59467	7.13807	35	2	20	90		99	1.1	1	1	0	0	510	1.03	1	0.447471	2018	201801--	19830105	1	20180105	20180122	17	K29.400	1793.83	193.75
天水市中医医院	344249	0	0	0	5442.83	1911.1	2369.73	393	8.60205	7.55543	7.77053	5.97381	82	2	20	15		99	1.1	1	1	0	0	530	1.03	1	0.555918	2019	201903--	19370102	1	20190902	20190909	7	I25.103	1226.88	1142.85
天水市中医医院	278219	0	0	0	434.4	5.5	310.15	86.8	6.07397	1.70475	5.73706	4.46361	7	2	10	90		99	1.1	1	1	0	0	500	1.03	1	0.59141	2017	201701--	20090128	1	20170121	20170123	2	D69.004	162.19	147.96
天水市中医医院	379463	0	0	1	4844.21	1319	1622.21	384	8.48554	7.18463	7.39154	5.95064	47	1	20	15		99	1.1	2	2	0	1	730	1.3	1	0.396743	2021	202101--	19730409	1	20210311	20210327	16	S82.410	1210.26	411.95
天水市中医医院	289977	0	0	0	9632.12	2138.4	2501.92	929.1	9.17286	7.66781	7.82481	6.83422	49	1	20	90		99	1.1	1	1	0	0	500	1.03	1	0.339465	2017	201703--	19680312	1	20170815	20170829	14	K80.502	2266.31	235.61
天水市中医医院	306371	0	0	0	2759.65	1570.8	759.35	296	7.92286	7.35934	6.63246	5.69036	45	1	20	90		99	1.1	1	1	0	0	510	1.03	1	0.923286	2018	201802--	19720716	1	20180509	20180512	3	H81.901	80.96	678.39
天水市中医医院	378784	0	0	1	7507.17	2680	1977.27	1080	8.92361	7.89357	7.58947	6.98472	58	2	20	15		99	1.1	2	1	0	1	730	1.3	1	0.655137	2021	202101--	19620608	1	20210303	20210329	26	S20.200	1054.34	922.93
天水市中医医院	378892	0	0	1	10809.4	1693	4904.41	2644	9.28817	7.43426	8.49789	7.88005	70	1	20	15		99	1.1	2	2	0	1	730	1.3	1	0.449729	2021	202101--	19501026	1	20210304	20210315	11	H34.802	4153.67	750.74
天水市中医医院	348131	0	0	1	2695.18	1540.8	836.38	0	7.89922	7.34006	6.72908		55	1	20	15		99	1.1	1	1	0	0	530	1.03	1	0.260264	2019	201904--	19640328	1	20191110	20191113	3	S72.000	618.7	217.68
天水市中医医院	394974	0	0	1	9214.7	1513.5	4097.1	744	9.12856	7.32218	8.31804	6.61204	82	1	20	90		99	1.1	1	1	0	1	730	1.3		0.426583	2021	202112--	19391020	1	20211127	20211213	16	I27.900X00	2775.97	1321.13
天水市中医医院	394975	0	0	1	5448.11	1490.2	2003.91	240	8.60302	7.30667	7.60286	5.48064	80	1	20	90		99	1.1	1	1	0	1	730	1.3		0.552954	2021	202112--	19410520	1	20211127	20211207	10	I63.906	1003.13	1000.78
天水市中医医院	370386	0	0	1	15772.3	3316.1	3895.99	680	9.66601	8.10654	8.2677	6.52209	61	2	20	15		99	1.1	1	1	0	1	523	1.07	1	0.319485	2020	202004--	19581120	1	20201026	20201119	24	H25.900	3114.03	781.96
天水市中医医院	394977	0	0	1	10672.6	3639.1	2397.49	2860	9.27543	8.19949	7.78218	7.95858	71	2	20	90		99	1.1	1	1	0	1	730	1.3		0.709297	2021	202112--	19501206	1	20211127	20211218	21	I61.900	1528.37	869.12
天水市中医医院	395783	0	0	1	2032.78	394.9	276.28	72	7.61716	5.97863	5.62141	4.27667	51	2	20	90		99	1.1	1	1	0	1	730	1.3		0.20673	2021	202112--	19700718	1	20211208	20211213	5	H04.300X00	276.28	0
天水市中医医院	378897	0	0	1	6814.04	1134	2305.04	3276	8.82674	7.03351	7.74285	8.09438	61	1	20	15		99	1.1	1	1	0	1	730	1.3	1	0.739672	2021	202102--	19591126	1	20210304	20210318	14	I69.300	1452.9	852.14
天水市中医医院	406487	0	0	1	6181.37	1619.3	2691.07	240	8.72929	7.38975	7.89769	5.48064	72	1	20	90		99	1.1	2	1	0	1	730	1.35		0.886335	2022	202206--	19491006	1	20220520	20220530	10	I63.801	333.16	2357.91
天水市中医医院	354996	0	0	1	10737.2	1589.5	3287	3127.6	9.28147	7.37117	8.09773	8.04802	48	1	20	15		99	1.1	1	1	0	1	523	1.07	1	0.536631	2020	202001--	19720224	1	20200227	20200320	21	K60.300	2972.33	314.67
天水市中医医院	394985	0	0	1	6050.23	1370	3162.93	216	8.70785	7.22257	8.05925	5.37528	48	1	20	90		99	1.1	1	1	0	1	730	1.3		0.121482	2021	202112--	19730414	1	20211128	20211207	9	J15.902	2968.45	194.48
天水市中医医院	387870	0	0	1	1640.76	977.4	302.36	0	7.40292	6.8849	5.71162		39	2	20	15		99	1.1	1	1	0	1	730	1.3	1	0.646646	2021	202103--	19810921	1	20210715	20210717	2	I84.201	106.84	195.52
天水市中医医院	402374	0	0	1	15602.1	3928.7	7343.42	2280	9.65516	8.27606	8.90156	7.73193	58	1	20	90		99	1.1	1	1	0	1	730	1.35		0.749524	2022	202206--	19631124	1	20220317	20220416	30	K74.607	2410.44	4932.98
天水市中医医院	389934	0	0	1	10499	3922.8	2051.95	960	9.25904	8.27456	7.62655	6.86693	73	2	20	15		99	1.1	1	1	0	1	730	1.3	1	0.610033	2021	202103--	19480404	1	20210817	20210901	15	D64.903	1174.56	877.39
天水市中医医院	354432	0	0	1	7210.95	1520.7	3885.95	72	8.88336	7.32693	8.26512	4.27667	73	2	20	15		99	1.1	1	1	0	1	523	1.07	1	0.281994	2020	202001--	19470202	1	20200219	20200307	17	I25.901	2841.83	1044.12
天水市中医医院	283439	0	0	0	2040.52	776.5	673.32	125	7.62096	6.6548	6.51222	4.82831	25	2	20	90		99	1.1	1	1	0	0	500	1.03	1	0.363714	2017	201702--	19910607	1	20170422	20170503	11	O99.101	507.96	165.36
天水市中医医院	394996	0	0	1	2141.59	552.4	926.79	120	7.6693	6.31427	6.83173	4.78749	3	1	10	90		99	1.1	2	2	0	1	730	1.3		0.251989	2021	202112--	20180416	1	20211128	20211203	5	J18.000	783.01	143.78
天水市中医医院	391826	0	0	1	3784.49	2253.2	1238.29	48	8.23867	7.72011	7.12149	3.8712	53	2	20	15		99	1.1	1	1	0	1	730	1.3	1	0.434086	2021	202103--	19680202	1	20210923	20210925	2	I63.902	727.93	510.36
天水市中医医院	392924	0	0	1	9174.88	1700.7	1445.78	1248	9.12422	7.4388	7.2764	7.1293	28	1	90	90		99	1.1	1	1	0	1	730	1.3		0.556656	2021	202111--	19930903	1	20211018	20211101	14	S02.200	1194.27	251.51
天水市中医医院	380497	0	0	1	6837.66	2354.3	1477.76	232	8.8302	7.764	7.29828	5.44674	38	2	20	15		99	1.1	1	1	0	1	730	1.3	1	0.256755	2021	202102--	19820414	1	20210326	20210407	12	D37.013	1270.77	206.99
天水市中医医院	276177	0	0	0	4715.8	994.5	2765.2	621	8.45867	6.90224	7.92487	6.43133	43	1	20	90		99	1.1	2	1	0	0	500	1.03	1	0.566544	2017	201701--	19730923	1	20161222	20170104	13	I67.201	1467.77	1297.43
天水市中医医院	375118	0	0	1	4993.93	1665.8	2319.63	272	8.51598	7.41806	7.74916	5.6058	64	2	90	15		99	1.1	1	1	0	1	730	1.3	1	0.227779	2021	202101--	19560920	1	20210105	20210113	8	C56.X00	2001.31	318.32
天水市中医医院	403656	0	0	1	2077.64	943.1	415.54	392	7.63899	6.84917	6.02958	5.97126	57	1	20	90		99	1.1	1	1	0	1	730	1.35		0.638854	2022	202206--	19650417	1	20220406	20220411	5	R04.000	291.64	123.9
天水市中医医院	377712	0	0	1	6265.36	1435.3	1347.06	3602	8.74279	7.26913	7.20568	8.18924	66	2	20	15		99	1.1	1	1	0	1	730	1.3	1	0.85844	2021	202101--	19541128	1	20210219	20210301	10	M51.100X00	700.59	646.47
天水市中医医院	395008	0	0	1	1550	948.7	294.3	300	7.34601	6.85509	5.6846	5.70378	45	1	20	90		99	1.1	2	2	0	1	730	1.3		0.99364	2021	202112--	19760903	1	20211129	20211201	2	I84.201	3.78	290.52
天水市中医医院	405696	0	0	1	7463.45	3439.1	1218.95	2412	8.91777	8.14297	7.10574	7.78821	89	2	20	90		99	1.1	1	1	0	1	730	1.35		0.699087	2022	202205--	19330405	1	20220509	20220520	11	M51.202	1092.6	126.35
天水市中医医院	395011	0	0	1	4351.77	1175.1	2158.87	0	8.37834	7.06911	7.67734		0	1	10	90		99	1.1	1	1	0	1	730	1.3		0	2021	202112--	20211127	1	20211129	20211206	7	P59.901	2158.87	0
天水市中医医院	322207	0	0	0	15105.8	1111.7	3802.14	7905	9.62284	7.01365	8.24332	8.97525	69	2	20	90		99	1.1	1	1	0	0	510	1.03	1	0.854789	2018	201804--	19490727	1	20181015	20181124	40	I63.900	1700.01	2102.13
天水市中医医院	395015	0	0	1	8874.99	3310.5	2981.09	0	9.09099	8.10485	8.00004		67	1	20	90		99	1.1	1	1	0	1	730	1.3		0	2021	202112--	19540927	1	20211129	20211213	14	C60.900	2981.09	0
天水市中医医院	324100	0	0	0	7309.85	2673.3	1967.05	2095	8.89698	7.89107	7.58429	7.64731	64	2	20	90		99	1.1	1	1	0	0	510	1.03	1	0.659943	2018	201804--	19540416	1	20181115	20181129	14	G45.801	1381.33	585.72
天水市中医医院	406754	0	0	1	6906.84	2142.1	3742.74	336	8.84027	7.66954	8.22757	5.81711	56	2	20	90		99	1.1	1	1	0	1	730	1.35		0.784664	2022	202206--	19651223	1	20220524	20220601	8	C34.900X00	878.3	2864.44
天水市中医医院	395019	0	0	1	7841.3	1109.3	1622.8	4352	8.96716	7.01148	7.39191	8.37839	42	1	20	90		99	1.1	1	1	0	1	730	1.3		0.79769	2021	202112--	19790819	1	20211129	20211215	16	K60.300	1208.76	414.04
天水市中医医院	359175	0	0	1	9819.7	1165.3	2719.7	3577.6	9.19215	7.06073	7.90828	8.18245	42	1	20	15		99	1.1	1	1	0	1	523	1.07	1	0.606749	2020	202002--	19780302	1	20200428	20200513	15	K60.300	2476.42	243.28
天水市中医医院	367587	0	0	1	16870.2	3722	10101.2	1392	9.7333	8.22202	9.22041	7.2385	82	1	20	15		99	1.1	1	1	0	1	523	1.07	1	0.527835	2020	202003--	19380928	1	20200907	20200925	18	R17.X00	5426.69	4674.52
天水市中医医院	355358	0	0	1	1819.37	1083.5	358.87	0	7.50625	6.98795	5.88296		75	1	20	15		99	1.1	1	1	0	1	523	1.07	1	0.435116	2020	202001--	19450202	1	20200304	20200309	5	L30.902	202.72	156.15
天水市中医医院	279777	0	0	0	2520	1398.5	932.14	93.4	7.83201	7.24316	6.83748	4.53689	65	1	20	90		99	1.1	1	1	0	0	500	1.03	1	0.310373	2017	201701--	19511211	1	20170217	20170220	3	N40 01	707.24	224.9
天水市中医医院	395025	0	0	1	7921.1	2799.7	2482.4	1248	8.97729	7.93727	7.81698	7.1293	71	2	20	90		99	1.1	1	1	0	1	730	1.3		0.61955	2021	202112--	19500217	1	20211129	20211215	16	K21.900X00	1419.23	1063.17
天水市中医医院	346524	0	0	1	4745.13	2129.5	1428.13	444	8.46487	7.66364	7.26412	6.09582	51	2	20	15		99	1.1	1	1	0	0	530	1.03	1	0.476361	2019	201904--	19681003	1	20191014	20191024	10	H81.901	980.32	447.81
天水市中医医院	276401	0	0	0	5374.83	1655.5	1974.73	541	8.58948	7.41186	7.58819	6.29342	61	1	20	90		99	1.1	1	1	0	0	500	1.03	1	0.282805	2017	201701--	19551120	1	20161226	20170106	11	E10.102	1804.27	170.46
天水市中医医院	395032	0	0	1	5562.42	1548.3	1516.12	336	8.62379	7.34491	7.32391	5.81711	53	2	20	90		99	1.1	1	1	0	1	730	1.3		0.815946	2021	202112--	19681109	1	20211129	20211213	14	E11.900	340.89	1175.23
天水市中医医院	406896	0	0	1	2122.03	1471.2	139.33	120	7.66013	7.29383	4.93685	4.78749	62	2	20	90		99	1.1	1	1	0	1	730	1.35		0.896503	2022	202206--	19600225	1	20220526	20220528	2	R93.800X00	26.84	112.49
天水市中医医院	329627	0	0	0	2056.53	743.8	851.73	277	7.62878	6.61177	6.74727	5.62402	0	1	10	15		99	1.1	2	2	0	0	530	1.03	1	0.262437	2019	201901--	20181121	1	20190128	20190201	4	J18.000	832.51	19.22
天水市中医医院	396328	0	0	1	11943.6	2113.3	1101.3	13212	9.38795	7.65601	7.00425	9.48888	35	2	20	90		99	1.1	1	1	0	1	730	1.35		0.997854	2022	202201--	19861209	1	20211216	20220111	26	M51.100X00	30.72	1070.58
天水市中医医院	348134	0	0	1	7634.61	2886.3	2831.31	715	8.94045	7.96773	7.94849	6.57228	67	1	20	15		99	1.1	2	2	0	0	530	1.03	1	0.526869	2019	201904--	19520801	1	20191110	20191125	15	I63.801	1677.87	1153.44
天水市中医医院	395037	0	0	1	4409.7	2275.5	467.2	1668	8.39156	7.72996	6.14676	7.41938	65	2	20	90		99	1.1	1	1	0	1	730	1.3		0.878475	2021	202112--	19560405	1	20211129	20211207	8	M51.100X00	259.48	207.72
天水市中医医院	362671	0	0	1	3273.98	2218.1	630.88	0	8.09376	7.70441	6.44712		59	1	20	15		99	1.1	1	1	0	1	523	1.07	1	0.0697438	2020	202002--	19610402	1	20200624	20200626	2	K56.700	586.88	44
天水市中医医院	358345	0	0	1	2012.95	1030.9	544.05	0	7.60736	6.93819	6.29904		50	2	20	15		99	1.1	1	1	0	1	523	1.07	1	0.345226	2020	202002--	19700423	1	20200414	20200417	3	I84.201	356.23	187.82
天水市中医医院	395045	0	0	1	6436.56	1492.4	1283.16	910	8.76975	7.30814	7.15708	6.81344	38	1	20	90		99	1.1	1	1	0	1	730	1.3		0.601215	2021	202112--	19830312	1	20211129	20211210	11	K29.603	874.6	408.56
天水市中医医院	358124	0	0	1	5320.83	2906.3	1806.53	0	8.57938	7.97464	7.49916		70	1	20	15		99	1.1	2	2	0	1	523	1.07	1	0	2020	202002--	19500115	1	20200411	20200416	5	I88.001	1806.53	0
天水市中医医院	342852	0	0	0	6127.86	1394.2	3182.66	1158	8.7206	7.24008	8.06547	7.05445	70	1	20	15		99	1.1	2	2	0	0	530	1.03	1	0.311437	2019	201903--	19490226	1	20190807	20190816	9	R31.X00	2988.82	193.84
天水市中医医院	311683	0	0	0	16265.3	3015.7	882.63	10286	9.69679	8.01159	6.78291	9.23854	51	2	20	90		99	1.1	1	1	0	0	510	1.03	1	0.998567	2018	201803--	19670712	1	20180727	20180905	40	M51.202	16	866.63
天水市中医医院	408602	0	0	1	3811.39	2057.4	331.39	0	8.24575	7.6292	5.8033		59	1	20	90		99	1.1	2	2	0	1	730	1.35		0.298953	2022	202206--	19630114	1	20220622	20220630	8	E11.700X03	232.32	99.07
天水市中医医院	330148	0	0	0	5248.21	1553.9	1946.31	1135	8.56564	7.34852	7.57369	7.03439	74	1	20	15		99	1.1	1	1	0	0	530	1.03	1	0.422901	2019	201901--	19441206	1	20190211	20190222	11	N45.907	1778.22	168.09
天水市中医医院	309988	0	0	0	5278.45	1822.7	1667.75	1225	8.57139	7.50807	7.41923	7.1107	43	1	20	90		99	1.1	1	1	0	0	510	1.03	1	0.629432	2018	201803--	19750604	1	20180704	20180714	10	I00.x01	1071.96	595.79
天水市中医医院	390928	0	0	1	36581	3579.8	4087.63	2808	10.5073	8.18306	8.31572	7.94023	59	2	20	15		99	1.1	1	1	0	1	730	1.3	1	0.490437	2021	202103--	19620618	1	20210906	20210928	22	M51.202	3513.76	573.87
天水市中医医院	338799	0	0	0	22605.6	4921.8	3908.76	7546	10.026	8.50143	8.27098	8.92877	27	2	90	15		99	1.1	1	1	0	0	530	1.03	1	0.740935	2019	201903--	19920303	1	20190608	20190817	70	S32.802	2967.53	941.23
天水市中医医院	354305	0	0	1	15991.7	3230.9	8135.97	160	9.67982	8.08052	9.00405	5.07517	59	1	20	15		99	1.1	1	1	0	1	523	1.07	1	0.247291	2020	202001--	19601128	1	20200217	20200307	19	D61.902	6244.45	1891.52
天水市中医医院	322890	0	0	0	4079.21	767.2	2125.01	727	8.31366	6.64275	7.66153	6.58893	1	1	90	90		99	1.1	2	1	0	0	510	1.03	1	0.443024	2018	201804--	20170713	1	20181028	20181107	10	J18.000	1588.5	536.51
天水市中医医院	376075	0	0	1	6738.75	1203.2	1723.65	2336	8.81563	7.09274	7.4522	7.7562	44	1	20	15		99	1.1	1	1	0	1	730	1.3	1	0.61373	2021	202101--	19761116	1	20210118	20210203	16	K62.401	1568.12	155.53
天水市中医医院	401694	0	0	1	4736.69	2732.9	1033.29	192	8.46309	7.91312	6.9405	5.2575	51	2	20	90		99	1.1	1	1	0	1	730	1.35		0.944699	2022	202203--	19700504	1	20220308	20220316	8	D64.900	67.76	965.53
天水市中医医院	293956	0	0	0	9075.59	945.9	2826.89	2925.6	9.11334	6.85214	7.94693	7.98126	52	1	20	90		99	1.1	2	2	0	0	500	1.03	1	0.650577	2017	201704--	19650502	1	20171102	20171123	21	I84.201	2010.05	816.84
天水市中医医院	395065	0	0	1	4631.08	1065.7	892.98	0	8.44055	6.97139	6.79456		59	2	20	90		99	1.1	1	2	0	1	730	1.3		0	2021	202112--	19620812	1	20211129	20211204	5	K63.500	892.98	0
天水市中医医院	403692	0	0	1	5492.05	2208.1	1414.95	976	8.61106	7.69989	7.25485	6.88346	78	1	20	90		99	1.1	1	1	0	1	730	1.35		0.735996	2022	202204--	19440319	1	20220407	20220421	14	K74.603	631.22	783.73
天水市中医医院	408032	0	0	1	5928.69	1793.2	3734.49	144	8.68756	7.49176	8.22537	4.96981	66	1	20	90		99	1.1	1	1	0	1	730	1.35		0.104195	2022	202206--	19550708	1	20220613	20220616	3	C64.X00X00	3474.37	260.12
天水市中医医院	361483	0	0	1	8902.65	1180.8	1551.65	3316	9.0941	7.07395	7.34707	8.10651	57	2	20	15		99	1.1	1	1	0	1	523	1.07	1	0.739918	2020	202002--	19620910	1	20200604	20200619	15	I84.201	1265.99	285.66
天水市中医医院	293638	0	0	0	4583.96	1184.4	2942.56	336	8.43032	7.07699	7.98704	5.81711	52	2	20	90		99	1.1	1	1	0	0	500	1.03	1	0.145948	2017	201704--	19651028	1	20171028	20171101	4	C50.802	2800.06	142.5
天水市中医医院	289024	0	0	0	5595.13	1166.9	4024.53	265.2	8.62965	7.06211	8.30016	5.58048	72	1	90	90		99	1.1	2	2	0	0	500	1.03	1	0.0618221	2017	201703--	19450610	1	20170731	20170805	5	C61 01	4024.53	0
天水市中医医院	353029	0	0	1	33304.4	4084.5	4797.93	396	10.4134	8.31495	8.47594	5.98141	83	2	20	15		99	1.1	1	1	0	0	523	1.07	1	0.154153	2020	202001--	19361012	1	20200112	20200123	11	S72.101	4393.27	404.66
天水市中医医院	345828	0	0	1	7912.69	696.6	5443.09	940	8.97622	6.54621	8.6021	6.84588	17	1	10	15		99	1.1	1	1	0	0	530	1.03	1	0.160706	2019	201904--	20020410	1	20191003	20191021	18	M35.901	5357.29	85.8
天水市中医医院	311398	0	0	0	2887.8	1618.4	179.9	478.5	7.96825	7.38919	5.1924	6.17066	52	1	90	90		99	1.1	1	1	0	0	510	1.03	1	0.936741	2018	201803--	19660128	1	20180724	20180804	11	G47.300x03	41.65	138.25
天水市中医医院	347805	0	0	1	73952.9	7056.5	8637.67	1882	11.2112	8.8617	9.06389	7.54009	53	2	20	15		99	1.1	2	2	0	0	530	1.03	1	0.367242	2019	201904--	19660812	1	20191105	20191125	20	M87.002	6656.41	1981.26
天水市中医医院	330810	0	0	0	6286.19	2019.6	1763.59	1584	8.74611	7.61065	7.47511	7.36771	53	2	20	15		99	1.1	1	1	0	0	530	1.03	1	0.731311	2019	201901--	19660128	1	20190216	20190304	16	M79.900	899.46	864.13
天水市中医医院	368817	0	0	1	11190.4	1996	1792.37	9060	9.32281	7.5989	7.49129	9.11162	44	1	20	15		99	1.1	1	1	0	1	523	1.07	1	0.924226	2020	202004--	19760828	1	20200926	20201023	27	M51.100X00	822.33	970.04
天水市中医医院	371835	0	0	1	6953.35	2225.1	2804.35	748	8.84698	7.70756	7.93893	6.6174	71	2	20	15		99	1.1	1	1	0	1	523	1.07	1	0.683891	2020	202004--	19490815	1	20201118	20201128	10	J44.100	1122.93	1681.42
天水市中医医院	395092	0	0	1	6233.99	588.3	3188.69	800	8.73777	6.37724	8.06737	6.68461	67	2	20	90		99	1.1	1	1	0	1	730	1.3		0.704449	2021	202112--	19540526	1	20211129	20211219	20	I10.X00X00	1178.86	2009.83
天水市中医医院	357337	0	0	1	8411.89	2560.8	3901.69	664	9.0374	7.84807	8.26917	6.49828	52	2	90	15		99	1.1	1	1	0	1	523	1.07	1	0.336764	2020	202002--	19671223	1	20200330	20200415	16	I63.900	3028.13	873.56
天水市中医医院	395097	0	0	1	6601.96	2132.7	520.26	5560	8.79512	7.66514	6.25433	8.62335	54	2	20	90		99	1.1	1	1	0	1	730	1.3		0.98952	2021	202112--	19670115	1	20211129	20211210	11	M47.201	63.72	456.54
天水市中医医院	361979	0	0	1	4159.44	1923.1	1124.94	0	8.33314	7.56169	7.02549		0	1	90	15		99	1.1	2	1	0	1	523	1.07	1	0	2020	202002--	20200328	1	20200612	20200622	10	A09.903	1124.94	0
天水市中医医院	395101	0	0	1	4798.82	1118.7	1264.52	2408	8.47613	7.01992	7.14245	7.78655	71	2	20	90		99	1.1	1	1	0	1	730	1.3		0.991491	2021	202112--	19501115	1	20211129	20211210	11	I63.801	31.25	1233.27
天水市中医医院	276844	0	0	0	13037.1	1627	5900.71	710.4	9.47555	7.39449	8.68283	6.56583	52	2	20	90		99	1.1	1	1	0	0	500	1.03	1	0.18021	2017	201701--	19641107	1	20170102	20170115	13	K80.201	5419.72	480.99
天水市中医医院	306964	0	0	0	3974.06	1837.7	958.96	760.4	8.28754	7.51627	6.86585	6.63384	69	1	20	90		99	1.1	1	1	0	0	510	1.03	1	0.46807	2018	201802--	19481021	1	20180517	20180524	7	S06.600x00	914.58	44.38
天水市中医医院	395106	0	0	1	11522.5	2232	3923.08	4744	9.35206	7.71065	8.27463	8.46464	81	2	30	90		99	1.1	1	2	0	1	730	1.3		0.736156	2021	202112--	19400202	1	20211129	20211219	20	G81.000	2286.76	1636.32
天水市中医医院	405221	0	0	1	2534.59	1249.5	506.49	256	7.83779	7.1305	6.2275	5.54518	78	1	20	90		99	1.1	1	1	0	1	730	1.35		0.413094	2022	202206--	19440514	1	20220501	20220505	4	J15.902	447.51	58.98
天水市中医医院	326650	0	0	0	6381.31	1977.2	2214.11	1428	8.76113	7.58944	7.70261	7.26403	42	1	20	15		99	1.1	1	1	0	0	530	1.03	1	0.563421	2019	201901--	19760419	1	20181221	20190109	19	K29.603	1590.07	624.04
天水市中医医院	330643	0	0	0	9815.19	2811	4066.09	937.6	9.19169	7.9413	8.31044	6.84332	77	2	20	15		99	1.1	1	1	0	0	530	1.03	2	0.332766	2019	201901--	19411006	1	20190214	20190220	6	D61.905	3338.63	727.46
天水市中医医院	330647	0	0	0	7131.78	2846.4	2552.38	1300	8.87232	7.95381	7.84478	7.17012	50	1	20	15		99	1.1	2	2	0	0	530	1.03	1	0.448961	2019	201901--	19681012	1	20190214	20190225	11	I63.900	2122.81	429.57
天水市中医医院	377805	0	0	1	7065.89	1000	1200.89	5964	8.86303	6.90776	7.09082	8.6935	39	2	20	15		99	1.1	1	1	0	1	730	1.3	1	0.93688	2021	202102--	19810824	1	20210220	20210312	20	G44.100X00	452.25	748.64
天水市中医医院	365953	0	0	1	8759.44	2220.3	4987.14	824	9.07789	7.7054	8.51462	6.71417	63	1	20	15		99	1.1	1	1	0	1	523	1.07	1	0.350826	2020	202003--	19570429	1	20200812	20200822	10	R93.203	3772.44	1214.7
天水市中医医院	279925	0	0	0	9808.21	2295	6213.71	835.6	9.19098	7.73849	8.73451	6.72815	73	1	20	90		99	1.1	1	1	0	0	500	1.03	1	0.199693	2017	201701--	19440224	1	20170220	20170310	18	N03.901	5641.61	572.1
天水市中医医院	388486	0	0	1	5241.78	2269.3	2214.48	0	8.56442	7.72723	7.70277		59	1	20	15		99	1.1	2	2	0	1	730	1.3	2	0	2021	202103--	19620702	1	20210724	20210731	7	N39.000	2214.48	0
天水市中医医院	380994	0	0	1	10866.9	2061.7	5261.7	360	9.29348	7.63129	8.56821	5.8861	59	1	20	15		99	1.1	1	1	0	1	730	1.3	1	0.41433	2021	202102--	19610818	1	20210403	20210427	24	K74.607	3292.46	1969.24
天水市中医医院	406271	0	0	1	6036.86	1929.3	2146.56	1000	8.70564	7.56491	7.67162	6.90776	70	2	20	90		99	1.1	1	1	0	1	730	1.35		0.654292	2022	202205--	19520418	1	20220517	20220527	10	I63.906	1087.79	1058.77
天水市中医医院	311319	0	0	0	8381.96	2286.7	3330.26	2039	9.03384	7.73487	8.11081	7.62021	53	2	20	90		99	1.1	1	1	0	0	510	1.03	1	0.47601	2018	201803--	19650709	1	20180723	20180803	11	M35.901	2813.44	516.82
天水市中医医院	325657	0	0	0	2415.03	785.8	891.23	416	7.78947	6.6667	6.7926	6.03069	0	2	10	90		99	1.1	1	1	0	0	510	1.03	1	0.31823	2018	201804--	20180818	1	20181208	20181215	7	J18.000	891.23	0
天水市中医医院	395136	0	0	1	22022.7	4391.3	10587.8	2772	9.99983	8.38738	9.26746	7.92732	75	2	20	90		99	1.1	1	1	0	1	730	1.3		0.487533	2021	202112--	19451223	1	20211130	20211224	24	I50.900X01	6846.45	3741.34
天水市中医医院	384633	0	0	1	2000.95	922.8	661.15	168	7.60138	6.82741	6.49398	5.12396	48	1	20	15		99	1.1	2	2	0	1	730	1.3	1	0.392197	2021	202102--	19730524	1	20210526	20210528	2	S22.300	503.96	157.19
天水市中医医院	395141	0	0	1	3468.53	1364	897.53	536	8.15149	7.21818	6.79965	6.28413	79	1	20	90		99	1.1	2	2	0	1	730	1.3		0.384157	2021	202112--	19420124	1	20211130	20211208	8	G53.0*	882.83	14.7
天水市中医医院	300064	0	0	0	4007.63	951.3	344.53	225.2	8.29596	6.85783	5.84218	5.41699	70	2	20	90		99	1.1	1	1	0	0	510	1.03	1	0.395275	2018	201801--	19470908	1	20180129	20180202	4	H26.900	344.53	0
天水市中医医院	395146	0	0	1	8783.76	1994.7	3565.06	360	9.08066	7.59825	8.17894	5.8861	64	1	20	90		99	1.1	1	1	0	1	730	1.3		0.800622	2021	202112--	19570317	1	20211130	20211215	15	I63.905	782.57	2782.49
天水市中医医院	304659	0	0	0	9811.93	3523.1	2147.73	1453.7	9.19135	8.1671	7.67217	7.28187	48	1	20	90		99	1.1	1	1	0	0	510	1.03	1	0.623949	2018	201802--	19690913	1	20180411	20180423	12	J36.x00x00	1354.32	793.41
天水市中医医院	349045	0	0	1	14436.2	3070.9	3851.31	668	9.5775	8.02973	8.25617	6.50429	54	1	20	15		99	1.1	1	1	0	0	530	1.03	1	0.157185	2019	201904--	19650225	1	20191122	20191202	10	K80.502	3808.94	42.37
天水市中医医院	395150	0	0	1	11732	2017.3	2556.67	7754	9.37007	7.60952	7.84646	8.95596	55	1	20	90		99	1.1	1	1	0	1	730	1.3		0.956089	2021	202112--	19660825	1	20211130	20211228	28	R42.X00X00	452.75	2103.92
天水市中医医院	348116	0	0	1	9788.77	1320.7	2805.07	2742	9.18899	7.18592	7.93918	7.91644	48	2	20	15		99	1.1	1	1	0	0	530	1.03	1	0.555785	2019	201904--	19710513	1	20191110	20191202	22	S22.400X03	2464.09	340.98
天水市中医医院	310141	0	0	0	14843.5	3118.3	7854.66	1425.5	9.60531	8.04504	8.96886	7.26228	79	1	20	90		99	1.1	1	1	0	0	510	1.03	1	0.653464	2018	201803--	19390429	1	20180706	20180720	14	C16.900	3215.91	4638.75
天水市中医医院	287020	0	0	0	42443.8	4171.5	6602.72	2785.2	10.6559	8.33603	8.79524	7.93208	60	1	20	90		99	1.1	1	1	0	0	500	1.03	1	0.324739	2017	201703--	19561002	1	20170625	20170717	22	M51.003+	6339.3	263.42
天水市中医医院	395157	0	0	1	3984.61	988.8	1207.81	120	8.29019	6.89649	7.09656	4.78749	56	1	20	90		99	1.1	1	1	0	1	730	1.3		0.0903744	2021	202112--	19641227	1	20211130	20211208	8	L02.300	1207.81	0
天水市中医医院	292778	0	0	0	1793.85	499.9	775.95	180	7.49212	6.21441	6.65409	5.19296	0	2	10	90		99	1.1	2	1	0	0	500	1.03	1	0.188294	2017	201704--	20170706	1	20171012	20171021	9	G93.102	775.95	0
天水市中医医院	398384	0	0	1	4411.81	1173.3	2154.01	360	8.39204	7.06758	7.67509	5.8861	71	1	20	90		99	1.1	1	1	0	1	730	1.35		0.600527	2022	202201--	19501010	1	20220117	20220125	8	I25.500	1004.28	1149.73
天水市中医医院	375946	0	0	1	8162.94	3041.8	3514.14	688	9.00736	8.0202	8.16455	6.53379	48	2	20	15		99	1.1	2	2	0	1	730	1.3	1	0.200374	2021	202101--	19720624	1	20210115	20210123	8	K56.700	3360.14	154
天水市中医医院	395164	0	0	1	4760.39	1072.7	1797.69	0	8.46809	6.97793	7.49426		53	1	90	90		99	1.1	1	1	0	1	730	1.3		0.615056	2021	202112--	19680307	1	20211130	20211210	10	H81.901	692.01	1105.68
天水市中医医院	407867	0	0	1	5167.39	1773.3	1764.09	168	8.55012	7.4806	7.47539	5.12396	58	2	20	90		99	1.1	2	1	0	1	730	1.35		0.668421	2022	202206--	19630725	1	20220610	20220618	8	G44.100X00	640.64	1123.45
天水市中医医院	286811	0	0	0	3625.7	780.5	901.59	835.8	8.1958	6.65993	6.80416	6.72839	50	2	20	90		99	1.1	1	1	0	0	500	1.03	1	0.556501	2017	201702--	19661012	1	20170621	20170630	9	M75.001	770.53	131.06
天水市中医医院	347244	0	0	1	19547.6	5954.2	11477.6	786	9.88061	8.69185	9.34816	6.66696	26	1	20	15		99	1.1	2	2	0	0	530	1.03	3	0.079898	2019	201904--	19930109	1	20191028	20191112	15	C92.100X00	11283.8	193.84
天水市中医医院	395170	0	0	1	17656.4	2746.2	11976	24	9.77885	7.91797	9.39066	3.17805	66	1	20	90		99	1.1	1	1	0	1	730	1.3		0.125938	2021	202112--	19550812	1	20211130	20211214	14	C91.100	10488.7	1487.25
天水市中医医院	395173	0	0	1	3335.42	602.3	1651.12	546	8.11235	6.40076	7.40921	6.30262	4	2	90	90		99	1.1	2	1	0	1	730	1.3		0.281614	2021	202112--	20170803	1	20211130	20211207	7	J18.000	1578.38	72.74
天水市中医医院	345337	0	0	0	4824.31	2113.7	1653.11	353	8.48142	7.6562	7.41041	5.86647	54	2	20	15		99	1.1	2	2	0	0	530	1.03	1	0.647093	2019	201903--	19650408	1	20190923	20190930	7	C16.900	707.97	945.14
天水市中医医院	371018	0	0	1	9202.2	1203.2	1923.3	4478	9.1272	7.09274	7.5618	8.40693	63	2	20	15		99	1.1	1	1	0	1	523	1.07	1	0.779278	2020	202004--	19570623	1	20201105	20201121	16	I84.201	1412.91	510.39
天水市中医医院	382732	0	0	1	4648.48	2128	1519.98	496	8.4443	7.66294	7.32645	6.20658	69	2	20	15		99	1.1	1	1	0	1	730	1.3	1	0.246034	2021	202102--	19520420	1	20210429	20210505	6	K56.700	1519.98	0
天水市中医医院	395179	0	0	1	3480.96	903.7	719.26	2096	8.15506	6.8065	6.57822	7.64779	78	1	20	90		99	1.1	2	2	0	1	730	1.3		0.887286	2021	202112--	19430624	1	20211130	20211207	7	M17.900X00	317.32	401.94
天水市中医医院	354191	0	0	1	6522.33	1733.1	3780.93	288	8.78299	7.45767	8.23773	5.66296	66	2	90	15		99	1.1	1	1	0	1	523	1.07	1	0.315012	2020	202001--	19530510	1	20200214	20200221	7	C34.900X00	2787.17	993.76
天水市中医医院	403912	0	0	1	8182.98	1770.2	4145.78	800	9.00981	7.47885	8.32985	6.68461	70	2	20	90		99	1.1	1	1	0	1	730	1.35		0.233185	2022	202206--	19510707	1	20220410	20220421	11	J44.000	3792.5	353.28
天水市中医医院	349545	0	0	1	9788.12	1233.4	6436.04	1238	9.18892	7.11753	8.76967	7.12125	45	1	20	15		99	1.1	2	2	0	0	530	1.03	1	0.397991	2019	201904--	19740417	1	20191129	20191210	11	K85.900	4619.84	1816.2
天水市中医医院	347892	0	0	1	7627.63	1329	2577.63	3932	8.93953	7.19218	7.85463	8.2769	48	2	20	15		99	1.1	1	1	0	0	530	1.03	1	0.691949	2019	201904--	19710614	1	20191106	20191119	13	M50.201	2005.3	572.33
天水市中医医院	288746	0	0	0	4659.07	1312.4	2483.27	553.6	8.44657	7.17961	7.81733	6.31644	65	1	20	90		99	1.1	2	1	0	0	500	1.03	1	0.381501	2017	201703--	19511101	1	20170725	20170804	10	K29.603	1878.3	604.97
天水市中医医院	367393	0	0	1	8851.45	2205	3867.95	1608	9.08834	7.69848	8.26048	7.38275	73	2	20	15		99	1.1	1	1	0	1	523	1.07	1	0.614578	2020	202003--	19470213	1	20200903	20200921	18	I63.900	2110.55	1757.4
天水市中医医院	406031	0	0	1	4225.11	919.3	1424.81	912	8.3488	6.82361	7.26179	6.81564	50	1	20	90		99	1.1	1	1	0	1	730	1.35		0.661397	2022	202205--	19711020	1	20220513	20220526	13	K29.400	791.25	633.56
天水市中医医院	331638	0	0	0	40996.6	4660.4	5992.03	3839.4	10.6212	8.44686	8.69819	8.25307	53	1	90	15		99	1.1	1	1	0	0	530	1.03	1	0.453763	2019	201901--	19650420	1	20190226	20190320	22	S72.310	5370.29	621.74
天水市中医医院	395197	0	0	1	3794.98	1709.3	1872.68	0	8.24143	7.44384	7.53513		70	2	20	90		99	1.1	1	1	0	1	730	1.3		0.462546	2021	202112--	19510116	1	20211130	20211202	2	Z51.102	1006.48	866.2
天水市中医医院	368451	0	0	1	4201.34	969.5	1373.84	680	8.34316	6.87678	7.22537	6.52209	38	1	20	15		99	1.1	2	2	0	1	523	1.07	1	0.60829	2020	202003--	19811123	1	20200920	20200930	10	S92.300	804.51	569.33
天水市中医医院	285368	0	0	0	9053.53	1662.3	5162.43	1704.9	9.11091	7.41596	8.54916	7.44126	77	1	20	90		99	1.1	2	2	0	0	500	1.03	1	0.253505	2017	201702--	19390716	1	20170526	20170609	14	K80.003	5126.43	36
天水市中医医院	322641	0	0	0	20273.2	10312.4	5017	2398	9.91706	9.2411	8.52059	7.78239	62	1	20	90		99	1.1	1	1	0	0	510	1.03	1	0.540422	2018	201804--	19560210	1	20181023	20181203	41	D61.903	3407.77	1609.23
天水市中医医院	395204	0	0	1	7343.33	2998.2	2695.13	384	8.90155	8.00577	7.8992	5.95064	62	1	20	90		99	1.1	1	1	0	1	730	1.3		0.348761	2021	202112--	19591212	1	20211201	20211210	9	K56.701	2005.25	689.88
天水市中医医院	399626	0	0	1	23920.2	893.3	5291.86	13150	10.0825	6.79492	8.57393	9.48418	68	1	20	90		99	1.1	1	1	0	1	730	1.35		0.96365	2022	202204--	19530813	1	20220211	20220407	55	G81.000	670.37	4621.49
天水市中医医院	324061	0	0	0	23089.6	7546.1	11400.2	2143	10.0471	8.92879	9.34139	7.66996	64	1	20	90		99	1.1	2	2	0	0	510	1.03	2	0.426176	2018	201804--	19540913	1	20181115	20181208	23	D46.900	7771.42	3628.8
天水市中医医院	287217	0	0	0	1213.94	1028.5	121.44	35	7.10163	6.93586	4.79942	3.55535	32	1	20	90		99	1.1	1	1	0	0	500	1.03	1	0.223728	2017	201702--	19850527	1	20170628	20170629	1	I10 07	121.44	0
天水市中医医院	395208	0	0	1	11939.8	2762.4	5491.18	1864	9.38763	7.92386	8.6109	7.53048	82	1	20	90		99	1.1	1	1	0	1	730	1.3		0.588941	2021	202112--	19390720	1	20211201	20211217	16	I50.900X01	3023.41	2467.77
天水市中医医院	395209	0	0	1	7530.57	1896.3	3225.77	1728	8.92673	7.54766	8.07893	7.45472	66	1	20	90		99	1.1	1	1	0	1	730	1.3		0.610186	2021	202112--	19550504	1	20211201	20211216	15	I25.500	1931.05	1294.72
天水市中医医院	323869	0	0	0	3624.69	765	592.69	1707	8.19552	6.63988	6.38467	7.44249	56	1	20	90		99	1.1	1	1	0	0	510	1.03	1	0.870648	2018	201804--	19620907	1	20181113	20181123	10	G81.900	297.47	295.22
天水市中医医院	395211	0	0	1	6116.86	2056.9	3342.96	156	8.7188	7.62896	8.11461	5.04986	49	1	20	90		99	1.1	1	1	0	1	730	1.3		0.304465	2021	202112--	19720508	1	20211201	20211207	6	K74.607	2433.65	909.31
天水市中医医院	351558	0	0	1	2261.8	967.1	667.9	0	7.72392	6.8743	6.50414		36	2	20	15		99	1.1	1	2	0	0	530	1.03	1	0.0987573	2019	201904--	19830410	1	20191225	20191229	4	O26.900X50	601.94	65.96
天水市中医医院	369386	0	0	1	5987.23	1893.2	2042.23	848	8.69738	7.54602	7.6218	6.74288	71	2	20	15		99	1.1	1	1	0	1	523	1.07	1	0.826765	2020	202004--	19490517	1	20201010	20201024	14	D53.100X00	500.69	1541.54
天水市中医医院	395218	0	0	1	7336.42	1872.5	2770.92	312	8.90061	7.53503	7.92693	5.743	80	2	20	90		99	1.1	1	1	0	1	730	1.3		0.816012	2021	202112--	19410316	1	20211201	20211213	12	I63.905	567.22	2203.7
天水市中医医院	375676	0	0	1	6689.14	1939.4	1856.94	280	8.80824	7.57013	7.52669	5.63479	48	1	20	15		99	1.1	2	2	0	1	730	1.3	1	0.211405	2021	202101--	19720306	1	20210112	20210119	7	Z47.000X00	1685.18	171.76
天水市中医医院	295465	0	0	0	15365.3	457	13385.7	43	9.63987	6.12468	9.50194	3.7612	47	2	20	90		99	1.1	2	1	0	0	500	1.03	1	0.00320209	2017	201704--	19700228	1	20171128	20171226	28	M35.901	13385.7	0
天水市中医医院	342306	0	0	0	9779.89	2958.5	4284.09	1457	9.18808	7.99244	8.36266	7.28413	70	1	30	15		99	1.1	1	1	0	0	530	1.03	1	0.497632	2019	201903--	19481104	1	20190730	20190816	17	D69.300	2884.14	1399.95
天水市中医医院	352843	0	0	1	6077.16	1643.9	3303.76	585	8.71229	7.40483	8.10282	6.37161	69	1	90	15		99	1.1	1	1	0	0	523	1.07	1	0.466743	2020	202001--	19500820	1	20200109	20200117	8	K29.500	2073.71	1230.05
天水市中医医院	311090	0	0	0	21575.2	5568.7	2518.25	6983.6	9.9793	8.62492	7.83132	8.85132	79	2	90	90		99	1.1	1	1	0	0	510	1.03	1	0.790934	2018	201803--	19381212	1	20180719	20180813	25	S72.101	1986.51	531.74
天水市中医医院	276515	0	0	0	4523.48	1058.5	2858.98	298.8	8.41704	6.96461	7.95822	5.69977	26	1	20	90		99	1.1	1	1	0	0	500	1.03	1	0.12721	2017	201701--	19900912	1	20161227	20170103	7	K70.901	2756.08	102.9
天水市中医医院	395230	0	0	1	3626.46	1326.3	1320.16	216	8.19601	7.19015	7.18551	5.37528	79	1	20	90		99	1.1	1	1	0	1	730	1.3		0.597672	2021	202112--	19420312	1	20211201	20211209	8	I63.905	618.04	702.12
天水市中医医院	387531	0	0	1	7604.87	2477.6	2338.67	816	8.93654	7.81505	7.75734	6.70441	44	2	20	15		99	1.1	1	1	0	1	730	1.3	1	0.842909	2021	202103--	19770708	3	20210710	20210724	14	D50.900	495.57	1843.1
天水市中医医院	277970	0	0	0	3532.93	841.5	536.43	167	8.16988	6.73519	6.28494	5.11799	67	1	20	90		99	1.1	1	1	0	0	500	1.03	1	0.287847	2017	201701--	19490218	1	20170116	20170121	5	H26.901	500.95	35.48
天水市中医医院	375907	0	0	1	3761.54	1094.9	1621.14	216	8.23258	6.99842	7.39088	5.37528	57	1	90	15		99	1.1	1	1	0	1	730	1.3	1	0.416201	2021	202101--	19631101	1	20210115	20210124	9	E11.900	1072.52	548.62
天水市中医医院	395236	0	0	1	17575.5	4837.6	5236.24	104	9.77426	8.48417	8.56336	4.64439	68	1	20	90		99	1.1	1	1	0	1	730	1.3		0.0718282	2021	202112--	19530317	1	20211201	20211202	1	I50.900X01	4956.66	279.58
天水市中医医院	308268	0	0	0	60337.2	4156.9	5197.11	2476	11.0077	8.33253	8.55586	7.8144	49	1	20	90		99	1.1	1	1	0	0	510	1.03	1	0.405846	2018	201802--	19680808	1	20180606	20180627	21	M87.800x05	4559.01	638.1
天水市中医医院	277956	0	0	0	14007.3	1986.5	4833.49	1192.8	9.54733	7.59413	8.48332	7.08406	61	2	20	90		99	1.1	1	1	0	0	500	1.03	1	0.208644	2017	201701--	19551011	1	20170116	20170125	9	K80.101	4768.94	64.55
天水市中医医院	400752	0	0	1	5011.05	1193.2	3213.85	192	8.5194	7.08439	8.07522	5.2575	73	1	20	90		99	1.1	1	1	0	1	730	1.35		0.114788	2022	202203--	19490313	1	20220224	20220301	5	C61.X00	3014.9	198.95
天水市中医医院	329068	0	0	0	3837.29	1530.7	1267.09	638	8.25252	7.33348	7.14448	6.45834	68	2	20	15		99	1.1	1	1	0	0	530	1.03	1	0.617761	2019	201901--	19501014	1	20190120	20190129	9	J44.100	728.2	538.89
天水市中医医院	395244	0	0	1	9158.43	1842.2	3844.83	2038	9.12243	7.51872	8.25449	7.61972	27	2	20	90		99	1.1	2	2	0	1	730	1.3		0.827071	2021	202112--	19940204	1	20211201	20211224	23	R10.402	1017.31	2827.52
天水市中医医院	395246	0	0	1	6966.08	825.4	1333.88	1100	8.84881	6.71587	7.19585	7.00307	60	2	20	90		99	1.1	1	1	0	1	730	1.3		0.500949	2021	202112--	19610916	1	20211201	20211216	15	Z47.000X00	1214.63	119.25
天水市中医医院	387815	0	0	1	2814.04	1397.7	624.84	232	7.94238	7.24258	6.4375	5.44674	66	2	20	15		99	1.1	1	1	0	1	730	1.3	1	0.469504	2021	202103--	19550517	1	20210714	20210719	5	R10.402	454.55	170.29
天水市中医医院	398328	0	0	1	5683.83	3955.5	678.33	348	8.64538	8.28286	6.51963	5.8522	70	2	20	90		99	1.1	1	1	0	1	730	1.35		0.893212	2022	202201--	19511007	1	20220117	20220124	7	C91.000X02	109.6	568.73
天水市中医医院	395250	0	0	1	6379.11	2298.8	2105.81	704	8.76078	7.74014	7.65246	6.55678	39	2	20	90		99	1.1	1	1	0	1	730	1.3		0.898744	2021	202112--	19820317	1	20211201	20211214	13	D61.903	284.51	1821.3
天水市中医医院	322164	0	0	0	6706.45	2263.2	2791.75	996	8.81083	7.72453	7.93442	6.90375	72	2	20	90		99	1.1	1	1	0	0	510	1.03	1	0.464999	2018	201804--	19460312	1	20181015	20181030	15	I63.900	2026.45	765.3
天水市中医医院	395253	0	0	1	9306.14	774.3	1913.84	5448	9.13843	6.65196	7.55687	8.603	67	2	20	90		99	1.1	1	1	0	1	730	1.3		0.967603	2021	202112--	19540102	1	20211201	20211218	17	G81.000	238.5	1675.34
天水市中医医院	372237	0	0	1	7618.64	1933.9	3363.14	992	8.93835	7.56729	8.12063	6.89972	68	1	20	15		99	1.1	1	1	0	1	523	1.07	1	0.331569	2020	202004--	19520708	1	20201124	20201208	14	R91.X03	2911.11	452.03
天水市中医医院	305412	0	0	0	4367.71	1776.9	1213.31	946	8.38199	7.48263	7.10111	6.85224	66	2	90	90		99	1.1	2	2	0	0	510	1.03	1	0.562763	2018	201802--	19511207	1	20180424	20180504	10	C53.900	944.13	269.18
天水市中医医院	393613	0	0	1	10179.2	3563.5	2433.88	2312	9.2281	8.1785	7.79724	7.74587	35	1	10	90		99	1.1	1	1	0	1	730	1.3		0.77814	2021	202111--	19860602	1	20211103	20211119	16	E11.700X03	1052.92	1380.96
天水市中医医院	370613	0	0	1	17504.1	3010.9	10354.2	1776	9.77019	8.00999	9.24515	7.48212	59	1	20	15		99	1.1	1	1	0	1	523	1.07	1	0.566475	2020	202004--	19601127	1	20201029	20201128	30	C22.900	5258.74	5095.45
天水市中医医院	395261	0	0	1	13774.6	2465.1	7491.88	1828	9.53058	7.80999	8.92157	7.51098	76	2	20	90		99	1.1	1	1	0	1	730	1.3		0.44474	2021	202112--	19450315	1	20211201	20211216	15	I24.901	5174.96	2316.92
天水市中医医院	395262	0	0	1	6917.78	1564.6	2133.18	456	8.84185	7.35539	7.66537	6.12249	50	1	20	90		99	1.1	2	2	0	1	730	1.3		0.707946	2021	202112--	19710812	1	20211201	20211220	19		756.18	1377
天水市中医医院	380006	0	0	1	3519.88	1411.5	1130.38	336	8.16618	7.25241	7.03031	5.81711	67	2	20	15		99	1.1	1	1	0	1	730	1.3	1	0.603077	2021	202102--	19531011	1	20210319	20210327	8	I63.900	582.04	548.34
天水市中医医院	365201	0	0	1	1911	874	0	0	7.55538	6.77308			7	1	10	15		99	1.1	2	2	0	1	523	1.07	1		2020	202003--	20130413	1	20200803	20200807	4	N47.X00X00	0	0
天水市中医医院	378689	0	0	1	15105.5	4061.3	5078.6	0	9.62281	8.30926	8.53279		65	2	10	15		99	1.1	2	2	0	1	730	1.3	1	0.0529634	2021	202101--	19551116	1	20210302	20210310	8	R10.402	4809.62	268.98
天水市中医医院	382943	0	0	1	8682.33	1589.4	2668.43	4352	9.06905	7.37111	7.88925	8.37839	56	2	20	15		99	1.1	1	1	0	1	730	1.3	1	0.821149	2021	202102--	19640701	1	20210505	20210518	13	G81.000	1255.61	1412.82
天水市中医医院	351042	0	0	1	2743.08	1627.8	416.28	224	7.91684	7.39498	6.03136	5.41165	29	2	20	15		99	1.1	2	2	0	0	530	1.03	1	0.887003	2019	201904--	19901008	1	20191218	20191224	6	J34.200	72.35	343.93
天水市中医医院	395270	0	0	1	8349.1	3975.9	2209.2	940	9.02991	8.28801	7.70039	6.84588	77	2	20	90		99	1.1	1	1	0	1	730	1.3		0.566646	2021	202112--	19440525	1	20211201	20211214	13	R18.X00	1364.72	844.48
天水市中医医院	381790	0	0	1	6682.53	1598.6	1378.43	968	8.80725	7.37688	7.2287	6.87523	63	2	20	15		99	1.1	2	2	0	1	730	1.3	1	0.551983	2021	202102--	19571010	1	20210416	20210430	14	K29.101	1051.24	327.19
天水市中医医院	364775	0	0	1	3170.35	2132.1	441.25	0	8.0616	7.66486	6.08961		32	2	20	15		99	1.1	2	2	0	1	523	1.07	1	0.546697	2020	202003--	19880606	1	20200728	20200802	5	O02.100	200.02	241.23
天水市中医医院	344578	0	0	0	3292.21	876.2	1453.01	0	8.09931	6.77559	7.28139		2	2	90	15		99	1.1	1	1	0	0	530	1.03	1	0.0967165	2019	201903--	20170627	1	20190907	20190914	7	K52.905	1312.48	140.53
天水市中医医院	372803	0	0	1	20614	2552.1	13365.7	0	9.93373	7.84467	9.50045		43	2	20	15		99	1.1	1	1	0	1	523	1.07	1	0.0371601	2020	202004--	19771119	1	20201203	20201209	6	C92.000X00	12869	496.67
天水市中医医院	395284	0	0	1	3116.25	620	1150.25	588	8.04439	6.42972	7.04773	6.37673	0	2	10	90		99	1.1	1	1	0	1	730	1.3		0.376459	2021	202112--	20210630	1	20211201	20211209	8	J18.000	1083.87	66.38
天水市中医医院	395285	0	0	1	12779	1186.7	3469.12	6172	9.45556	7.07893	8.15166	8.72778	41	1	20	90		99	1.1	1	1	0	1	730	1.3		0.684757	2021	202112--	19801028	1	20211201	20211224	22	I84.201	3039.3	429.82
天水市中医医院	323097	0	0	0	4460.42	1634	1463.92	782	8.403	7.39879	7.28887	6.66185	69	2	20	90		99	1.1	1	1	0	0	510	1.03	1	0.677749	2018	201804--	19481129	1	20181031	20181110	10	I25.103	723.75	740.17
天水市中医医院	356268	0	0	1	15103.6	4026.5	7345.49	657.6	9.62269	8.30065	8.90184	6.4886	59	2	20	15		99	1.1	1	1	0	1	523	1.07	1	0.28413	2020	202002--	19610217	1	20200316	20200403	18	D64.900	5729.17	1616.32
天水市中医医院	355826	0	0	1	9049.79	2534.7	3636.59	1900	9.1105	7.83783	8.1988	7.54961	74	1	20	15		99	1.1	2	2	0	1	523	1.07	1	0.595377	2020	202001--	19460315	1	20200310	20200324	14	I63.801	2240.23	1396.36
天水市中医医院	351720	0	0	1	5371.2	2295.9	1952.4	314	8.58881	7.73888	7.57681	5.74939	81	1	20	15		99	1.1	1	1	0	0	523	1.07	1	0.179977	2020	202001--	19380510	1	20191227	20200102	6	R10.402	1858.5	93.9
天水市中医医院	395294	0	0	1	3916.59	583	2120.59	480	8.27298	6.36819	7.65945	6.17379	5	1	10	90		99	1.1	2	2	0	1	730	1.3		0.213744	2021	202112--	20161023	1	20211201	20211210	8	J18.000	2044.73	75.86
天水市中医医院	390554	0	0	1	2125.19	1428.1	348.09	128	7.66162	7.2641	5.85246	4.85203	61	1	20	15		99	1.1	2	2	0	1	730	1.3	1	0.888803	2021	202103--	19600115	1	20210829	20210831	2	M81.900	52.94	295.15
天水市中医医院	395297	0	0	1	7247.73	1126.1	1618.43	4194	8.88844	7.02652	7.38921	8.34141	52	1	20	90		99	1.1	1	1	0	1	730	1.3		0.778972	2021	202112--	19690114	1	20211202	20211218	16	I84.201	1284.71	333.72
天水市中医医院	376627	0	0	1	7543.28	1858.1	2019.18	760	8.92841	7.52731	7.61045	6.63332	69	1	20	15		99	1.1	2	1	0	1	730	1.3	1	0.477727	2021	202101--	19520210	1	20210125	20210205	11	K29.603	1451.49	567.69
天水市中医医院	404048	0	0	1	3014.45	720.9	1262.55	72	8.01117	6.5805	7.14089	4.27667	0	2	10	90		99	1.1	2	2	0	1	730	1.35		0.0738076	2022	202204--	20210416	1	20220411	20220418	7	J18.000	1236.05	26.5
天水市中医医院	366351	0	0	1	8614.68	3035.5	3196.38	1770	9.06122	8.01813	8.06977	7.47873	81	2	20	15		99	1.1	1	1	0	1	523	1.07	1	0.611236	2020	202003--	19381218	1	20200818	20200828	10	I63.900	1930.75	1265.63
天水市中医医院	401124	0	0	1	9374.65	2192.8	3027.85	5036	9.14576	7.69293	8.01561	8.52437	66	1	20	90		99	1.1	1	1	0	1	730	1.35		0.740411	2022	202203--	19550607	1	20220301	20220317	16	H91.200X00	2093.29	934.56
天水市中医医院	285304	0	0	0	6764.32	1503.5	3688.92	871.4	8.81942	7.31555	8.21309	6.7701	65	2	20	90		99	1.1	1	1	0	0	500	1.03	1	0.543058	2017	201702--	19511203	1	20170525	20170613	19	I25.101	2083.8	1605.12
天水市中医医院	355867	0	0	1	5634.17	1116.6	209.97	128	8.63661	7.01804	5.34696	4.85203	61	2	20	15		99	1.1	2	1	0	1	523	1.07	1	0.378732	2020	202001--	19580513	1	20200310	20200313	3	H25.900	209.97	0
天水市中医医院	341023	0	0	0	7037.29	1986.9	2432.39	1660	8.85898	7.59433	7.79663	7.41457	76	2	20	15		99	1.1	2	2	0	0	530	1.03	1	0.517087	2019	201903--	19421105	1	20190712	20190726	14	M12.100	1976.27	456.12
天水市中医医院	395307	0	0	1	10222	2828.8	4758.2	2334	9.2323	7.94761	8.46762	7.75534	59	2	20	90		99	1.1	1	1	0	1	730	1.3		0.378636	2021	202112--	19620826	1	20211202	20211216	14	E11.900	4406.84	351.36
天水市中医医院	406719	0	0	1	7558.16	2997.6	1795.56	1126	8.93038	8.00557	7.49307	7.02643	78	1	20	90		99	1.1	1	1	0	1	730	1.35		0.645275	2022	202206--	19431109	1	20220524	20220607	14	D64.903	1036.35	759.21
天水市中医医院	311462	0	0	0	2282.37	1281.1	504.27	172	7.73297	7.15547	6.22311	5.14749	68	2	20	90		99	1.1	2	2	0	0	510	1.03	1	0.4332	2018	201803--	19500617	1	20180725	20180728	3	K86.100x00	383.31	120.96
天水市中医医院	282035	0	0	0	4912.37	1106.9	3166.37	316	8.49951	7.00932	8.06034	5.75574	59	1	20	90		99	1.1	1	1	0	0	500	1.03	1	0.383417	2017	201702--	19580102	1	20170328	20170405	8	H81.901	2147.17	1019.2
天水市中医医院	395318	0	0	1	4122.57	2061.2	381.37	0	8.32423	7.63104	5.94377		83	1	20	90		99	1.1	1	1	0	1	730	1.3		0.308886	2021	202112--	19381008	1	20211202	20211211	9	R93.300X00	263.57	117.8
天水市中医医院	382401	0	0	1	2613.97	1627.2	407.77	120	7.86863	7.39462	6.0107	4.78749	22	1	90	15		99	1.1	1	1	0	1	730	1.3	1	0.325824	2021	202102--	19990424	1	20210424	20210429	5	G44.800X00	355.81	51.96
天水市中医医院	395320	0	0	1	5765.03	2319.2	2204.83	264	8.65957	7.74898	7.69841	5.57595	72	1	90	90		99	1.1	1	1	0	1	730	1.3		0.576633	2021	202112--	19490410	1	20211202	20211213	11	I63.905	1045.22	1159.61
天水市中医医院	351483	0	0	1	2669.79	869.9	788.49	0	7.88976	6.76838	6.67012		28	1	10	15		99	1.1	1	1	0	0	530	1.03	1	0.0336846	2019	201904--	19911207	1	20191224	20191231	6	I84.201	761.93	26.56
天水市中医医院	377862	0	0	1	8738.93	1210.3	591.83	0	9.07554	7.09862	6.38322		3	2	10	15		99	1.1	1	1	0	1	730	1.3	1	0	2021	202101--	20170309	1	20210220	20210226	5	S42.401	591.83	0
天水市中医医院	331477	0	0	0	9029.19	1620	1875.09	3107.1	9.10822	7.39018	7.53641	8.04144	44	2	20	15		99	1.1	1	1	0	0	530	1.03	1	0.736821	2019	201901--	19740315	1	20190225	20190315	18	I84.201	1311.21	563.88
天水市中医医院	399597	0	0	1	6852.42	2415.7	2869.02	876	8.83236	7.78974	7.96173	6.77537	56	1	20	90		99	1.1	1	1	0	1	730	1.35		0.55463	2022	202202--	19650813	1	20220211	20220219	8	I24.901	1667.92	1201.1
天水市中医医院	404623	0	0	1	1881.52	600.8	583.72	192	7.53984	6.39826	6.36942	5.2575	4	1	10	90		99	1.1	2	1	0	1	730	1.35		0.297994	2022	202204--	20170903	1	20220420	20220425	5	J03.901	544.56	39.16
天水市中医医院	326771	0	0	0	7476.76	1360.7	4672.26	759	8.91955	7.21575	8.4494	6.632	34	2	20	15		99	1.1	1	1	0	0	530	1.03	2	0.439716	2019	201901--	19840406	1	20181224	20190108	15	D69.300	3043.05	1629.21
天水市中医医院	347093	0	0	1	4652.76	1954	1388.26	560	8.44522	7.57763	7.23581	6.32794	58	2	20	15		99	1.1	1	1	0	0	530	1.03	1	0.915838	2019	201904--	19610621	1	20191024	20191103	10	I50.900X01	163.97	1224.29
天水市中医医院	397791	0	0	1	2631.22	1520	217.22	108	7.8752	7.32647	5.38091	4.68213	75	2	20	90		99	1.1	1	1	0	1	730	1.35		0.482781	2022	202201--	19461020	1	20220109	20220113	4	R18.X00X00	168.21	49.01
天水市中医医院	307153	0	0	0	8396.09	1417.9	1414.29	2926.1	9.03552	7.25693	7.25438	7.98143	30	2	20	90		99	1.1	1	1	0	0	510	1.03	1	0.76641	2018	201802--	19871020	1	20180521	20180616	26	K60.300	1013.87	400.42
天水市中医医院	395339	0	0	1	7925.93	2590.2	2545.53	896	8.97789	7.85949	7.84209	6.79794	87	1	20	90		99	1.1	1	1	0	1	730	1.3		0.272905	2021	202112--	19340914	1	20211202	20211216	14	J44.100	2502.32	43.21
天水市中医医院	306981	0	0	0	16050.7	1196.2	12671.5	618	9.68351	7.08691	9.44711	6.42649	69	1	20	90		99	1.1	2	2	0	0	510	1.03	1	0.0465029	2018	201802--	19480823	1	20180518	20180615	28	M06.900	12671.5	0
天水市中医医院	386751	0	0	1	10382.4	1238.3	2132.2	952	9.24787	7.12149	7.66491	6.85856	54	2	20	15		99	1.1	1	1	0	1	730	1.3	1	0.441152	2021	202103--	19670513	1	20210628	20210706	8	S42.000	1723.6	408.6
天水市中医医院	352879	0	0	1	4196.02	800.3	766.72	1412	8.34189	6.68499	6.64212	7.25276	31	2	20	15		99	1.1	2	2	0	0	523	1.07	1	0.729323	2020	202001--	19880416	1	20200109	20200117	7	O26.900X50	589.73	176.99
天水市中医医院	395349	0	0	1	3336.76	472	1802.76	366	8.11276	6.15698	7.49707	5.90263	3	1	10	90		99	1.1	2	2	0	1	730	1.3		0.255865	2021	202112--	20180305	1	20211202	20211209	7	J18.000	1613.85	188.91
天水市中医医院	380566	0	0	1	7337.15	1257.4	3981.75	1300	8.90071	7.1368	8.28948	7.17012	80	2	90	15		99	1.1	1	1	0	1	730	1.3	1	0.529501	2021	202102--	19401112	1	20210327	20210408	12	I24.901	2485.06	1496.69
天水市中医医院	321433	0	0	0	16115.6	2292.4	4527.32	4820.9	9.68754	7.73735	8.41789	8.48072	29	1	20	90		99	1.1	1	1	0	0	510	1.03	1	0.548432	2018	201804--	19881128	1	20180929	20181029	30	S92.000	4221.36	305.96
天水市中医医院	395354	0	0	1	7850.05	2597.6	2970.45	832	8.96828	7.86234	7.99647	6.72383	74	1	20	90		99	1.1	1	1	0	1	730	1.3		0.294387	2021	202112--	19470529	1	20211202	20211215	13	J44.100	2683.06	287.39
天水市中医医院	369652	0	0	1	8458.98	2729.8	3627.18	1068	9.04298	7.91198	8.19621	6.97354	84	1	30	15		99	1.1	1	1	0	1	523	1.07	1	0.616238	2020	202004--	19360326	1	20201014	20201026	12	I25.103	1801.83	1825.35
天水市中医医院	395359	0	0	1	5717.95	2113.1	1824.85	360	8.65137	7.65591	7.50925	5.8861	63	2	90	90		99	1.1	1	1	0	1	730	1.3		0.460512	2021	202112--	19580525	1	20211202	20211216	14	D69.300	1178.7	646.15
天水市中医医院	395360	0	0	1	4492.93	1418.5	847.43	48	8.41026	7.25736	6.74221	3.8712	60	1	20	90		99	1.1	1	1	0	1	730	1.3		0.635862	2021	202112--	19610623	1	20211202	20211214	12	D53.100X01	326.06	521.37
天水市中医医院	320559	0	0	0	7537.45	1648.9	1668.25	1084.3	8.92764	7.40786	7.41953	6.98869	46	1	20	90		99	1.1	1	1	0	0	510	1.03	1	0.556368	2018	201803--	19720412	1	20180912	20180921	9	Z47.000x00	1221.12	447.13
天水市中医医院	389888	0	0	1	5763.66	950	1805.66	2898	8.65933	6.85646	7.49868	7.97178	75	1	20	15		99	1.1	1	1	0	1	730	1.3	2	0.918859	2021	202103--	19460815	1	20210816	20210829	13	G81.000	381.66	1424
天水市中医医院	395273	0	0	1	11951.5	3886.8	4091.27	934	9.38861	8.26534	8.31661	6.83948	58	1	20	90		99	1.1	1	1	0	1	730	1.3		0.185861	2021	202112--	19630402	1	20211201	20211214	13	M35.901	4091.27	0
天水市中医医院	379320	0	0	1	5508.8	2409.2	1744.8	512	8.6141	7.78705	7.4644	6.23832	70	2	20	15		99	1.1	2	2	0	1	730	1.3	1	0.578939	2021	202101--	19500725	1	20210310	20210319	9	D63.0*	950.25	794.55
天水市中医医院	395370	0	0	1	8053.5	1145.3	1352	5206	8.99386	7.04342	7.20934	8.55757	58	1	20	90		99	1.1	1	1	0	1	730	1.3		0.8691	2021	202112--	19631008	1	20211202	20211222	20	I84.201	858.44	493.56
天水市中医医院	311480	0	0	0	7724.04	2123.2	3148.04	1673	8.95209	7.66068	8.05453	7.42237	41	2	20	90		99	1.1	1	1	0	0	510	1.03	1	0.754138	2018	201803--	19770623	1	20180725	20180809	15	D50.900	1185.31	1962.73
天水市中医医院	381384	0	0	1	4309.67	1630.7	1953.17	144	8.36862	7.39676	7.57721	4.96981	47	2	20	15		99	1.1	1	1	0	1	730	1.3	1	0.638646	2021	202102--	19740405	1	20210409	20210416	7	I42.900	757.82	1195.35
天水市中医医院	307026	0	0	0	3966.41	1841.4	1314.51	494	8.28562	7.51828	7.18122	6.20254	70	1	20	90		99	1.1	1	1	0	0	510	1.03	1	0.750435	2018	201802--	19470720	1	20180518	20180525	7	I63.900	451.34	863.17
天水市中医医院	408361	0	0	1	2236.63	1623.9	440.73	0	7.71273	7.39259	6.08843		20	1	10	90		99	1.1	1	2	0	1	730	1.35		0	2022	202206--	20011227	1	20220617	20220618	1	R10.402	440.73	0
天水市中医医院	379260	0	0	1	3818.07	1480.3	1002.77	976	8.2475	7.3	6.91052	6.88346	52	1	20	15		99	1.1	1	1	0	1	730	1.3	1	0.626354	2021	202102--	19680328	1	20210309	20210317	8	S06.802	739.36	263.41
天水市中医医院	395378	0	0	1	11830.9	1156.1	2353.79	6122	9.37847	7.05281	7.76378	8.71964	53	2	20	90		99	1.1	1	1	0	1	730	1.3		0.876824	2021	202112--	19680323	1	20211202	20211228	26	G81.900X00	1044.01	1309.78
天水市中医医院	303873	0	0	0	7054.01	1887.9	2606.61	2038.5	8.86135	7.54322	7.86581	7.61997	48	2	20	90		99	1.1	1	1	0	0	510	1.03	1	0.636166	2018	201802--	19690710	1	20180330	20180411	12	M54.505	1690.05	916.56
天水市中医医院	395382	0	0	1	11863.8	3521.1	2990.62	1314	9.38125	8.16653	8.00324	7.18083	56	1	20	90		99	1.1	1	1	0	1	730	1.3		0.494195	2021	202112--	19650520	1	20211202	20211221	19	K92.210	2177.3	813.32
天水市中医医院	305341	0	0	0	3990.46	1543.2	943.26	660	8.29166	7.34161	6.84934	6.49224	61	1	20	90		99	1.1	2	1	0	0	510	1.03	1	0.750702	2018	201802--	19570423	1	20180423	20180503	10	E14.900x00	399.69	543.57
天水市中医医院	307516	0	0	0	4445.86	1014.5	2254.36	717	8.39973	6.92215	7.72062	6.57508	1	1	10	90		99	1.1	1	2	0	0	510	1.03	1	0.251333	2018	201802--	20160821	1	20180525	20180604	10	J18.000	2224.56	29.8
天水市中医医院	307957	0	0	0	6368.81	296.8	1708.21	695.8	8.75917	5.69306	7.4432	6.54506	28	2	20	90		99	1.1	1	1	0	0	510	1.03	1	0.388168	2018	201802--	19890820	1	20180601	20180610	9	A02.000x00	1470.85	237.36
天水市中医医院	400092	0	0	1	12862.3	1937.3	5679.6	1760	9.46206	7.56905	8.64464	7.47307	78	1	20	90		99	1.1	1	1	0	1	730	1.35		0.323266	2022	202203--	19440120	1	20220216	20220302	14	S72.101	5034.63	644.97
天水市中医医院	385818	0	0	1	7557.31	1345.2	2007.51	4434	8.93027	7.2043	7.60465	8.39706	27	1	20	15		99	1.1	1	1	0	1	730	1.3	1	0.749082	2021	202102--	19940606	1	20210613	20210628	15	K61.001	1616.29	391.22
天水市中医医院	370672	0	0	1	20776.3	2010.2	1721.27	1588	9.94157	7.60599	7.45082	7.37023	36	2	20	15		99	1.1	1	1	0	1	523	1.07	1	0.54958	2020	202004--	19831112	1	20201030	20201109	10	S43.100	1490.56	230.71
天水市中医医院	280620	0	0	0	6054.8	885	0	1641.4	8.70861	6.78559		7.40331	32	2	20	90		99	1.1	1	1	0	0	500	1.03	1	1	2017	201701--	19840512	1	20170303	20170331	28	H81.901	0	0
天水市中医医院	394340	0	0	1	7267.83	3383.7	2507.18	0	8.89121	8.12673	7.82691		78	2	20	90		99	1.1	1	1	0	1	730	1.3		0.021937	2021	202111--	19430920	1	20211117	20211118	1	I50.900X01	2452.18	55
天水市中医医院	349526	0	0	1	5083.47	1278.2	2343.57	680	8.53375	7.15321	7.75943	6.52209	74	1	20	15		99	1.1	1	1	0	0	530	1.03	1	0.323945	2019	201904--	19450520	1	20191129	20191209	10	J44.100	2044.1	299.47
天水市中医医院	377044	0	0	1	6205.79	2439.5	2431.29	216	8.73324	7.79955	7.79618	5.37528	73	1	20	15		99	1.1	2	2	0	1	730	1.3	2	0.535023	2021	202101--	19470508	1	20210201	20210210	9	C61.X00	1230.93	1200.36
天水市中医医院	376396	0	0	1	13275.7	4419.6	3142.33	1112	9.49369	8.3938	8.05272	7.01392	59	2	20	15		99	1.1	2	1	0	1	730	1.3	1	0.33296	2021	202101--	19610709	1	20210121	20210204	14	D44.001	2837.81	304.52
天水市中医医院	345948	0	0	1	9287.67	3818.8	3230.87	464	9.13644	8.24769	8.08051	6.13988	78	1	20	15		99	1.1	2	2	0	0	530	1.03	1	0.344196	2019	201904--	19410428	1	20191005	20191104	30	S39.910	2423.11	807.76
天水市中医医院	395408	0	0	1	6946.81	1946.5	2438.31	502	8.84604	7.57379	7.79906	6.2186	69	1	20	90		99	1.1	1	1	0	1	730	1.3		0.831004	2021	202112--	19521126	1	20211203	20211213	10	I63.801	496.9	1941.41
天水市中医医院	369034	0	0	1	2861.34	812.5	283.84	840	7.95905	6.70012	5.64841	6.7334	32	1	20	15		99	1.1	2	2	0	1	523	1.07	1	0.941202	2020	202004--	19871123	1	20201002	20201012	10	S32.800X02	66.08	217.76
天水市中医医院	395411	0	0	1	9518.48	3966.4	1982.78	1872	9.16099	8.28561	7.59226	7.53476	69	2	20	90		99	1.1	1	1	0	1	730	1.3		0.823834	2021	202112--	19521218	1	20211203	20211223	20	D69.300	679.08	1303.7
天水市中医医院	306076	0	0	0	5048.72	121	4775.72	96	8.52689	4.79579	8.4713	4.56435	6	1	10	90		99	1.1	1	1	0	0	510	1.03	1	0.0197056	2018	201802--	20110810	1	20180504	20180505	1	D66.x01	4775.72	0
天水市中医医院	282745	0	0	0	8328.4	1199	4852.6	1142.2	9.02743	7.08924	8.48727	7.04071	45	2	20	90		99	1.1	1	1	0	0	500	1.03	1	0.459772	2017	201702--	19711026	1	20170410	20170428	18	M35.901	3238.56	1614.04
天水市中医医院	347066	0	0	1	13336.5	1038.5	1030.03	0	9.49826	6.94553	6.93734		76	2	20	15		99	1.1	2	1	0	0	530	1.03	1	0.288147	2019	201904--	19430519	1	20191024	20191104	11	H33.200X00	733.23	296.8
天水市中医医院	395417	0	0	1	6370.1	2080.8	2897.3	656	8.75937	7.64051	7.97153	6.48616	27	1	10	90		99	1.1	1	1	0	1	730	1.3		0.341708	2021	202112--	19940728	1	20211203	20211212	9	R10.402	2339.11	558.19
天水市中医医院	293812	0	0	0	5575.24	1398.4	2380.14	1321.7	8.62609	7.24308	7.77491	7.18667	50	2	20	90		99	1.1	2	2	0	0	500	1.03	1	0.395776	2017	201704--	19670708	1	20171031	20171110	10	M48.000	2236.74	143.4
天水市中医医院	312332	0	0	0	15615.3	1552.6	12761.7	152	9.65601	7.34769	9.45421	5.02388	70	1	20	90		99	1.1	2	2	0	0	510	1.03	1	0.0117704	2018	201803--	19471216	1	20180806	20180827	21	M06.900	12761.7	0
天水市中医医院	295870	0	0	0	10231.8	2662.5	6702.57	583.6	9.23325	7.88702	8.81025	6.36922	72	2	20	90		99	1.1	2	1	0	0	500	1.03	1	0.600118	2017	201704--	19451204	1	20171204	20171213	9	C25.000	2913.61	3788.96
天水市中医医院	394495	0	0	1	3694.61	695.5	1749.11	282	8.21463	6.54463	7.46686	5.64191	4	1	10	90		99	1.1	2	1	0	1	730	1.3		0.214937	2021	202111--	20171026	1	20211120	20211129	9	J18.000	1594.55	154.56
天水市中医医院	361708	0	0	1	5843.51	1933.1	2516.41	1048	8.67309	7.56688	7.83059	6.95464	74	1	20	15		99	1.1	1	1	0	1	523	1.07	1	0.504395	2020	202002--	19460423	1	20200608	20200615	7	N40.X00	1766.54	749.87
天水市中医医院	309460	0	0	0	1797.21	1107.5	107.71	456	7.49399	7.00986	4.67944	6.12249	29	2	20	90		99	1.1	2	2	0	0	510	1.03	1	0.833123	2018	201802--	19880728	1	20180625	20180628	3	N30.000	94.07	13.64
天水市中医医院	395432	0	0	1	3051	2168.3	227.7	24	8.02322	7.6817	5.42803	3.17805	57	1	20	90		99	1.1	1	1	0	1	730	1.3		0.317402	2021	202112--	19640518	1	20211203	20211207	4	D69.300	171.81	55.89
天水市中医医院	378422	0	0	1	5327.5	1301	341.7	300	8.58064	7.17089	5.83393	5.70378	54	1	20	15		99	1.1	1	1	0	1	730	1.3	1	0.467508	2021	202101--	19670118	1	20210226	20210305	7	Z47.001	341.7	0
天水市中医医院	328955	0	0	0	7708.41	2798.1	3011.31	1196	8.95007	7.9367	8.01013	7.08674	80	1	30	15		99	1.1	1	1	0	0	530	1.03	1	0.519106	2019	201901--	19380605	1	20190118	20190128	10	K29.500	2023.27	988.04
天水市中医医院	374323	0	0	1	8139.71	1624	4515.71	0	9.00451	7.39265	8.41532		54	1	20	15		99	1.1	2	2	0	1	730	1.3	1	0.23385	2021	202101--	19660209	1	20201224	20210114	21	C67.900	3459.71	1056
天水市中医医院	310361	0	0	0	7654.14	2368.4	3669.74	1019	8.943	7.76997	8.20788	6.92658	64	2	20	90		99	1.1	1	1	0	0	510	1.03	1	0.403748	2018	201803--	19540618	1	20180710	20180721	11	I63.900	2795.67	874.07
天水市中医医院	370537	0	0	1	5214.91	2928.3	1539.11	184	8.55928	7.98218	7.33896	5.21494	62	2	90	15		99	1.1	1	1	0	1	523	1.07	1	0.390695	2020	202004--	19571124	1	20201028	20201102	5	I63.900	1049.9	489.21
天水市中医医院	352823	0	0	1	14722.7	2050.4	10412.3	1008	9.59715	7.62579	9.25074	6.91572	30	1	10	15		99	1.1	1	1	0	0	523	1.07	1	0.0933627	2020	202001--	19890819	1	20200109	20200130	21	M35.901	10354.1	58.23
天水市中医医院	399133	0	0	1	5636.48	1397.8	2217.08	576	8.63702	7.24265	7.70395	6.35611	69	1	20	90		99	1.1	1	1	0	1	730	1.35		0.313317	2022	202202--	19520415	1	20220207	20220216	9	J44.100	1917.96	299.12
天水市中医医院	395441	0	0	1	3403.8	2997.3	310.5	0	8.13265	8.00547	5.73818		36	2	20	90		99	1.1	1	1	0	1	730	1.3		1	2021	202112--	19850222	1	20211203	20211204	1	M23.308	0	310.5
天水市中医医院	399825	0	0	1	5534.36	2308.2	789.16	816	8.61873	7.74422	6.67097	6.70441	55	2	20	90		99	1.1	1	1	0	1	730	1.35		0.865777	2022	202203--	19660418	1	20220214	20220301	15	D70.X04	215.45	573.71
天水市中医医院	306729	0	0	0	6179.55	3538.3	666.75	727.5	8.729	8.1714	6.50242	6.58961	65	2	20	90		99	1.1	1	1	0	0	510	1.03	1	0.757432	2018	201802--	19520924	1	20180514	20180528	14	M17.900x00	338.2	328.55
天水市中医医院	341218	0	0	0	5563.46	1166.9	2740.56	336	8.62398	7.06211	7.91592	5.81711	7	2	90	15		99	1.1	1	1	0	0	530	1.03	1	0.109213	2019	201903--	20120105	1	20190715	20190729	14	L04.900	2740.56	0
天水市中医医院	383934	0	0	1	2868.54	765.7	1237.84	126	7.96156	6.64079	7.12112	4.83628	0	1	10	15		99	1.1	1	1	0	1	730	1.3	1	0.115849	2021	202102--	20200701	1	20210517	20210524	7	J18.000X00	1205.84	32
天水市中医医院	395450	0	0	1	5751.98	1863.1	2133.98	240	8.6573	7.53	7.66574	5.48064	88	2	20	90		99	1.1	1	1	0	1	730	1.3		0.613042	2021	202112--	19330123	1	20211204	20211215	11	I25.103	918.63	1215.35
天水市中医医院	389128	0	0	1	7141.2	2170.3	2598	748	8.87364	7.68262	7.8625	6.6174	70	2	20	15		99	1.1	1	1	0	1	730	1.3	1	0.300021	2021	202103--	19510513	1	20210803	20210815	12	J44.100	2342.13	255.87
天水市中医医院	390556	0	0	1	4223.74	2265.5	391.24	1382	8.34848	7.72555	5.96932	7.23129	55	2	20	15		99	1.1	1	1	0	1	730	1.3	1	0.888831	2021	202103--	19660309	1	20210829	20210908	10	S06.000	197.13	194.11
天水市中医医院	283098	0	0	0	5264.72	772.5	4225.92	153.6	8.56878	6.64963	8.34899	5.03435	56	1	20	90		99	1.1	2	1	0	0	500	1.03	1	0.0350723	2017	201702--	19610110	1	20170417	20170420	3	Z98.810	4225.92	0
天水市中医医院	395456	0	0	1	6896.81	2283.2	2035.61	1538	8.83881	7.73333	7.61855	7.33824	65	1	20	90		99	1.1	1	1	0	1	730	1.3		0.621492	2021	202112--	19560614	1	20211204	20211221	17	K29.603	1352.64	682.97
天水市中医医院	331121	0	0	0	5553.47	1166.5	2514.57	1408	8.62218	7.06176	7.82986	7.24993	36	2	20	15		99	1.1	1	1	0	0	530	1.03	1	0.533291	2019	201901--	19820314	1	20190220	20190304	12	M51.202	1830.7	683.87
天水市中医医院	404381	0	0	1	1589.23	764.1	330.53	0	7.37101	6.6387	5.8007		54	2	90	90		99	1.1	2	2	0	1	730	1.35		0.646356	2022	202204--	19670803	1	20220418	20220420	2	H35.602	116.89	213.64
天水市中医医院	395461	0	0	1	8314.9	2702.3	2721.6	1416	9.0258	7.90186	7.90898	7.25559	49	2	20	90		99	1.1	2	2	0	1	730	1.3		0.909464	2021	202112--	19720518	1	20211204	20211227	23	H81.901	374.6	2347
天水市中医医院	366512	0	0	1	5970.01	2458.8	1964.71	296	8.6945	7.80743	7.5831	5.69036	73	2	20	15		99	1.1	1	1	0	1	523	1.07	1	0.362368	2020	202003--	19470212	1	20200820	20200830	10	I63.900	1441.5	523.21
天水市中医医院	372575	0	0	1	15086.8	2679.9	2972.15	336	9.62158	7.89353	7.99704	5.81711	66	2	20	15		99	1.1	1	1	0	1	523	1.07	2	0.332621	2020	202004--	19540414	1	20201130	20201215	15	M20.100X00	2207.79	764.36
天水市中医医院	354243	0	0	1	3327.16	668.1	1728.06	0	8.10987	6.50444	7.45475		26	1	20	15		99	1.1	1	1	0	1	523	1.07	1	0	2020	202001--	19940103	1	20200215	20200224	9	N34.204	1728.06	0
天水市中医医院	307345	0	0	0	5504.56	1830.5	1882.06	1160	8.61333	7.51234	7.54012	7.05618	70	2	20	90		99	1.1	1	1	0	0	510	1.03	1	0.438752	2018	201802--	19470909	1	20180523	20180604	12	J44.100	1707.35	174.71
天水市中医医院	329822	0	0	0	7110.16	1521.4	4155.26	877	8.86928	7.32739	8.33213	6.77651	51	1	20	15		99	1.1	1	1	0	0	530	1.03	1	0.235195	2019	201901--	19670314	1	20190131	20190209	9	I62.001	3848.7	306.56
天水市中医医院	395470	0	0	1	5031.52	2282.5	595.02	2488	8.52348	7.73303	6.3886	7.81923	50	2	20	90		99	1.1	1	1	0	1	730	1.3		0.861253	2021	202112--	19711019	1	20211204	20211214	10	M35.901	427.76	167.26
天水市中医医院	300396	0	0	0	5838.75	878.4	2955.25	1302.6	8.67227	6.7781	7.99134	7.17212	68	2	20	90		99	1.1	2	2	0	0	510	1.03	1	0.385918	2018	201801--	19491124	1	20180202	20180210	8	I27.900x002	2614.67	340.58
天水市中医医院	381844	0	0	1	6049.53	995.5	3375.93	0	8.70774	6.90324	8.12443		82	1	20	15		99	1.1	2	2	0	1	730	1.3	1	0.380574	2021	202102--	19380816	1	20210417	20210430	13	I25.500	2091.14	1284.79
天水市中医医院	387414	0	0	1	13670.9	1304	3091.93	9820	9.52303	7.17319	8.03655	9.19218	70	1	90	15		99	1.1	1	1	0	1	730	1.3	1	0.949816	2021	202103--	19501110	1	20210708	20210806	29	G81.900X00	647.97	2443.96
天水市中医医院	322822	0	0	0	13554.8	2611.6	2876.14	3865.2	9.5145	7.86772	7.9642	8.25977	60	1	20	90		99	1.1	1	1	0	0	510	1.03	1	0.625677	2018	201804--	19580105	1	20181026	20181113	18	I80.303	2523.44	352.7
天水市中医医院	356441	0	0	1	1961.6	589.2	786.4	120	7.58152	6.37877	6.66747	4.78749	4	2	10	15		99	1.1	1	1	0	1	523	1.07	1	0.132392	2020	202001--	20160229	1	20200318	20200322	4	J03.900	786.4	0
天水市中医医院	353586	0	0	1	3944.95	948.6	1401.35	232	8.28019	6.85499	7.24519	5.44674	6	1	10	15		99	1.1	1	1	0	0	523	1.07	1	0.253755	2020	202001--	20130520	1	20200125	20200206	12	D69.000X00	1218.88	182.47
天水市中医医院	348045	0	0	1	6007.65	2826.4	2071.75	432	8.70079	7.94676	7.63615	6.06843	74	2	20	15		99	1.1	1	1	0	0	530	1.03	1	0.228377	2019	201904--	19451120	1	20191108	20191116	8	J98.414	1931.95	139.8
天水市中医医院	368207	0	0	1	2899.31	1002.2	357.11	1024	7.97223	6.90995	5.87804	6.93147	8	2	10	15		99	1.1	1	1	0	1	523	1.07	1	0.902586	2020	202003--	20111214	1	20200915	20200923	8	S42.401	134.54	222.57
天水市中医医院	395481	0	0	1	59996.7	2896.5	14138.2	36924	11.002	7.97126	9.55663	10.5166	33	1	20	90		99	1.1	1	1	0	1	730	1.35		0.914105	2022	202206--	19880307	1	20211204	20220406	123	Z54.800X00	4386	9752.19
天水市中医医院	350770	0	0	1	12641.9	3670	6260.31	777	9.44477	8.20795	8.74199	6.65544	67	2	20	15		99	1.1	1	1	0	0	523	1.07	1	0.140338	2020	202001--	19520727	1	20191216	20200106	21	C22.900	6049.71	210.6
天水市中医医院	350240	0	0	1	2927.27	687.4	1571.87	48	7.98183	6.53292	7.36002	3.8712	3	2	90	15		99	1.1	2	1	0	0	530	1.03	1	0.029632	2019	201904--	20161125	1	20191209	20191214	5	J18.000X00	1571.87	0
天水市中医医院	395487	0	0	1	8576.25	2813.8	3110.45	1960	9.05675	7.94229	8.04252	7.5807	54	2	20	90		99	1.1	1	1	0	1	730	1.3		0.386553	2021	202112--	19670315	1	20211204	20211218	14	N13.201	3110.45	0
天水市中医医院	311575	0	0	0	3501.63	2059.2	768.93	358	8.16098	7.63007	6.645	5.88053	75	1	20	90		99	1.1	1	1	0	0	510	1.03	1	0.751085	2018	201803--	19430516	1	20180726	20180802	7	I25.103	280.51	488.42
天水市中医医院	361749	0	0	1	7042.47	2220	2930.27	652	8.85971	7.70526	7.98285	6.48004	78	2	20	15		99	1.1	1	1	0	1	523	1.07	1	0.232785	2020	202002--	19420208	1	20200609	20200618	9	J44.100	2748.37	181.9
天水市中医医院	403802	0	0	1	5572.92	2437.2	2175.72	280	8.62567	7.7986	7.68511	5.63479	78	2	20	90		99	1.1	1	1	0	1	730	1.35		0.657941	2022	202206--	19431005	1	20220408	20220414	6	D69.300	840	1335.72
天水市中医医院	350634	0	0	1	3793.83	435	2265.63	0	8.24113	6.07535	7.72561		0	1	10	15		99	1.1	1	1	0	0	530	1.03	1	0.012416	2019	201904--	20190901	1	20191213	20191222	9	Q04.303	2237.5	28.13
天水市中医医院	348599	0	0	1	2265.19	1090.7	117.99	221	7.72541	6.99458	4.7706	5.39816	6	2	10	15		99	1.1	1	1	0	0	530	1.03	1	0.837753	2019	201904--	20130213	1	20191116	20191121	5	S82.202	55	62.99
天水市中医医院	395044	0	0	1	3232.18	1078	900.68	512	8.08091	6.98286	6.80315	6.23832	29	2	20	90		99	1.1	1	1	0	1	730	1.3		0.674633	2021	202112--	19921004	1	20211129	20211205	6	S32.802	459.64	441.04
天水市中医医院	395500	0	0	1	6172.92	2628.1	1783.82	216	8.72793	7.87402	7.48651	5.37528	60	1	20	90		99	1.1	1	1	0	1	730	1.3		0.259338	2021	202112--	19610101	1	20211205	20211216	11	D69.300	1481.19	302.63
天水市中医医院	300418	0	0	0	2856.71	1819.3	651.41	242	7.95743	7.50621	6.47914	5.48894	49	2	20	90		99	1.1	1	1	0	0	510	1.03	1	0.642952	2018	201801--	19680902	1	20180203	20180206	3	D53.100x001	318.99	332.42
天水市中医医院	325612	0	0	0	7548.66	1282.1	3994.66	1467.4	8.92913	7.15625	8.29271	7.29125	75	1	20	90		99	1.1	1	1	0	0	510	1.03	1	0.279893	2018	201804--	19430402	1	20181207	20181222	15	J44.100	3933.27	61.39
天水市中医医院	281333	0	0	0	7892.14	1205	3516.04	1569.2	8.97362	7.09423	8.16509	7.35832	41	2	20	90		99	1.1	1	1	0	0	500	1.03	1	0.597333	2017	201701--	19760128	1	20170316	20170328	12	H81.901	2047.66	1468.38
天水市中医医院	395505	0	0	1	3444.69	845.6	495.09	320	8.14459	6.74005	6.20474	5.76832	15	2	10	90		99	1.1	2	1	0	1	730	1.3		0.563214	2021	202112--	20060417	1	20211206	20211213	7	O26.900X30	356.02	139.07
天水市中医医院	371839	0	0	1	6854.26	1184	2308.26	3474	8.83263	7.07665	7.74425	8.15306	57	1	20	15		99	1.1	1	1	0	1	523	1.07	1	0.695188	2020	202004--	19630913	1	20201118	20201126	8	M75.001	1762.5	545.76
天水市中医医院	326310	0	0	0	10546.1	3149.9	5878.73	909	9.26351	8.05513	8.6791	6.81235	48	1	20	90		99	1.1	1	1	0	0	510	1.03	1	0.457319	2018	201804--	19700205	1	20181217	20181229	12	A16.803	3683.57	2195.16
天水市中医医院	400813	0	0	1	5179.71	977.2	1627.51	2448	8.5525	6.88469	7.39481	7.80303	56	2	20	90		99	1.1	1	1	0	1	730	1.35		0.932158	2022	202203--	19650714	1	20220225	20220309	12	M17.900X00	276.49	1351.02
天水市中医医院	345880	0	0	1	12117.8	3336.5	5155.84	3286	9.40243	8.11268	8.54788	8.09743	69	2	20	15		99	1.1	2	2	0	0	530	1.03	1	0.498896	2019	201904--	19500914	1	20191004	20191015	11	M17.900X00	4230.24	925.6
天水市中医医院	382587	0	0	1	5808.07	34.4	1014.97	0	8.667	3.53806	6.92261		86	1	20	15		99	1.1	2	2	0	1	730	1.3	1	0.0589377	2021	202102--	19340808	1	20210427	20210528	31	N18.900X00	955.15	59.82
天水市中医医院	396703	0	0	1	1446.42	674.4	311.02	80	7.27685	6.51382	5.73986	4.38203	28	2	20	90		99	1.1	1	2	0	1	730	1.3		0.572324	2021	202112--	19931102	1	20211222	20211224	2	O03.100X00	167.23	143.79
天水市中医医院	346155	0	0	1	3982.19	2729.6	701.59	292	8.28959	7.91191	6.55335	5.67675	72	2	20	15		99	1.1	1	1	0	0	530	1.03	1	0.329391	2019	201904--	19470105	1	20191009	20191012	3	K29.500	666.31	35.28
天水市中医医院	397036	0	0	1	5646.08	1335.4	2520.28	480	8.63872	7.19699	7.83213	6.17379	77	2	20	90		99	1.1	1	1	0	1	730	1.35		0.410428	2022	202201--	19440719	1	20211228	20220109	12	I25.500	1768.88	751.4
天水市中医医院	350500	0	0	1	14483.6	8587.7	3306.1	0	9.58077	9.05809	8.10352		64	1	20	15		99	1.1	1	1	0	0	530	1.03	1	0.83443	2019	201904--	19550414	1	20191211	20191227	16	C85.900X00	547.39	2758.71
天水市中医医院	282687	0	0	0	4817.52	867.5	1618.32	770.2	8.48001	6.76562	7.38914	6.64665	79	1	90	90		99	1.1	1	1	0	0	500	1.03	1	0.465791	2017	201702--	19371201	1	20170410	20170421	11	M51.202	1275.97	342.35
天水市中医医院	346858	0	0	1	8521.48	1338.5	2529.98	4812	9.05035	7.19931	7.83597	8.47887	81	2	20	15		99	1.1	2	1	0	0	530	1.03	1	0.904357	2019	201904--	19381105	1	20191021	20191111	21	G58.001	702.21	1827.77
天水市中医医院	346451	0	0	1	7883.96	1892.8	3899.66	1145	8.97259	7.54581	8.26864	7.04316	49	2	20	15		99	1.1	1	1	0	0	530	1.03	1	0.359917	2019	201904--	19691123	1	20191014	20191029	15	K29.500	3229	670.66
天水市中医医院	392083	0	0	1	1480.41	1101.2	263.21	0	7.30007	7.00416	5.57295		35	2	20	15		99	1.1	2	2	0	1	730	1.3	1	0.130998	2021	202103--	19851023	1	20210928	20210929	1	G44.800X00	228.73	34.48
天水市中医医院	350968	0	0	1	11490.1	1962.6	4165.59	314	9.34924	7.58203	8.33461	5.74939	62	1	90	15		99	1.1	2	2	0	0	530	1.03	1	0.249449	2019	201904--	19570810	1	20191217	20191225	8	Z47.000X00	3362.16	803.43
天水市中医医院	377692	0	0	1	5820.07	2557.7	2808.37	0	8.66907	7.84686	7.94036		72	1	20	15		99	1.1	2	2	0	1	730	1.3	1	0.590862	2021	202101--	19480922	1	20210219	20210223	4	C20.X00	1149.01	1659.36
天水市中医医院	353907	0	0	1	8870.5	1858.8	3770.7	1768	9.09049	7.52769	8.23502	7.4776	79	1	20	15		99	1.1	1	1	0	0	523	1.07	1	0.606014	2020	202001--	19400923	1	20200204	20200216	12	I63.900	2182.17	1588.53
天水市中医医院	369505	0	0	1	9445.03	1234.3	3951.23	2320	9.15324	7.11826	8.28178	7.74932	74	2	20	15		99	1.1	1	1	0	1	523	1.07	1	0.547521	2020	202004--	19460908	1	20201012	20201112	31	K29.603	2837.6	1113.63
天水市中医医院	375842	0	0	1	7254.06	3536.5	3012.56	0	8.88932	8.17089	8.01055		28	2	10	15		99	1.1	2	2	0	1	730	1.3	1	0	2021	202101--	19920308	1	20210114	20210125	11	M35.901	3012.56	0
天水市中医医院	395539	0	0	1	10993	2552.3	7363.74	324	9.30502	7.84475	8.90432	5.78074	77	1	20	90		99	1.1	1	1	0	1	730	1.3		0.203014	2021	202112--	19440702	1	20211206	20211215	9	C34.900X00	6127.02	1236.72
天水市中医医院	376616	0	0	1	8704.41	4336.9	1785.71	2418	9.07158	8.37492	7.48757	7.7907	57	1	20	15		99	1.1	1	1	0	1	730	1.3	1	0.6711	2021	202101--	19631224	1	20210125	20210205	11	S32.300	1382.6	403.11
天水市中医医院	402003	0	0	1	26343	1990.8	4985.58	6436	10.179	7.59629	8.51431	8.76966	57	1	20	90		99	1.1	2	2	0	1	730	1.35		0.643577	2022	202206--	19641128	1	20220311	20220407	27	S32.000X02	4070.91	914.67
天水市中医医院	401242	0	0	1	1584.92	560.8	351.12	152	7.36829	6.32936	5.86113	5.02388	1	1	10	90		99	1.1	1	1	0	1	730	1.35		0.302115	2022	202203--	20200307	1	20220302	20220307	5	K52.905	351.12	0
天水市中医医院	395546	0	0	1	7194.08	1680.2	3232.88	1592	8.88101	7.42667	8.08113	7.37275	80	1	20	90		99	1.1	1	1	0	1	730	1.3		0.717473	2021	202112--	19411121	1	20211206	20211220	14	I50.900X01	1363.16	1869.72
天水市中医医院	395547	0	0	1	12204.8	1873.3	1642.25	208	9.40958	7.53546	7.40382	5.33754	72	1	20	90		99	1.1	2	2	0	1	730	1.3		0.112417	2021	202112--	19491123	1	20211206	20211216	10	K40.900X00	1642.25	0
天水市中医医院	395550	0	0	1	6892.11	424.2	327.91	4216	8.83813	6.05021	5.79274	8.34664	32	2	20	90		99	1.1	1	1	0	1	730	1.3		1	2021	202112--	19890314	1	20211206	20211224	18	M25.607	0	327.91
天水市中医医院	379178	0	0	1	7416.31	2106	3517.81	440	8.91144	7.65255	8.16559	6.08677	61	2	20	15		99	1.1	1	1	0	1	730	1.3	1	0.254611	2021	202102--	19590606	1	20210308	20210323	15	I20.000	2950.11	567.7
天水市中医医院	367491	0	0	1	7801.89	1197.8	2476.09	3280	8.96212	7.08824	7.81444	8.0956	54	2	20	15		99	1.1	1	1	0	1	523	1.07	1	0.969092	2020	202003--	19660606	1	20200904	20200918	14	I63.900	177.91	2298.18
天水市中医医院	306695	0	0	0	6230.94	1860.8	759.54	1452.6	8.73728	7.52876	6.63271	7.28111	56	2	20	90		99	1.1	1	1	0	0	510	1.03	1	0.801405	2018	201802--	19620310	1	20180514	20180523	9	R22.301	439.32	320.22
天水市中医医院	340469	0	0	0	32529.3	1856.1	3363.29	1587	10.3899	7.52623	8.12068	7.3696	68	2	20	15		99	1.1	1	1	0	0	530	1.03	1	0.428448	2019	201903--	19510306	1	20190704	20190715	11	S22.000	2829.35	533.94
天水市中医医院	395561	0	0	1	8765.26	2525.7	1338.06	4126	9.07855	7.83427	7.19898	8.32506	64	1	20	90		99	1.1	1	1	0	1	730	1.3		0.895007	2021	202112--	19571012	1	20211206	20211224	18	G81.100	573.69	764.37
天水市中医医院	382818	0	0	1	1839.83	501.5	682.33	0	7.51743	6.2176	6.52551		0	2	10	15		99	1.1	1	1	0	1	730	1.3	1	0	2021	202102--	20200928	1	20210501	20210507	6	J06.900	682.33	0
天水市中医医院	319325	0	0	0	13169.5	2946.1	4735.11	2451.3	9.48566	7.98824	8.46276	7.80437	73	2	20	90		99	1.1	2	2	0	0	510	1.03	1	0.355529	2018	201803--	19450102	1	20180822	20180906	15	S52.000x01	4631.43	103.68
天水市中医医院	406075	0	0	1	28255.4	3016.1	5150.88	2700	10.249	8.01172	8.54692	7.90101	71	2	20	90		99	1.1	1	1	0	1	730	1.35		0.406063	2022	202206--	19501024	1	20220514	20220531	17	S72.101	4662.93	487.95
天水市中医医院	395569	0	0	1	8939.92	1769.9	2331.92	3810	9.09828	7.47868	7.75445	8.24538	56	2	20	90		99	1.1	1	1	0	1	730	1.3		0.680629	2021	202112--	19650916	1	20211206	20211220	14	K61.001	1961.55	370.37
天水市中医医院	319488	0	0	0	5052.51	2292.4	1460.61	836	8.52764	7.73735	7.28661	6.72863	93	2	20	90		99	1.1	1	1	0	0	510	1.03	1	0.626166	2018	201803--	19250102	1	20180826	20180905	10	I25.103	858.55	602.06
天水市中医医院	288828	0	0	0	6308.83	2632.4	2078.13	309.6	8.74971	7.87565	7.63922	5.73528	68	2	20	90		99	1.1	2	2	0	0	500	1.03	1	0.271371	2017	201703--	19490628	1	20170726	20170807	12	M13.995	1739.77	338.36
天水市中医医院	339501	0	0	0	18334.9	1030.8	3585.9	0	9.81656	6.93809	8.18476		25	1	30	15		99	1.1	2	2	0	0	530	1.03	3	0.0168828	2019	201903--	19940408	1	20190618	20190823	66	N18.900	3525.36	60.54
天水市中医医院	395575	0	0	1	10975.9	1623.5	6009.09	560	9.30346	7.39234	8.70103	6.32794	58	2	20	90		99	1.1	1	1	0	1	730	1.3		0.202722	2021	202112--	19630815	1	20211206	20211220	14	I27.900X00	5237.39	771.7
天水市中医医院	342517	0	0	0	4633.5	848.5	902	3240	8.44107	6.74347	6.80461	8.08333	35	1	20	15		99	1.1	1	1	0	0	530	1.03	1	0.811656	2019	201903--	19831227	1	20190802	20190813	11	M50.201	780.12	121.88
天水市中医医院	406591	0	0	1	6017.62	2847.6	1856.02	0	8.70245	7.95423	7.52619		73	1	20	90		99	1.1	1	1	0	1	730	1.35		0.0202315	2022	202206--	19480824	1	20220522	20220601	10	J84.900X00	1818.47	37.55
天水市中医医院	399621	0	0	1	6088.57	2014.4	2661.17	748	8.71417	7.60808	7.88652	6.6174	77	2	20	90		99	1.1	2	2	0	1	730	1.35		0.620265	2022	202202--	19450120	1	20220211	20220221	10	I50.900X01	1294.58	1366.59
天水市中医医院	401035	0	0	1	5592.03	3114.2	721.83	920	8.6291	8.04373	6.58179	6.82437	47	2	20	90		99	1.1	1	1	0	1	730	1.35		0.56035	2022	202203--	19740708	1	20220228	20220311	11	M15.902	721.83	0
天水市中医医院	404545	0	0	1	1173.3	899.4	162.9	80	7.06758	6.80173	5.09314	4.38203	35	2	20	90		99	1.1	1	1	0	1	730	1.35		0.329354	2022	202206--	19861121	1	20220419	20220420	1	T92.100X00	162.9	0
天水市中医医院	339464	0	0	0	8124.56	2133.4	3111.16	1374	9.00265	7.66547	8.04275	7.22548	75	1	20	15		99	1.1	1	1	0	0	530	1.03	1	0.517337	2019	201903--	19440509	1	20190618	20190706	18	K29.500	2164.82	946.34
天水市中医医院	395588	0	0	1	8164.03	1569.3	2391.73	2690	9.00749	7.35839	7.77977	7.8973	51	2	20	90		99	1.1	1	1	0	1	730	1.3		0.938922	2021	202112--	19700411	1	20211206	20211220	14	G81.000	310.38	2081.35
天水市中医医院	375589	0	0	1	9796.28	1914.3	1351.98	552	9.18976	7.55711	7.20933	6.31355	43	1	90	15		99	1.1	2	2	0	1	730	1.3	1	0.48042	2021	202101--	19771103	1	20210111	20210119	8	J32.900	989.27	362.71
天水市中医医院	328338	0	0	0	8282.8	713	2647.8	3923	9.02194	6.56948	7.88148	8.27461	68	2	20	15		99	1.1	1	1	0	0	530	1.03	1	0.610364	2019	201901--	19501205	1	20190111	20190126	15	M13.900	2560.22	87.58
天水市中医医院	395594	0	0	1	3549.88	583.1	1855.78	402	8.17467	6.36836	7.52606	5.99645	5	2	10	90		99	1.1	1	2	0	1	730	1.3		0.227462	2021	202112--	20161107	1	20211206	20211213	7	J18.000	1744.22	111.56
天水市中医医院	329133	0	0	0	4984.07	1979.6	1771.67	866	8.514	7.59065	7.47968	6.76389	56	2	20	15		99	1.1	1	1	0	0	530	1.03	1	0.605754	2019	201901--	19621230	1	20190121	20190129	8	D70.x04	1039.89	731.78
天水市中医医院	395597	0	0	1	9040.35	1059.4	1977.15	1910	9.10945	6.96546	7.58941	7.55486	21	1	10	90		99	1.1	1	1	0	1	730	1.3		0.514997	2021	202112--	19991223	1	20211206	20211223	17	Z47.001	1885.28	91.87
天水市中医医院	366863	0	0	1	9227.15	3441.1	4004.55	760	9.12991	8.14355	8.29519	6.63332	73	2	20	15		99	1.1	1	1	0	1	523	1.07	1	0.523437	2020	202003--	19470128	1	20200825	20200904	10	K29.500	2270.61	1733.94
天水市中医医院	400451	0	0	1	13169.7	834.7	131.82	0	9.48568	6.72707	4.88144		65	2	20	90		99	1.1	2	1	0	1	730	1.35		0	2022	202202--	19560920	1	20220221	20220228	7	H43.100	131.82	0
天水市中医医院	389742	0	0	1	6979.24	1671.5	3313.44	1000	8.8507	7.42148	8.10574	6.90776	64	1	90	15		99	1.1	1	1	0	1	730	1.3	1	0.465325	2021	202103--	19570224	1	20210813	20210826	13	I25.103	2306.29	1007.15
天水市中医医院	293346	0	0	0	3952.18	1181.4	2042.38	433.4	8.28202	7.07446	7.62187	6.07166	49	1	20	90		99	1.1	1	1	0	0	500	1.03	1	0.291456	2017	201704--	19680715	1	20171023	20171102	10	D48.702	1754.2	288.18
天水市中医医院	321895	0	0	0	11670.5	780.6	9368.91	351	9.36482	6.66006	9.14515	5.86079	32	1	20	90		99	1.1	1	1	0	0	510	1.03	4	0.0361114	2018	201804--	19860207	1	20181010	20181031	21	M35.901	9368.91	0
天水市中医医院	294422	0	0	0	1187.6	799	293.6	34	7.07969	6.68336	5.68222	3.52636	37	1	20	90		99	1.1	1	2	0	0	500	1.03	1	0.103785	2017	201704--	19800901	1	20171111	20171111	1	K61.001	293.6	0
天水市中医医院	395614	0	0	1	8248.19	1145.3	1119.29	5886	9.01775	7.04342	7.02045	8.68033	34	1	20	90		99	1.1	1	1	0	1	730	1.3		0.887554	2021	202112--	19870128	1	20211206	20211231	25	K60.300	787.72	331.57
天水市中医医院	395615	0	0	1	43825	4422.6	2892.68	1888	10.688	8.39448	7.96994	7.54327	76	1	20	90		99	1.1	2	2	0	1	730	1.3		0.519328	2021	202112--	19441226	1	20211206	20211227	21	Z98.800X60	2297.94	594.74
天水市中医医院	307841	0	0	0	4894.71	1799.3	1042.41	1189	8.49591	7.49515	6.94929	7.08087	52	1	20	90		99	1.1	1	1	0	0	510	1.03	1	0.694901	2018	201802--	19660201	1	20180531	20180613	13	K29.603	680.8	361.61
天水市中医医院	379939	0	0	1	5293.79	1500.9	1331.89	2070	8.57429	7.31382	7.19435	7.6353	70	2	20	15		99	1.1	1	1	0	1	730	1.3	1	0.724456	2021	202101--	19500510	1	20210318	20210327	9	M51.202	937.37	394.52
天水市中医医院	324436	0	0	0	1313.36	1211.5	30.06	18	7.18034	7.09961	3.4032	2.89037	45	2	20	90		99	1.1	1	1	0	0	510	1.03	1	1	2018	201804--	19730425	1	20181121	20181121	1	D50.900	0	30.06
天水市中医医院	307047	0	0	0	3788.78	888.8	2141.48	479	8.2398	6.78987	7.66925	6.1717	61	2	20	90		99	1.1	1	1	0	0	510	1.03	1	0.235098	2018	201802--	19560606	1	20180519	20180525	6	J12.900	2004.41	137.07
天水市中医医院	408059	0	0	1	8001.9	1143.3	2042.6	4562	8.98743	7.04167	7.62198	8.42552	56	2	20	90		99	1.1	1	1	0	1	730	1.35		0.80892	2022	202206--	19651227	1	20220613	20220629	16	I84.201	1262.01	780.59
天水市中医医院	378350	0	0	1	6387.37	2156.8	2523.27	544	8.76208	7.67638	7.83331	6.29895	77	1	20	15		99	1.1	1	1	0	1	730	1.3	1	0.394993	2021	202101--	19431013	1	20210225	20210305	8	J44.100	1855.72	667.55
天水市中医医院	396016	0	0	1	5948.45	1195.3	2135.15	1480	8.69089	7.08615	7.66629	7.2998	63	1	20	90		99	1.1	2	2	0	1	730	1.3		0.805328	2021	202112--	19580912	1	20211213	20211227	14	K81.006	703.77	1431.38
天水市中医医院	329622	0	0	0	2237.17	1666	367.67	112	7.71297	7.41818	5.90719	4.7185	74	1	20	15		99	1.1	1	1	0	0	530	1.03	1	0.324223	2019	201901--	19440218	1	20190128	20190130	2	E11.900	324.15	43.52
天水市中医医院	395631	0	0	1	7213.41	1965.7	2674.11	1040	8.8837	7.5836	7.89137	6.94698	86	1	20	90		99	1.1	2	2	0	1	730	1.3		0.280013	2021	202112--	19350321	1	20211207	20211218	11	R33.X00	2674.11	0
天水市中医医院	306298	0	0	0	6325.09	2453.4	2276.19	1012	8.75228	7.80523	7.73026	6.91968	72	1	20	90		99	1.1	1	1	0	0	510	1.03	1	0.591155	2018	201802--	19460504	1	20180508	20180518	10	R10.402	1344.36	931.83
天水市中医医院	361243	0	0	1	11482.8	2377.6	6475.2	1392	9.34861	7.77385	8.77573	7.2385	74	1	20	15		99	1.1	1	1	0	1	523	1.07	1	0.685376	2020	202002--	19450710	1	20200601	20200620	19	R91.X03	2475.21	3999.99
天水市中医医院	283571	0	0	0	2651.21	1012.9	1089.31	197.5	7.88277	6.92057	6.9933	5.28574	80	1	20	90		99	1.1	1	1	0	0	500	1.03	1	0.233741	2017	201702--	19370214	1	20170424	20170429	5	M81.991	986.03	103.28
天水市中医医院	379952	0	0	1	4626.58	2038.5	961.58	760	8.43957	7.61997	6.86858	6.63332	63	1	20	15		99	1.1	1	1	0	1	730	1.3	1	0.591538	2021	202102--	19570729	1	20210318	20210327	9	I63.900	703.2	258.38
天水市中医医院	387244	0	0	1	8004.75	1643.6	2442.15	1288	8.98779	7.40464	7.80063	7.16085	60	1	20	15		99	1.1	1	1	0	1	730	1.3	1	0.553235	2021	202103--	19610617	1	20210706	20210724	18	R10.402	1666.5	775.65
天水市中医医院	395644	0	0	1	6498.2	2371.7	1833.5	360	8.77928	7.77136	7.51398	5.8861	48	2	20	90		99	1.1	1	1	0	1	730	1.3		0.670331	2021	202112--	19731020	1	20211207	20211221	14	G44.100X00	723.13	1110.37
天水市中医医院	395645	0	0	1	2967.07	1239.5	758.57	168	7.99533	7.12246	6.63143	5.12396	42	1	20	90		99	1.1	1	1	0	1	730	1.3		0.67112	2021	202112--	19790422	1	20211207	20211214	7	E11.900	304.73	453.84
天水市中医医院	282297	0	0	0	7365.77	751	3451.47	1268.7	8.9046	6.62141	8.14656	7.14575	46	1	20	90		99	1.1	1	1	0	0	500	1.03	1	0.388833	2017	201702--	19701016	1	20170403	20170423	20	M51.202	2884.81	566.66
天水市中医医院	377207	0	0	1	4833.84	2420.5	1413.34	360	8.4834	7.79173	7.25371	5.8861	49	1	20	15		99	1.1	2	1	0	1	730	1.3	1	0.274476	2021	202101--	19710302	1	20210204	20210210	6	R10.402	1286.6	126.74
天水市中医医院	406093	0	0	1	3163.99	1701.6	495.39	356	8.05959	7.43932	6.20535	5.87493	64	1	20	90		99	1.1	1	1	0	1	730	1.35		0.492724	2022	202205--	19580308	1	20220515	20220520	5	K52.916	431.89	63.5
天水市中医医院	395649	0	0	1	10221	2266.1	4149.95	3934	9.2322	7.72582	8.33085	8.27741	71	2	30	90		99	1.1	1	2	0	1	730	1.3		0.786878	2021	202112--	19500404	1	20211207	20211223	16	I50.900X01	1722.87	2427.08
天水市中医医院	280911	0	0	0	6067.15	1701.5	3284.95	668	8.71064	7.43927	8.09711	6.50429	50	1	20	90		99	1.1	1	1	0	0	500	1.03	1	0.238867	2017	201701--	19670126	1	20170308	20170321	13	I25.101	3008.72	276.23
天水市中医医院	346039	0	0	1	7104.88	2896.9	2171.98	916	8.86854	7.9714	7.68339	6.82002	82	1	20	15		99	1.1	1	1	0	0	530	1.03	1	0.540178	2019	201904--	19370903	1	20191007	20191019	12	I63.900	1419.92	752.06
天水市中医医院	395657	0	0	1	5258.45	2490.2	1399.25	144	8.56759	7.82012	7.24369	4.96981	76	2	20	90		99	1.1	1	1	0	1	730	1.3		0.397544	2021	202112--	19450118	1	20211207	20211213	6	I50.900X01	929.74	469.51
天水市中医医院	395659	0	0	1	4701.83	1333.5	1140.33	1464	8.45571	7.19556	7.03907	7.28893	53	2	20	90		99	1.1	1	1	0	1	730	1.3		0.932228	2021	202112--	19681204	1	20211207	20211214	7	I63.906	176.5	963.83
天水市中医医院	275037	0	0	0	6895	1405	2417.7	1284.6	8.83855	7.24779	7.79057	7.1582	38	1	20	90		99	1.1	1	1	0	0	500	1.03	1	0.377236	2017	201701--	19780317	1	20161206	20170113	38	K61.001	2305.66	112.04
天水市中医医院	321729	0	0	0	9882.46	3546.4	3489.56	2015	9.19852	8.17369	8.15753	7.60837	74	2	20	90		99	1.1	1	1	0	0	510	1.03	1	0.58031	2018	201804--	19440120	1	20181008	20181022	14	I50.900x01	2310.21	1179.35
天水市中医医院	293666	0	0	0	5115.91	36.9	1669.51	192	8.54011	3.60821	7.42029	5.2575	0	2	10	90		99	1.1	2	2	0	0	500	1.03	1	0.105721	2017	201704--	20170520	1	20171030	20171104	5	R25.300x002	1664.71	4.8
天水市中医医院	341011	0	0	0	7318.51	1403	2613.51	3420	8.89816	7.24637	7.86845	8.1374	67	2	20	15		99	1.1	1	1	0	0	530	1.03	1	0.853831	2019	201903--	19520706	1	20190712	20190722	10	M51.202	881.91	1731.6
天水市中医医院	364544	0	0	1	8644.07	2426.9	2990.17	1682	9.06463	7.79437	8.00309	7.42774	57	2	30	15		99	1.1	1	1	0	1	523	1.07	1	0.488313	2020	202003--	19620816	1	20200724	20200813	20	R10.402	2390.69	599.48
天水市中医医院	392967	0	0	1	54	0	0	0	3.98898				25	2	20	90		99	1.1	1	2	0	1	730	1.3			2021	202110--	19960924	1	20211019	20211020	1	O26.900X10	0	0
天水市中医医院	395673	0	0	1	9285.22	3735.9	3602.72	1224	9.13618	8.22574	8.18944	7.10988	76	1	20	90		99	1.1	1	1	0	1	730	1.3		0.499273	2021	202112--	19450720	1	20211207	20211215	8	I25.900X00	2416.87	1185.85
天水市中医医院	395679	0	0	1	4344.32	1745.2	1462.12	796	8.37662	7.46462	7.28764	6.6796	76	1	20	90		99	1.1	1	1	0	1	730	1.3		0.4272	2021	202112--	19450907	1	20211207	20211214	7	N40.X00	1293.45	168.67
天水市中医医院	365023	0	0	1	8994.84	1875.2	547.84	1152	9.10441	7.53647	6.30598	7.04925	35	1	20	15		99	1.1	2	2	0	1	523	1.07	1	0.677711	2020	202003--	19841124	1	20200731	20200812	12	I86.101	547.84	0
天水市中医医院	395686	0	0	1	9025.49	1160.7	1914.09	3266	9.10781	7.05678	7.557	8.09132	42	1	20	90		99	1.1	1	1	0	1	730	1.3		0.702104	2021	202112--	19790203	1	20211207	20211221	14	K60.300	1543.13	370.96
天水市中医医院	395687	0	0	1	12222.9	3680.6	4732.91	1280	9.41107	8.21083	8.4623	7.15462	83	1	20	90		99	1.1	1	1	0	1	730	1.3		0.420018	2021	202112--	19381026	1	20211207	20211228	21	R10.402	3487.38	1245.53
天水市中医医院	395688	0	0	1	5943.72	1774.4	2286.82	1100	8.69009	7.48122	7.73492	7.00307	61	2	30	90		99	1.1	1	1	0	1	730	1.3		0.657263	2021	202112--	19600802	1	20211207	20211218	11	I24.901	1160.79	1126.03
天水市中医医院	327452	0	0	0	11341.1	1422	2531.28	4263.1	9.33619	7.25982	7.83648	8.35775	25	1	20	15		99	1.1	1	1	0	0	530	1.03	1	0.66641	2019	201901--	19931203	1	20190102	20190129	27	K61.001	2266.54	264.74
天水市中医医院	283192	0	0	0	3467.72	1185.3	1759.22	152	8.15125	7.07775	7.47263	5.02388	44	2	20	90		99	1.1	1	1	0	0	500	1.03	1	0.541628	2017	201702--	19730227	1	20170418	20170427	9	K80.204	876.05	883.17
天水市中医医院	349263	0	0	1	5307.53	1875.2	2571.83	224	8.57688	7.53647	7.85237	5.41165	57	1	90	15		99	1.1	1	1	0	0	530	1.03	1	0.991126	2019	201904--	19620615	1	20191126	20191203	7	C20.X00	24.81	2547.02
天水市中医医院	404654	0	0	1	7410.51	2331.2	3674.31	544	8.91065	7.75414	8.20912	6.29895	67	2	20	90		99	1.1	1	1	0	1	730	1.35		0.326766	2022	202204--	19541116	1	20220421	20220429	8	R10.402	2839.91	834.4
天水市中医医院	285703	0	0	0	4025.73	942	1989.93	466	8.30046	6.84801	7.59585	6.14419	54	1	20	90		99	1.1	1	1	0	0	500	1.03	1	0.293689	2017	201702--	19620701	1	20170601	20170615	14	H81.901	1734.65	255.28
天水市中医医院	380730	0	0	1	8414.71	148.3	4575.91	1856	9.03774	4.99924	8.42856	7.52618	71	1	90	15		99	1.1	1	1	0	1	730	1.3	1	0.534382	2021	202102--	19500311	1	20210330	20210415	16	J96.000X00	2994.81	1581.1
天水市中医医院	351430	0	0	1	5228.06	1922.1	2105.46	376	8.5618	7.56117	7.65229	5.92959	78	1	30	15		99	1.1	1	1	0	0	523	1.07	1	0.484936	2020	202001--	19410228	1	20191224	20200102	9	I10.X00X03	1278.11	827.35
天水市中医医院	347981	0	0	1	4177.38	757.7	1851.68	780	8.33744	6.63029	7.52385	6.65929	52	2	20	15		99	1.1	1	1	0	0	530	1.03	3	0.402815	2019	201904--	19670225	1	20191107	20191118	11	M35.901	1571.6	280.08
天水市中医医院	305898	0	0	0	6021.67	2599.1	2446.07	549	8.70312	7.86292	7.80224	6.3081	70	1	20	90		99	1.1	1	1	0	0	510	1.03	1	0.354713	2018	201802--	19470614	1	20180502	20180511	9	E11.900	1932.68	513.39
天水市中医医院	342681	0	0	0	9066.77	732.5	4010.27	4106	9.11237	6.59646	8.29661	8.3202	70	2	20	15		99	1.1	1	1	0	0	530	1.03	2	0.682296	2019	201903--	19490123	1	20190805	20190824	19	M51.100X00	2578.57	1431.7
天水市中医医院	323823	0	0	0	3943.69	1230	1653.69	522	8.27987	7.11477	7.41076	6.25767	52	2	20	90		99	1.1	1	1	0	0	510	1.03	1	0.534764	2018	201804--	19661112	1	20181112	20181124	12	I25.103	1012.21	641.48
天水市中医医院	365303	0	0	1	23959.8	6113.1	10031.3	0	10.0841	8.71819	9.21347		72	2	90	15		99	1.1	2	2	0	1	523	1.07	1	0.0169699	2020	202003--	19480818	1	20200804	20200825	21	K80.000	9861.09	170.23
天水市中医医院	311471	0	0	0	4011.98	3169.5	526.98	212	8.29704	8.06133	6.26716	5.35659	35	2	20	90		99	1.1	2	2	0	0	510	1.03	3	0.286882	2018	201803--	19820901	1	20180725	20180727	2	A18.811	526.98	0
天水市中医医院	395709	0	0	1	11396.7	1852	8618.66	240	9.34108	7.52402	9.06168	5.48064	53	1	20	90		99	1.1	1	1	0	1	730	1.3		0.0801814	2021	202112--	19680415	1	20211207	20211214	7	C71.900	8148.36	470.3
天水市中医医院	365766	0	0	1	4907.83	1508.8	1366.23	0	8.49859	7.31907	7.21981		5	1	10	15		99	1.1	1	1	0	1	523	1.07	1	0.193203	2020	202003--	20150329	1	20200810	20200821	11	D61.900	1102.27	263.96
天水市中医医院	275365	0	0	0	13531.4	1196	8296.88	767	9.51277	7.08674	9.02363	6.64249	75	1	20	90		99	1.1	1	1	0	0	500	1.03	1	0.19521	2017	201701--	19410430	1	20161211	20170104	24	I63.901	7294.52	1002.36
天水市中医医院	281624	0	0	0	7827.69	943.5	3439.69	1212.8	8.96542	6.8496	8.14314	7.10069	29	1	20	90		99	1.1	2	2	0	0	500	1.03	1	0.390657	2017	201702--	19871230	1	20170321	20170411	21	I84.902	2834.96	604.73
天水市中医医院	289764	0	0	0	3657.94	1046.9	1279.04	639	8.20466	6.95359	7.15387	6.4599	13	1	10	90		99	1.1	1	1	0	0	500	1.03	1	0.93241	2017	201703--	20040210	1	20170811	20170823	12	D69.402	129.64	1149.4
天水市中医医院	293720	0	0	0	3840.08	2041.4	1313.68	283	8.25325	7.62139	7.18059	5.64545	34	1	20	90		99	1.1	2	2	0	0	500	1.03	1	0.591333	2017	201704--	19831030	1	20171030	20171103	4	K92.901	652.51	661.17
天水市中医医院	394109	0	0	1	4938.86	1688.3	1380.56	168	8.50489	7.43148	7.23024	5.12396	73	2	20	90		99	1.1	1	1	0	1	730	1.3		0.639685	2021	202111--	19480525	1	20211114	20211122	8	I63.801	557.97	822.59
天水市中医医院	401657	0	0	1	11896.8	5146.8	3858.15	922	9.38402	8.54613	8.25794	6.82655	71	1	20	90		99	1.1	2	2	0	1	730	1.35		0.267431	2022	202203--	19501107	1	20220307	20220322	15	M06.909	3501.79	356.36
天水市中医医院	389202	0	0	1	3576.81	2258.6	799.21	80	8.18223	7.7225	6.68362	4.38203	51	1	20	15		99	1.1	1	1	0	1	730	1.3	2	0.24025	2021	202103--	19690819	1	20210804	20210808	4	R10.402	667.98	131.23
天水市中医医院	379875	0	0	1	8392.03	1578	1532.03	6360	9.03504	7.36391	7.33435	8.75778	48	2	20	15		99	1.1	1	1	0	1	730	1.3	1	0.915693	2021	202102--	19720818	1	20210317	20210409	23	M51.202	665.35	866.68
天水市中医医院	389145	0	0	1	39097.6	10231.6	16792.4	1000	10.5738	9.23324	9.72868	6.90776	75	2	20	15		99	1.1	1	1	0	1	730	1.3	1	0.134043	2021	202103--	19460217	1	20210804	20210819	15	J15.903	15407.4	1384.95
天水市中医医院	309326	0	0	0	780.48	537.6	140.88	87	6.65991	6.28711	4.94791	4.46591	30	2	20	90		99	1.1	1	2	0	0	510	1.03	1	0.778831	2018	201802--	19880527	1	20180623	20180623	1	O03.904	50.4	90.48
天水市中医医院	290175	0	0	0	3577.49	1606.9	1548.99	240	8.18242	7.38206	7.34536	5.48064	44	2	20	90		99	1.1	1	1	0	0	500	1.03	1	0.780088	2017	201703--	19730617	1	20170817	20170822	5	H81.901	393.42	1155.57
天水市中医医院	404621	0	0	1	7138.68	772.3	576.38	8082	8.87328	6.64937	6.35677	8.99739	15	2	10	90		99	1.1	1	1	0	1	730	1.35		0.995108	2022	202206--	20061118	1	20220420	20220513	23	G51.003	42.36	534.02
天水市中医医院	395735	0	0	1	5512.69	1744.8	2339.89	840	8.61481	7.4644	7.75786	6.7334	51	1	20	90		99	1.1	2	2	0	1	730	1.3		0.329807	2021	202112--	19700505	1	20211207	20211213	6	N39.000	2131.14	208.75
天水市中医医院	294004	0	0	0	7681.74	1466.9	4159.64	846.7	8.9466	7.29091	8.33318	6.74135	84	1	20	90		99	1.1	1	1	0	0	500	1.03	1	0.562874	2017	201704--	19330426	1	20171103	20171118	15	I50.900x017	2188.4	1971.24
天水市中医医院	401777	0	0	1	10330.9	1911	2494.91	5460	9.2429	7.55538	7.82201	8.6052	79	2	20	90		99	1.1	1	1	0	1	730	1.35		0.776243	2022	202206--	19421004	1	20220309	20220406	28	G53.0*	1779.97	714.94
天水市中医医院	395742	0	0	1	749.7	741.7	0	0	6.61967	6.60894			66	1	90	90		99	1.1	1	1	0	1	730	1.3			2021	202112--	19550608	1	20211208	20211208	1	A09.902	0	0
天水市中医医院	321602	0	0	0	6927.27	664.1	1822.17	3729	8.84322	6.49843	7.50778	8.2239	74	2	20	90		99	1.1	1	1	0	0	510	1.03	1	0.76827	2018	201804--	19440912	1	20181005	20181019	14	M50.201	1286.37	535.8
天水市中医医院	309628	0	0	0	3466.17	1073.5	1482.67	468	8.15081	6.97868	7.3016	6.14847	52	1	20	90		99	1.1	2	2	0	0	510	1.03	1	0.541563	2018	201803--	19651009	1	20180628	20180706	8	M13.900	894.26	588.41
天水市中医医院	279869	0	0	0	5055.15	2324.5	1871.55	233.6	8.52816	7.75126	7.53452	5.45361	45	1	20	90		99	1.1	1	1	0	0	500	1.03	1	0.276004	2017	201701--	19710709	1	20170219	20170222	3	K92.203	1524.12	347.43
天水市中医医院	395749	0	0	1	3690.91	1485.9	846.01	216	8.21363	7.30378	6.74053	5.37528	38	1	90	90		99	1.1	1	1	0	1	730	1.3		0.841423	2021	202112--	19830705	1	20211208	20211217	9	E14.900X00	168.41	677.6
天水市中医医院	395750	0	0	1	16311.4	1175.3	3854.06	9392	9.69962	7.06928	8.25688	9.14761	67	2	20	90		99	1.1	2	1	0	1	730	1.35		0.987244	2022	202201--	19540216	1	20211208	20220114	37	G81.000	168.96	3685.1
天水市中医医院	379967	0	0	1	2942.88	2171.6	439.28	72	7.98714	7.68322	6.08514	4.27667	13	1	10	15		99	1.1	1	1	0	1	730	1.3	1	0.140823	2021	202101--	20071006	1	20210318	20210322	4	M35.901	439.28	0
天水市中医医院	360192	0	0	1	5139.2	1798.5	1969.9	512	8.54465	7.49471	7.58574	6.23832	67	1	20	15		99	1.1	1	1	0	1	523	1.07	1	0.243459	2020	202002--	19521102	1	20200516	20200524	8	J44.100	1877.66	92.24
天水市中医医院	395756	0	0	1	6845.12	2283.7	2808.42	392	8.83129	7.73355	7.94038	5.97126	73	2	30	90		99	1.1	1	1	0	1	730	1.3		0.280973	2021	202112--	19480325	1	20211208	20211221	13	D69.300	2301.19	507.23
天水市中医医院	379312	0	0	1	5752.3	4073.2	672.1	720	8.65736	8.31218	6.51041	6.57925	83	1	20	15		99	1.1	1	1	0	1	730	1.3	1	0.650708	2021	202101--	19370814	1	20210310	20210316	6	S22.000X00	486.25	185.85
天水市中医医院	374707	0	0	1	3461.97	765.5	1811.67	0	8.14959	6.64053	7.502		3	1	10	15		99	1.1	1	1	0	1	730	1.3	1	0.0397147	2021	202101--	20170724	1	20201230	20210107	8	J18.000	1739.72	71.95
天水市中医医院	323639	0	0	0	5542.41	1779.8	2533.11	790	8.62018	7.48426	7.8372	6.67203	63	1	20	90		99	1.1	1	1	0	0	510	1.03	1	0.338252	2018	201804--	19551008	1	20181109	20181119	10	K29.700	2199.06	334.05
天水市中医医院	347427	0	0	1	7910.05	1202.5	1531.55	4144	8.97589	7.09216	7.33404	8.32942	64	1	20	15		99	1.1	1	1	0	0	530	1.03	1	0.848355	2019	201904--	19550228	1	20191030	20191115	16	I63.900	860.67	670.88
天水市中医医院	404095	0	0	1	1648.7	1397.7	0	80	7.40774	7.24258		4.38203	15	1	10	90		99	1.1	2	2	0	1	730	1.35		1	2022	202206--	20060624	1	20220412	20220414	2	S52.201	0	0
天水市中医医院	395764	0	0	1	2129.67	986.1	257.57	320	7.66372	6.89376	5.55129	5.76832	32	2	20	90		99	1.1	2	2	0	1	730	1.3		0.797323	2021	202112--	19890919	1	20211208	20211216	8	O26.900X10	117.06	140.51
天水市中医医院	395765	0	0	1	5541.04	1454.1	2284.94	788	8.61994	7.28214	7.7341	6.6695	60	2	20	90		99	1.1	1	1	0	1	730	1.3		0.460927	2021	202112--	19610918	1	20211208	20211222	14	H81.300X00	1656.54	628.4
天水市中医医院	402938	0	0	1	6401.08	1232.9	2827.88	584	8.76422	7.11712	7.94728	6.3699	51	1	20	90		99	1.1	1	1	0	1	730	1.35		0.251451	2022	202204--	19700513	1	20220325	20220407	13	J18.900	2553.96	273.92
天水市中医医院	350654	0	0	1	6721.96	2106.7	1214.96	2663	8.81314	7.65288	7.10247	7.88721	45	2	20	15		99	1.1	2	2	0	0	530	1.03	1	0.846461	2019	201904--	19740722	1	20191213	20191231	18	D50.900	595.42	619.54
天水市中医医院	395770	0	0	1	9153.59	1119.3	1362.59	8290	9.1219	7.02046	7.21714	9.02281	48	2	20	90		99	1.1	1	1	0	1	730	1.3		0.875164	2021	202112--	19730204	1	20211208	20211224	16	K61.001	1204.99	157.6
天水市中医医院	395772	0	0	1	5740.63	1480.7	2069.93	288	8.65532	7.30027	7.63527	5.66296	52	2	20	90		99	1.1	1	1	0	1	730	1.3		0.780494	2021	202112--	19690215	1	20211208	20211220	12	E05.903+	517.58	1552.35
天水市中医医院	344455	0	0	0	13513.6	1319.7	9756.06	0	9.51145	7.18516	9.18564		23	1	90	15		99	1.1	1	1	0	0	530	1.03	1	0.00454692	2019	201903--	19960606	1	20190904	20190911	7	D66.X01	9711.7	44.36
天水市中医医院	395776	0	0	1	3423.29	1996.4	483.89	280	8.13836	7.5991	6.18186	5.63479	55	1	20	90		99	1.1	1	1	0	1	730	1.3		0.516501	2021	202112--	19660530	1	20211208	20211214	6	J85.100	369.34	114.55
天水市中医医院	351843	0	0	1	3903.73	1660.2	1082.53	550	8.26969	7.41469	6.98706	6.30992	75	2	20	15		99	1.1	1	1	0	0	523	1.07	1	0.451177	2020	202001--	19441111	1	20191229	20200104	6	S32.000X00	895.97	186.56
天水市中医医院	290722	0	0	0	7665.56	2100.9	4028.06	930.6	8.94449	7.65012	8.30104	6.83583	69	2	20	90		99	1.1	1	2	0	0	500	1.03	1	0.433601	2017	201703--	19480216	1	20170830	20170912	13	K92.901	2808.58	1219.48
天水市中医医院	378321	0	0	1	8070.58	2086.6	3341.08	816	8.99598	7.64329	8.11405	6.70441	72	2	20	15		99	1.1	1	1	0	1	730	1.3	1	0.406995	2021	202101--	19480525	1	20210225	20210309	12	J44.100	2465.17	875.91
天水市中医医院	377957	0	0	1	9498.21	2292.3	3871.81	1188	9.15886	7.73731	8.26148	7.08003	70	1	20	15		99	1.1	1	1	0	1	730	1.3	1	0.439125	2021	202101--	19500718	1	20210222	20210305	11	J44.100	2837.92	1033.89
天水市中医医院	324007	0	0	0	3475.08	666.7	2010.38	476	8.15337	6.50234	7.60608	6.16542	3	1	10	90		99	1.1	2	2	0	0	510	1.03	1	0.364719	2018	201804--	20150210	1	20181114	20181121	7	J18.000	1579.55	430.83
天水市中医医院	354589	0	0	1	2863.77	1106.4	1108.37	0	7.95989	7.00887	7.01065		54	2	20	15		99	1.1	1	1	0	1	523	1.07	1	0.111948	2020	202001--	19651102	1	20200222	20200227	5	I25.901	984.29	124.08
天水市中医医院	395791	0	0	1	4622.61	2401.1	504.01	1742	8.43871	7.78368	6.2226	7.46279	87	1	20	90		99	1.1	1	1	0	1	730	1.3		0.978402	2021	202112--	19340106	1	20211208	20211215	7	M51.202	48.51	455.5
天水市中医医院	394764	0	0	1	12103	1688.3	9386.73	0	9.40121	7.43148	9.14705		44	1	20	90		99	1.1	1	1	0	1	730	1.3		0.306555	2021	202112--	19771013	1	20211124	20211203	9	D69.300	6509.18	2877.55
天水市中医医院	378551	0	0	1	8073.15	1978	1713.35	0	8.9963	7.58984	7.44621		70	1	20	15		99	1.1	1	1	0	1	730	1.3	1	0.192558	2021	202101--	19501208	1	20210301	20210308	7	Z47.000X00	1383.43	329.92
天水市中医医院	284853	0	0	0	9575.5	928	6068.34	957.7	9.16696	6.83303	8.71084	6.86453	50	2	20	90		99	1.1	2	2	0	0	500	1.03	1	0.432235	2017	201702--	19670424	1	20170517	20170610	24	S62.501	3989.14	2079.2
天水市中医医院	395795	0	0	1	3761.33	1748.7	1286.63	144	8.23253	7.46663	7.15978	4.96981	76	2	20	90		99	1.1	1	1	0	1	730	1.3		0.477706	2021	202112--	19451123	1	20211208	20211214	6	I67.802	747.21	539.42
天水市中医医院	323973	0	0	0	6595.38	2205.2	1826.18	1486	8.79412	7.69857	7.50998	7.30384	46	1	20	90		99	1.1	2	2	0	0	510	1.03	1	0.563511	2018	201804--	19720716	1	20181114	20181127	13	K92.208	1445.73	380.45
天水市中医医院	320140	0	0	0	8357.01	2936.6	4290.41	648.5	9.03086	7.98501	8.36414	6.47466	78	2	20	90		99	1.1	2	2	0	0	510	1.03	1	0.394534	2018	201803--	19391120	1	20180905	20180913	8	K83.109	2990.34	1300.07
天水市中医医院	376587	0	0	1	5203	1756.5	1123.9	1000	8.55699	7.47108	7.02456	6.90776	82	1	20	15		99	1.1	1	1	0	1	730	1.3	1	0.732144	2021	202101--	19380708	1	20210124	20210203	10	J44.100	568.9	555
天水市中医医院	395801	0	0	1	7082.03	2044.3	2339.53	472	8.86532	7.62281	7.75771	6.15698	75	1	20	90		99	1.1	1	1	0	1	730	1.3		0.227101	2021	202112--	19460614	1	20211208	20211221	13	J44.100	2173.03	166.5
天水市中医医院	326616	0	0	0	14268	2175.7	351.25	1527.6	9.56578	7.68511	5.8615	7.33145	16	2	10	90		99	1.1	2	2	0	0	510	1.03	1	0.813051	2018	201804--	20020313	1	20181221	20181231	10	A18.002+	351.25	0
天水市中医医院	326302	0	0	0	10140	2533.5	3947.04	2489.5	9.22425	7.83736	8.28072	7.81984	39	1	20	15		99	1.1	1	1	0	0	530	1.03	1	0.517873	2019	201901--	19791119	1	20181217	20190115	29	K92.800x00	3103.23	843.81
天水市中医医院	311394	0	0	0	6287.51	2328.4	2181.61	1016.5	8.74632	7.75294	7.68782	6.92412	70	2	20	90		99	1.1	1	1	0	0	510	1.03	1	0.420211	2018	201803--	19470909	1	20180724	20180803	10	K29.603	1854.23	327.38
天水市中医医院	388835	0	0	1	8728.76	1595.3	2155.46	5352	9.07438	7.37482	7.67576	8.58523	68	1	20	15		99	1.1	2	1	0	1	730	1.3	1	0.757469	2021	202103--	19521121	1	20210729	20210816	18	H91.200X00	1820.79	334.67
天水市中医医院	373058	0	0	1	9593.61	1216.6	2135.31	4704	9.16885	7.10382	7.66637	8.45617	43	1	20	15		99	1.1	1	1	0	1	523	1.07	1	0.755307	2020	202004--	19771202	1	20201207	20201224	17	I84.201	1673.53	461.78
天水市中医医院	394946	0	0	1	5302.55	789.1	361.45	5848	8.57594	6.67089	5.89012	8.67385	50	1	20	90		99	1.1	1	1	0	1	730	1.3		0.984143	2021	202112--	19710517	1	20211126	20211203	7	S39.910	98.46	262.99
天水市中医医院	329466	0	0	0	2912.16	833.4	421.56	430.2	7.97665	6.72551	6.04396	6.06425	27	2	20	15		99	1.1	1	1	0	0	530	1.03	1	0.666843	2019	201901--	19920102	1	20190125	20190130	5	O26.900x50	283.77	137.79
天水市中医医院	395813	0	0	1	2359.11	1501.3	82.31	88	7.76604	7.31409	4.41049	4.47734	53	1	20	90		99	1.1	2	2	0	1	730	1.3		0.516705	2021	202112--	19680408	1	20211209	20211213	4	L72.105	82.31	0
天水市中医医院	368018	0	0	1	5298.27	2117	1415.77	1160	8.57514	7.65776	7.25543	7.05618	61	1	20	15		99	1.1	1	1	0	1	523	1.07	1	0.742737	2020	202003--	19590220	1	20200912	20200923	11	I10.X06	662.65	753.12
天水市中医医院	350548	0	0	1	3109.09	0	1471.59	1749	8.04209		7.2941	7.4668	65	2	20	15		99	1.1	1	1	0	0	530	1.03	2	0.839371	2019	201904--	19540123	1	20191211	20191219	8	H81.901	517.32	954.27
天水市中医医院	342604	0	0	0	6698.71	1598.5	2434.21	2060	8.80967	7.37682	7.79738	7.63046	78	2	20	15		99	1.1	1	1	0	0	530	1.03	1	0.576938	2019	201903--	19400911	1	20190805	20190815	10	M51.202	1901.33	532.88
天水市中医医院	345898	0	0	1	2302.94	646.2	1064.74	0	7.74194	6.47111	6.97049		3	1	10	15		99	1.1	2	1	0	0	530	1.03	1	0	2019	201904--	20160427	1	20191004	20191009	5	B08.501	1064.74	0
天水市中医医院	385136	0	0	1	2916.92	1469.2	959.22	0	7.97828	7.29247	6.86612		47	1	20	15		99	1.1	1	1	0	1	730	1.3	2	0.313609	2021	202102--	19730925	1	20210603	20210608	5	K29.603	658.4	300.82
天水市中医医院	399379	0	0	1	8051.38	1381.3	1231.48	5578	8.9936	7.23078	7.11597	8.62659	32	1	20	90		99	1.1	1	1	0	1	730	1.35		0.900925	2022	202203--	19900214	1	20220209	20220301	20	K61.001	674.65	556.83
天水市中医医院	395826	0	0	1	5398.3	588.3	3349	0	8.59384	6.37724	8.11642		71	2	20	90		99	1.1	1	1	0	1	730	1.3		0.549248	2021	202112--	19500907	1	20211209	20211224	15	I25.500	1509.57	1839.43
天水市中医医院	394884	0	0	1	7890.69	1989.1	3006.09	1080	8.97344	7.59544	8.0084	6.98472	82	1	20	90		99	1.1	1	1	0	1	730	1.3		0.416469	2021	202112--	19390201	1	20211125	20211210	15	J44.100	2384.36	621.73
天水市中医医院	289247	0	0	0	3084.76	860.4	1533.96	503.8	8.03423	6.7574	7.33561	6.22218	70	1	20	90		99	1.1	2	1	0	0	500	1.03	1	0.247232	2017	201703--	19470216	1	20170802	20170810	8	S00.102	1533.96	0
天水市中医医院	304137	0	0	0	5229.73	984.2	2149.13	852	8.56211	6.89183	7.67282	6.74759	62	1	20	90		99	1.1	1	1	0	0	510	1.03	1	0.683776	2018	201802--	19550706	1	20180403	20180417	14	H34.801	949.03	1200.1
天水市中医医院	388707	0	0	1	5725.66	1155.1	2156.06	1248	8.65271	7.05194	7.67604	7.1293	56	2	20	15		99	1.1	2	1	0	1	730	1.3	1	0.554171	2021	202103--	19650503	1	20210727	20210814	18	K74.602	1517.63	638.43
天水市中医医院	403088	0	0	1	6289.88	2132.7	2084.18	216	8.7467	7.66514	7.64213	5.37528	64	1	20	90		99	1.1	1	1	0	1	730	1.35		0.677151	2022	202204--	19570807	1	20220328	20220407	10	I63.801	742.61	1341.57
天水市中医医院	387283	0	0	1	8187.93	2765.3	3269.63	552	9.01042	7.9249	8.09243	6.31355	84	1	20	15		99	1.1	1	1	0	1	730	1.3	1	0.673066	2021	202103--	19360925	1	20210706	20210720	14	I24.901	1249.42	2020.21
天水市中医医院	353701	0	0	1	5878.55	2638.4	1087.35	440	8.67907	7.87793	6.9915	6.08677	56	2	20	15		99	1.1	1	1	0	0	523	1.07	1	0.566314	2020	202001--	19630305	1	20200129	20200208	10	D64.900	662.39	424.96
天水市中医医院	395836	0	0	1	8373.47	1381.3	1432.97	4868	9.03282	7.23078	7.2675	8.49044	30	2	20	90		99	1.1	1	1	0	1	730	1.3		0.860272	2021	202112--	19910320	1	20211209	20211231	22	K61.001	880.42	552.55
天水市中医医院	395837	0	0	1	6714.68	1325.8	2363.68	1652	8.81205	7.18977	7.76797	7.40974	67	2	20	90		99	1.1	1	1	0	1	730	1.3		0.679407	2021	202112--	19541101	1	20211209	20211228	19	R10.402	1287.4	1076.28
天水市中医医院	395838	0	0	1	8624.59	2033.7	906.39	6004	9.06237	7.61761	6.80947	8.70018	62	2	20	90		99	1.1	1	1	0	1	730	1.3		0.909089	2021	202112--	19591024	1	20211209	20211229	20	M35.901	628.23	278.16
天水市中医医院	348688	0	0	1	1476.31	853.1	398.21	0	7.2973	6.74888	5.98698		33	2	20	15		99	1.1	1	1	0	0	530	1.03	1	1	2019	201904--	19861104	1	20191118	20191121	3	I84.201	0	398.21
天水市中医医院	395842	0	0	1	3077.02	1541.1	713.92	316	8.03172	7.34025	6.57077	5.75574	3	2	90	90		99	1.1	1	1	0	1	730	1.3		0.957968	2021	202112--	20171211	1	20211209	20211216	7	H66.900X00	43.29	670.63
天水市中医医院	395845	0	0	1	6083.43	1569.3	407.13	5000	8.71332	7.35839	6.00913	8.51719	43	1	20	90		99	1.1	1	1	0	1	730	1.3		0.987332	2021	202112--	19780207	1	20211209	20211220	11	M51.100X00	68.5	338.63
天水市中医医院	293526	0	0	0	2467.93	554.3	503.73	294.6	7.81113	6.31771	6.22204	5.68562	27	1	10	90		99	1.1	2	1	0	0	500	1.03	1	0.441772	2017	201704--	19900529	1	20171026	20171031	5	M67.402	445.65	58.08
天水市中医医院	404036	0	0	1	4445.9	1596.7	1692.2	1166	8.39974	7.37569	7.43378	7.06133	80	2	20	90		99	1.1	1	1	0	1	730	1.35		0.407949	2022	202206--	19411118	1	20220411	20220416	5	M81.900	1692.2	0
天水市中医医院	395852	0	0	1	2115	862.7	158.3	0	7.65681	6.76007	5.06449		51	1	20	90		99	1.1	1	1	0	1	730	1.3		0	2021	202112--	19700709	1	20211209	20211213	4	K63.500	158.3	0
天水市中医医院	370353	0	0	1	6542.28	2380.9	2025.88	576	8.78604	7.77523	7.61376	6.35611	65	2	20	15		99	1.1	1	1	0	1	523	1.07	1	0.749427	2020	202004--	19551019	1	20201026	20201103	8	H81.901	651.96	1373.92
天水市中医医院	344213	0	0	0	30972.5	4745.5	5300.81	1560	10.3409	8.46495	8.57561	7.35244	34	1	20	15		99	1.1	1	1	0	0	530	1.03	1	0.263794	2019	201903--	19850602	1	20190901	20190927	26	S32.400	5050.97	249.84
天水市中医医院	289543	0	0	0	7425.83	1587.4	4290.63	1096.4	8.91272	7.36985	8.36419	6.99979	77	2	90	90		99	1.1	2	2	0	0	500	1.03	1	0.244766	2017	201703--	19400820	1	20170808	20170822	14	C20 01	4068.47	222.16
天水市中医医院	346202	0	0	1	2213.39	413.5	810.89	282	7.70228	6.02466	6.69813	5.64191	2	1	10	15		99	1.1	2	2	0	0	530	1.03	1	0.258031	2019	201904--	20171009	1	20191009	20191016	7	K52.916	810.89	0
天水市中医医院	395859	0	0	1	623.69	323.5	160.79	0	6.43565	5.7792	5.0801		57	1	90	90		99	1.1	1	2	0	1	730	1.3		0.40699	2021	202112--	19631226	1	20211209	20211209	1	C15.900	95.35	65.44
天水市中医医院	395860	0	0	1	2384.65	1198.6	711.35	278	7.77681	7.08891	6.56716	5.62762	67	1	20	90		99	1.1	1	1	0	1	730	1.3		0.362865	2021	202112--	19540825	1	20211209	20211209	1	I69.100X00	630.35	81
天水市中医医院	294188	0	0	0	7842.4	1685.4	3293	2354	8.9673	7.42976	8.09955	7.76387	60	2	20	90		99	1.1	1	1	0	0	500	1.03	1	0.497624	2017	201704--	19571017	1	20171107	20171123	16	M12.500x061	2836.92	456.08
天水市中医医院	325834	0	0	0	12410.6	971.4	9235.16	492	9.4263	6.87874	9.13077	6.19848	53	2	20	15		99	1.1	2	2	0	0	530	1.03	1	0.05058	2019	201901--	19650709	1	20181211	20190111	31	M45.x00	9235.16	0
天水市中医医院	354230	0	0	1	3055.43	609.4	1683.03	0	8.02468	6.41248	7.42835		1	2	10	15		99	1.1	2	1	0	1	523	1.07	1	0	2020	202001--	20190208	1	20200215	20200221	6	J18.000	1683.03	0
天水市中医医院	395425	0	0	1	8692.57	3094.9	2643.17	1640	9.07022	8.03751	7.87973	7.40245	55	1	20	90		99	1.1	2	2	0	1	730	1.3		0.47209	2021	202112--	19660507	1	20211203	20211223	20	K81.000	2261.13	382.04
天水市中医医院	369359	0	0	1	6628.78	1267.3	3232.98	584	8.79918	7.14464	8.08116	6.3699	71	1	20	15		99	1.1	2	1	0	1	523	1.07	1	0.343512	2020	202004--	19490615	1	20201010	20201021	11	C34.900X00	2505.8	727.18
天水市中医医院	373710	0	0	1	5061.23	2560.6	1056.63	800	8.52936	7.848	6.96284	6.68461	45	2	20	15		99	1.1	2	2	0	1	523	1.07	1	0.535874	2020	202004--	19750402	1	20201216	20201225	9	N76.400X00	861.71	194.92
天水市中医医院	408345	0	0	1	6154.63	2959.7	2065.93	792	8.72496	7.99284	7.63334	6.67456	51	2	90	90		99	1.1	1	1	0	1	730	1.35		0.483203	2022	202206--	19700810	1	20220617	20220623	6	R17.X00	1476.97	588.96
天水市中医医院	395877	0	0	1	8945.68	1900.3	1336.18	3918	9.09893	7.54977	7.19757	8.27334	24	1	20	90		99	1.1	1	1	0	1	730	1.35		0.839288	2022	202201--	19971207	1	20211209	20220104	26	K61.001	844.41	491.77
天水市中医医院	395879	0	0	1	3874.22	1986.2	776.02	0	8.2621	7.59398	6.65418		67	1	20	90		99	1.1	1	1	0	1	730	1.3		0.668385	2021	202112--	19541130	1	20211209	20211215	6	E11.900	257.34	518.68
天水市中医医院	393523	0	0	1	15519.2	2558.3	9075.65	0	9.64983	7.8471	9.11335		64	2	20	90		99	1.1	1	1	0	1	730	1.3		0.00545856	2021	202111--	19570814	1	20211101	20211115	14	D56.900	9026.11	49.54
天水市中医医院	407074	0	0	1	6296.43	2981.2	2076.23	728	8.74774	8.00008	7.63831	6.5903	54	2	20	90		99	1.1	2	2	0	1	730	1.35		0.950789	2022	202206--	19680310	1	20220530	20220606	7	M51.100X00	138	1938.23
天水市中医医院	374374	0	0	1	46593.7	7041.2	26341.3	6512	10.7492	8.85953	10.1789	8.7814	66	1	20	15		99	1.1	1	1	0	1	730	1.3	1	0.329657	2021	202101--	19540926	1	20201225	20210209	46	S06.202	22023	4318.3
天水市中医医院	378893	0	0	1	2744.63	580.9	1404.73	168	7.9174	6.36458	7.2476	5.12396	5	2	10	15		99	1.1	2	1	0	1	730	1.3	1	0.124592	2021	202101--	20150401	1	20210304	20210310	6	R51.X00	1376.78	27.95
天水市中医医院	395892	0	0	1	5396.83	1145.3	748.33	2160	8.59357	7.04342	6.61784	7.67786	40	2	20	90		99	1.1	1	1	0	1	730	1.3		0.820653	2021	202112--	19810213	1	20211210	20211221	11	K60.100	521.6	226.73
天水市中医医院	395895	0	0	1	5072.11	1393.5	1284.61	264	8.53151	7.23957	7.15821	5.57595	49	1	90	90		99	1.1	1	1	0	1	730	1.3		0.735744	2021	202112--	19720919	1	20211210	20211221	11	E11.900	409.23	875.38
天水市中医医院	324806	0	0	0	4814.18	2381.7	1271.98	694	8.47932	7.77557	7.14833	6.54247	50	1	20	90		99	1.1	2	1	0	0	510	1.03	1	0.41385	2018	201804--	19680914	1	20181126	20181208	12	S06.700x00	1152.36	119.62
天水市中医医院	395898	0	0	1	7051.63	3164.2	2063.43	1000	8.86101	8.05966	7.63212	6.90776	95	2	20	90		99	1.1	1	1	0	1	730	1.3		0.638262	2021	202112--	19260704	1	20211210	20211220	10	K21.900X00	1108.16	955.27
天水市中医医院	368265	0	0	1	11215.4	1922.5	3985.06	272	9.32504	7.56138	8.29031	5.6058	37	1	20	15		99	1.1	1	1	0	1	523	1.07	1	0.0676523	2020	202003--	19830518	1	20200916	20200925	9	K35.901	3969.06	16
天水市中医医院	330336	0	0	0	2320.47	916	693.47	272	7.74953	6.82002	6.54171	5.6058	31	1	20	15		99	1.1	1	1	0	0	530	1.03	1	0.281728	2019	201901--	19870602	1	20190212	20190218	6	K61.001	693.47	0
天水市中医医院	349947	0	0	1	10011.1	1993.4	4389.67	1162	9.21145	7.5976	8.38701	7.0579	72	1	20	15		99	1.1	2	1	0	0	530	1.03	2	0.435345	2019	201904--	19470420	1	20191204	20191218	14	J44.100	3134.78	1254.89
天水市中医医院	371793	0	0	1	4471.67	1814.2	1463.97	516	8.40552	7.5034	7.28891	6.24611	70	1	20	15		99	1.1	1	1	0	1	523	1.07	1	0.489578	2020	202004--	19500222	1	20201117	20201126	9	J44.100	1010.62	453.35
天水市中医医院	395904	0	0	1	6566.97	1179.1	3677.57	504	8.78981	7.07251	8.21001	6.22258	69	2	20	90		99	1.1	1	1	0	1	730	1.3		0.246551	2021	202112--	19521001	1	20211210	20211220	10	J44.100	3150.6	526.97
天水市中医医院	303734	0	0	0	7230.22	2715.4	2575.82	1127	8.88602	7.90669	7.85392	7.02731	61	1	20	90		99	1.1	2	2	0	0	510	1.03	1	0.350563	2018	201802--	19561229	1	20180328	20180413	16	E11.900	2404.75	171.07
天水市中医医院	400280	0	0	1	8634.85	1518.5	1650.95	1360	9.06356	7.32548	7.40911	7.21524	14	1	10	90		99	1.1	2	2	0	1	730	1.35		0.508584	2022	202203--	20071227	1	20220218	20220302	12	J35.300	1479.63	171.32
天水市中医医院	395907	0	0	1	9318.67	2688.3	5768.97	48	9.13978	7.89666	8.66025	3.8712	68	2	20	90		99	1.1	1	1	0	1	730	1.3		0.0629744	2021	202112--	19531208	1	20211210	20211218	8	C50.900X01	5450.65	318.32
天水市中医医院	395908	0	0	1	4449.82	2770.8	737.02	464	8.40062	7.92689	6.60261	6.13988	54	2	20	90		99	1.1	1	1	0	1	730	1.3		0.560324	2021	202112--	19671215	1	20211210	20211216	6	R10.402	528.06	208.96
天水市中医医院	395576	0	0	1	8248.28	1145.3	1422.78	5600	9.01776	7.04342	7.26037	8.63052	52	1	20	90		99	1.1	1	1	0	1	730	1.3		0.848611	2021	202112--	19690302	1	20211206	20211225	19	I84.201	1063.17	359.61
天水市中医医院	395912	0	0	1	15284.3	1405.4	2486.86	9994	9.63458	7.24808	7.81878	9.20974	42	1	20	90		99	1.1	1	1	0	1	730	1.35		0.977691	2022	202201--	19790916	1	20211210	20220118	39	G81.900X00	278.44	2208.42
天水市中医医院	370529	0	0	1	3535.83	1154.1	1399.73	480	8.1707	7.05108	7.24403	6.17379	54	1	20	15		99	1.1	2	2	0	1	523	1.07	1	0.292127	2020	202004--	19660327	1	20201028	20201104	7	K10.207	1330.61	69.12
天水市中医医院	362261	0	0	1	11771.3	1494.3	9184.46	376	9.37342	7.30941	9.12527	5.92959	74	1	20	15		99	1.1	1	1	0	1	523	1.07	1	0.267728	2020	202002--	19451206	1	20200617	20200626	9	C15.900	7000.86	2183.6
天水市中医医院	329942	0	0	0	7002.23	3420	1924.63	1125.8	8.85398	8.1374	7.56249	7.02625	41	2	20	15		99	1.1	2	2	0	0	530	1.03	1	0.768692	2019	201901--	19771020	1	20190206	20190216	10	D61.903	705.59	1219.04
天水市中医医院	286922	0	0	0	5921.53	1123.5	4017.53	579.8	8.68635	7.0242	8.29842	6.36268	62	1	20	90		99	1.1	1	1	0	0	500	1.03	1	0.152425	2017	201702--	19540916	1	20170623	20170630	7	C20 01	3896.58	120.95
天水市中医医院	326162	0	0	0	3072.91	757.8	1644.11	441	8.03038	6.63042	7.40495	6.08905	0	1	90	90		99	1.1	2	1	0	0	510	1.03	1	0.22523	2018	201804--	20180302	1	20181216	20181221	5	J18.000	1615.48	28.63
天水市中医医院	395921	0	0	1	9039.39	2076.1	4053.89	1064	9.10935	7.63825	8.30743	6.96979	51	1	20	90		99	1.1	1	1	0	1	730	1.3		0.591498	2021	202112--	19700102	1	20211210	20211224	14	I24.901	2090.67	1963.22
天水市中医医院	395922	0	0	1	16816.7	3556.4	8177.65	2064	9.73012	8.1765	9.00916	7.6324	80	1	20	90		99	1.1	1	1	0	1	730	1.3		0.461115	2021	202112--	19410422	1	20211210	20211227	17	I24.901	5519.07	2658.58
天水市中医医院	395925	0	0	1	5375.64	2575.3	1925.34	276	8.58963	7.85372	7.56286	5.6204	64	2	20	90		99	1.1	1	1	0	1	730	1.3		0.828768	2021	202112--	19570904	1	20211210	20211217	7	I24.901	376.94	1548.4
天水市中医医院	394662	0	0	1	6981.57	1091.5	1619.87	4772	8.85103	6.99531	7.3901	8.47052	16	1	10	90		99	1.1	1	1	0	1	730	1.3		0.867563	2021	202112--	20050922	1	20211123	20211204	11	I84.201	846.52	773.35
天水市中医医院	395932	0	0	1	6870.68	2351.1	2391.28	960	8.83502	7.76264	7.77958	6.86693	48	1	20	90		99	1.1	1	1	0	1	730	1.3		0.422901	2021	202112--	19730218	1	20211210	20211222	12	I24.901	1934.02	457.26
天水市中医医院	395934	0	0	1	3172.33	1465	519.33	0	8.06222	7.28961	6.25254		32	2	20	90		99	1.1	2	2	0	1	730	1.3		0.0517975	2021	202112--	19891127	1	20211210	20211220	10	O00.900	492.43	26.9
天水市中医医院	393818	0	0	1	5680.51	2904.2	1965.31	200	8.6448	7.97391	7.58341	5.29832	69	1	20	90		99	1.1	1	1	0	1	730	1.3		0.50414	2021	202111--	19520120	1	20211108	20211112	4	Z85.008	1073.69	891.62
天水市中医医院	401994	0	0	1	6460.41	3155.7	924.21	728	8.77345	8.05697	6.82894	6.5903	77	1	20	90		99	1.1	2	2	0	1	730	1.35		0.904207	2022	202203--	19440618	1	20220311	20220324	13	D64.903	158.27	765.94
天水市中医医院	379800	0	0	1	7247.11	1280	1623.11	4484	8.88836	7.15462	7.3921	8.40827	56	2	20	15		99	1.1	1	1	0	1	730	1.3	1	0.973855	2021	202101--	19640504	1	20210316	20210331	15	G81.900	159.67	1463.44
天水市中医医院	395939	0	0	1	12936.3	3127.7	1367.72	1084	9.46779	8.04805	7.2209	6.98841	66	2	20	90		99	1.1	1	1	0	1	730	1.3		0.660695	2021	202112--	19551023	1	20211210	20211217	7	M80.900	831.88	535.84
天水市中医医院	366556	0	0	1	9202.58	2837.2	4529.38	2022	9.12724	7.95057	8.41834	7.61184	51	2	20	15		99	1.1	1	1	0	1	523	1.07	3	0.350261	2020	202003--	19681218	1	20200821	20200903	13	M35.901	4256.69	272.69
天水市中医医院	398063	0	0	1	7443.03	2472.1	2403.53	2210	8.91503	7.81282	7.78469	7.70075	60	2	20	90		99	1.1	2	2	0	1	730	1.35		0.660462	2022	202201--	19610507	1	20220112	20220124	12	H90.500	1566.47	837.06
天水市中医医院	395943	0	0	1	3842.32	2054.6	649.22	584	8.25383	7.62784	6.47577	6.3699	72	1	90	90		99	1.1	2	2	0	1	730	1.3		0.716733	2021	202112--	19490420	1	20211210	20211216	6	S83.400X00	349.33	299.89
天水市中医医院	326926	0	0	0	6889.82	2018.8	2823.02	1221	8.8378	7.61026	7.94556	7.10743	81	1	20	15		99	1.1	1	1	0	0	530	1.03	3	0.627851	2019	201901--	19370812	1	20181225	20190112	18	C34.900x00	1504.98	1318.04
天水市中医医院	326693	0	0	0	3658.1	736	1919.1	589	8.2047	6.60123	7.55961	6.37843	0	1	90	90		99	1.1	2	2	0	0	510	1.03	1	0.234839	2018	201804--	20180217	1	20181222	20181231	9	J98.800x00	1919.1	0
天水市中医医院	389483	0	0	1	8682.62	1201.2	1588.72	4682	9.06908	7.09108	7.37068	8.45148	43	1	20	15		99	1.1	1	1	0	1	730	1.3	1	0.843447	2021	202103--	19780617	1	20210810	20210904	25	K60.200	981.7	607.02
天水市中医医院	285447	0	0	0	4758.23	440.5	3323.23	549.3	8.46763	6.08791	8.10869	6.30864	5	2	10	90		99	1.1	1	1	0	0	500	1.03	1	0.160761	2017	201702--	20111104	1	20170528	20170609	12	K59.901	3249.98	73.25
天水市中医医院	349450	0	0	1	19756.6	1788.5	3804.12	10032	9.89124	7.48913	8.24384	9.21354	69	2	20	15		99	1.1	1	1	0	0	523	1.07	1	0.935246	2020	202001--	19500302	1	20191128	20200116	49	I69.300	895.95	2908.17
天水市中医医院	400848	0	0	1	9313.82	2352.3	2017.52	1010	9.13925	7.76315	7.60962	6.91771	66	1	20	90		99	1.1	1	1	0	1	730	1.35		0.646116	2022	202203--	19550425	1	20220225	20220310	13	K21.900X00	1071.39	946.13
天水市中医医院	350874	0	0	1	9657.21	2432.6	4283.51	687	9.17546	7.79672	8.36253	6.53233	52	1	20	15		99	1.1	1	1	0	0	530	1.03	1	0.328679	2019	201904--	19670317	1	20191216	20191226	10	K74.607	3336.81	946.7
天水市中医医院	307762	0	0	0	8704.15	1504.9	2483.65	2898.6	9.07156	7.31648	7.81748	7.97198	50	1	20	90		99	1.1	1	1	0	0	510	1.03	1	0.602016	2018	201802--	19680112	1	20180530	20180621	22	K61.001	2142.05	341.6
天水市中医医院	405421	0	0	1	4883.02	2262.7	822.32	264	8.49352	7.72431	6.71213	5.57595	48	1	20	90		99	1.1	1	1	0	1	730	1.35		0.368142	2022	202206--	19731017	1	20220505	20220519	14	H81.300X00	686.4	135.92
天水市中医医院	396071	0	0	1	4026.66	1596.2	1586.46	256	8.30069	7.37538	7.36926	5.54518	58	1	20	90		99	1.1	1	1	0	1	730	1.3		0.773287	2021	202112--	19630322	1	20211213	20211220	7	K74.607	417.71	1168.75
天水市中医医院	403587	0	0	1	4868.64	1575.1	2341.04	320	8.49057	7.36207	7.75835	5.76832	63	1	40	90		99	1.1	1	1	0	1	730	1.35		0.457505	2022	202204--	19581202	1	20220406	20220412	6	C84.401	1443.6	897.44
天水市中医医院	406559	0	0	1	4157.35	1384.1	1466.85	144	8.33263	7.23281	7.29087	4.96981	16	2	10	90		99	1.1	2	1	0	1	730	1.35		0.660422	2022	202206--	20060520	1	20220521	20220527	6	F32.800X00	547.01	919.84
天水市中医医院	323473	0	0	0	670.19	170.7	255.49	152	6.50756	5.13991	5.54318	5.02388	0	1	10	90		99	1.1	2	2	0	0	510	1.03	1	0.373015	2018	201804--	20180928	1	20181106	20181108	2	J40.x00	255.49	0
天水市中医医院	324063	0	0	0	10823.2	3000.9	1919.69	780.2	9.28945	8.00667	7.55992	6.65955	56	1	20	90		99	1.1	2	1	0	0	510	1.03	1	0.389338	2018	201804--	19621125	1	20181115	20181126	11	J32.900	1648.72	270.97
天水市中医医院	282861	0	0	0	4322.09	1177.5	2025.99	730	8.37149	7.07115	7.61381	6.59304	51	1	20	90		99	1.1	1	1	0	0	500	1.03	1	0.481152	2017	201702--	19650627	1	20170412	20170427	15	K29.603	1429.94	596.05
天水市中医医院	351006	0	0	1	3829.68	1891.6	770.08	392	8.25054	7.54518	6.64649	5.97126	46	1	20	15		99	1.1	1	1	0	0	530	1.03	1	0.396806	2019	201904--	19730116	1	20191218	20191223	5	B99.X00X00	700.96	69.12
天水市中医医院	395976	0	0	1	8869.81	3187.6	2009.71	680	9.09041	8.06702	7.60575	6.52209	69	1	20	90		99	1.1	2	1	0	1	730	1.3		0.475921	2021	202112--	19520720	1	20211211	20211222	11	D61.903	1409.62	600.09
天水市中医医院	351930	0	0	1	6272.2	1789	1300.4	2616	8.74388	7.48941	7.17043	7.8694	56	2	20	15		99	1.1	1	1	0	0	523	1.07	1	0.75097	2020	202001--	19631026	1	20191230	20200107	8	M50.201	975.3	325.1
天水市中医医院	307944	0	0	0	5030.21	959.6	1586.61	1986	8.52322	6.86652	7.36936	7.59388	66	1	20	90		99	1.1	1	1	0	0	510	1.03	1	0.780634	2018	201802--	19520521	1	20180601	20180610	9	S01.500x02	783.71	802.9
天水市中医医院	312943	0	0	0	4864.78	2292.3	1123.98	752.5	8.48978	7.73731	7.02463	6.6234	74	2	20	90		99	1.1	1	1	0	0	510	1.03	1	0.516845	2018	201803--	19431119	1	20180814	20180821	7	I25.103	906.63	217.35
天水市中医医院	308159	0	0	0	7826.79	2307.9	3004.39	1617	8.96531	7.74409	8.00783	7.38833	46	2	20	90		99	1.1	1	1	0	0	510	1.03	1	0.766531	2018	201802--	19710907	1	20180605	20180622	17	I63.900	1078.95	1925.44
天水市中医医院	382208	0	0	1	49628	2270.6	8851.42	35616	10.8123	7.7278	9.08833	10.4805	51	2	20	15		99	1.1	1	1	0	1	730	1.3	1	0.981495	2021	202103--	19691112	1	20210421	20210812	113	G81.100	822.87	8028.55
天水市中医医院	395984	0	0	1	7455.63	1486.9	3373.73	2128	8.91673	7.30445	8.12377	7.66294	22	1	10	90		99	1.1	1	1	0	1	730	1.3		0.427055	2021	202112--	19990520	1	20211212	20211227	15	N45.907	3152.19	221.54
天水市中医医院	395985	0	0	1	4289.28	583.1	2020.68	1020	8.36387	6.36836	7.61119	6.92756	6	1	10	90		99	1.1	2	1	0	1	730	1.3		0.335451	2021	202112--	20150330	1	20211212	20211221	9	J18.000	2020.68	0
天水市中医医院	343271	0	0	0	5347.75	2325.2	1225.85	887.4	8.58443	7.75156	7.11139	6.7883	41	2	20	15		99	1.1	1	1	0	0	530	1.03	1	0.682224	2019	201903--	19771215	1	20190814	20190824	10	N93.901	671.54	554.31
天水市中医医院	323978	0	0	0	6847	2413.2	2508.5	1170.8	8.83157	7.78871	7.82744	7.06544	77	2	20	90		99	1.1	1	1	0	0	510	1.03	1	0.469318	2018	201804--	19411105	1	20181114	20181126	12	J44.100	1952.54	555.96
天水市中医医院	307193	0	0	0	7221.82	2486.2	3372.12	784	8.88486	7.81851	8.1233	6.66441	46	1	20	90		99	1.1	1	1	0	0	510	1.03	1	0.195396	2018	201802--	19720428	1	20180521	20180528	7	K74.607	3344.03	28.09
天水市中医医院	395991	0	0	1	3478.22	1602.2	1095.02	624	8.15428	7.37913	6.99853	6.43615	79	1	20	90		99	1.1	1	1	0	1	730	1.3		0.437604	2021	202112--	19420911	1	20211212	20211216	4	N40.X00	966.77	128.25
天水市中医医院	395992	0	0	1	8528.05	886.7	1889.35	7110	9.05112	6.78751	7.54399	8.86926	23	1	20	90		99	1.1	1	1	0	1	730	1.3		0.959596	2021	202112--	19980814	1	20211212	20211231	19	G51.800X00	363.61	1525.74
天水市中医医院	365975	0	0	1	2913.3	1880.3	454.2	0	7.97704	7.53919	6.11854		91	2	20	15		99	1.1	1	1	0	1	523	1.07	1	0.451541	2020	202003--	19281215	1	20200812	20200815	3	S00.004	249.11	205.09
天水市中医医院	371562	0	0	1	10470.8	2290.6	4918.31	1856	9.25635	7.73657	8.50072	7.52618	74	2	20	15		99	1.1	1	1	0	1	523	1.07	1	0.646749	2020	202004--	19461001	1	20201113	20201129	16	I50.900X01	2393.03	2525.28
天水市中医医院	395997	0	0	1	11702.9	4052.3	4141.62	1128	9.36759	8.30704	8.32884	7.0282	55	1	20	90		99	1.1	1	1	0	1	730	1.3		0.493028	2021	202112--	19660502	1	20211212	20211231	19	D61.903	2671.55	1470.07
天水市中医医院	378036	0	0	1	21425.9	2105.5	1935.58	880	9.97235	7.65231	7.56816	6.77992	26	1	10	15		99	1.1	1	1	0	1	730	1.3	1	0.362394	2021	202102--	19941012	1	20210223	20210301	6	M51.202	1795.23	140.35
天水市中医医院	303611	0	0	0	10378	3669	4310.49	1357	9.24744	8.20767	8.36881	7.21303	60	1	20	90		99	1.1	1	1	0	0	510	1.03	1	0.442759	2018	201802--	19570427	1	20180326	20180412	17	H81.901	3158.16	1152.33
天水市中医医院	392684	0	0	1	10203.3	2934	6534.3	216	9.23047	7.98412	8.78482	5.37528	52	2	90	90		99	1.1	1	2	0	1	730	1.3		0.17337	2021	202110--	19681129	1	20211012	20211018	6	Z51.801	5580	954.3
天水市中医医院	283286	0	0	0	7223.06	1187	2386.66	1286.2	8.88503	7.07918	7.77765	7.15945	39	2	20	90		99	1.1	1	1	0	0	500	1.03	1	0.533271	2017	201702--	19780427	1	20170419	20170513	24	I84.902	1714.23	672.43
天水市中医医院	308707	0	0	0	4405.89	1535.1	1784.29	531	8.3907	7.33635	7.48678	6.27476	55	2	20	90		99	1.1	1	1	0	0	510	1.03	1	0.468576	2018	201802--	19621216	1	20180613	20180622	9	M15.902	1230.4	553.89
天水市中医医院	402312	0	0	1	6993.6	2077.5	2548.9	1040	8.85275	7.63892	7.84342	6.94698	78	1	20	90		99	1.1	1	1	0	1	730	1.35		0.386439	2022	202203--	19431103	1	20220316	20220326	10	J44.000	2202.01	346.89
天水市中医医院	355367	0	0	1	24950.6	906.2	22366.7	448	10.1247	6.80926	10.0153	6.10479	49	1	90	15		99	1.1	1	1	0	1	523	1.07	1	0.0889336	2020	202001--	19710208	1	20200304	20200316	12	C34.900X00	20785.7	1580.99
天水市中医医院	396015	0	0	1	13637.5	3458.6	1387.99	468	9.52058	8.14862	7.23561	6.14847	81	1	20	90		99	1.1	2	2	0	1	730	1.3		0.466156	2021	202112--	19401218	1	20211213	20211217	4	S22.000X06	990.81	397.18
天水市中医医院	354033	0	0	1	4908.58	1301.6	2374.98	0	8.49874	7.17135	7.77274		53	1	20	15		99	1.1	1	1	0	0	523	1.07	1	0.0643458	2020	202001--	19660424	1	20200209	20200216	7	N20.100	2222.16	152.82
天水市中医医院	347429	0	0	1	4162.29	1761.3	1143.09	544	8.33382	7.47381	7.04149	6.29895	69	1	20	15		99	1.1	1	1	0	0	530	1.03	1	0.605854	2019	201904--	19500311	1	20191030	20191107	8	J44.100	664.96	478.13
天水市中医医院	364034	0	0	1	12993.9	3221.2	6705.73	2224	9.47224	8.07751	8.81072	7.70706	46	1	20	15		99	1.1	1	1	0	1	523	1.07	1	0.249056	2020	202003--	19730925	1	20200716	20200801	16	K85.101	6705.73	0
天水市中医医院	403178	0	0	1	4361.82	1967	842.82	144	8.38064	7.58426	6.73675	4.96981	47	2	20	90		99	1.1	2	2	0	1	730	1.35		0.825926	2022	202206--	19740617	1	20220329	20220408	10	N93.901	171.78	671.04
天水市中医医院	367729	0	0	1	6717.85	1509.5	3998.15	0	8.81252	7.31953	8.29359		86	1	20	15		99	1.1	1	2	0	1	523	1.07	1	0	2020	202003--	19340126	1	20200908	20200915	7		3998.15	0
天水市中医医院	304903	0	0	0	7481.24	2364.3	2821.44	1575	8.92015	7.76824	7.945	7.36201	80	2	20	90		99	1.1	1	1	0	0	510	1.03	1	0.69085	2018	201802--	19380219	1	20180416	20180502	16	I63.900	1359.16	1462.28
天水市中医医院	319317	0	0	0	5469.34	1547.4	2003.94	1462	8.60691	7.34433	7.60287	7.28756	58	1	20	90		99	1.1	2	2	0	0	510	1.03	1	0.467625	2018	201803--	19600213	1	20180822	20180831	9	S54.100x00	1845.18	158.76
天水市中医医院	370078	0	0	1	22874.8	3491	11306	960	10.0378	8.15794	9.33309	6.86693	52	2	20	15		99	1.1	1	1	0	1	523	1.07	1	0.350358	2020	202004--	19681020	1	20201020	20201203	44	S22.400X01	7968.52	3337.5
天水市中医医院	326382	0	0	0	5373.36	2008.5	2654.36	433	8.58921	7.60514	7.88396	6.07074	40	1	20	90		99	1.1	1	1	0	0	510	1.03	1	0.900588	2018	201804--	19780903	1	20181218	20181225	7	C16.900	306.92	2347.44
天水市中医医院	396030	0	0	1	6378.82	2619.8	1892.02	748	8.76074	7.87085	7.5454	6.6174	47	1	20	90		99	1.1	1	1	0	1	730	1.3		0.613484	2021	202112--	19740525	1	20211213	20211223	10	K74.607	1020.41	871.61
天水市中医医院	321192	0	0	0	12157.3	4181.1	1694.66	990.1	9.40568	8.33833	7.43524	6.89781	73	2	20	90		99	1.1	2	1	0	0	510	1.03	1	0.39408	2018	201804--	19450324	1	20180925	20181004	9	R04.000	1626.75	67.91
天水市中医医院	358663	0	0	1	11970	3431.2	4012.33	1840	9.39016	8.14067	8.29713	7.51752	69	2	20	15		99	1.1	2	2	0	1	523	1.07	1	0.647862	2020	202002--	19501008	1	20200420	20200505	15	M51.202	2060.83	1951.5
天水市中医医院	349314	0	0	1	3778.78	1709.4	546.08	567	8.23716	7.4439	6.30277	6.34036	50	2	20	15		99	1.1	1	1	0	0	530	1.03	1	0.615975	2019	201904--	19690813	1	20191127	20191206	9	D50.900	427.45	118.63
天水市中医医院	404851	0	0	1	1364.34	526.2	370.14	200	7.21843	6.26568	5.91388	5.29832	5	2	10	90		99	1.1	1	1	0	1	730	1.35		0.350791	2022	202204--	20160724	1	20220424	20220427	3	J06.900	370.14	0
天水市中医医院	294862	0	0	0	2607.11	722.5	1319.81	332.8	7.866	6.58272	7.18524	5.80754	1	2	90	90		99	1.1	2	1	0	0	500	1.03	1	0.204283	2017	201704--	20160226	1	20171119	20171125	6	A09.900x003	1315.01	4.8
天水市中医医院	358510	0	0	1	25190.5	2398.3	5040.83	336	10.1342	7.78252	8.52533	5.81711	36	2	20	15		99	1.1	1	1	0	1	523	1.07	1	0.193914	2020	202002--	19831026	1	20200416	20200506	20	S92.000	4334.19	706.64
天水市中医医院	281960	0	0	0	5009.37	1102.5	3043.67	427	8.51907	7.00534	8.02082	6.05678	45	1	20	90		99	1.1	1	1	0	0	500	1.03	1	0.28861	2017	201702--	19711021	1	20170327	20170405	9	R10.101	2469	574.67
天水市中医医院	307636	0	0	0	8250.44	2892.1	3047.74	1537.6	9.01802	7.96974	8.02216	7.33798	86	1	20	90		99	1.1	1	1	0	0	510	1.03	1	0.518587	2018	201802--	19320415	1	20180528	20180612	15	I50.900x01	2207.44	840.3
天水市中医医院	395637	0	0	1	8575.47	2215	1852.47	640	9.05666	7.70301	7.52428	6.46147	21	2	10	90		99	1.1	1	1	0	1	730	1.3		0.313613	2021	202112--	20001028	1	20211207	20211219	12	Z47.001	1710.8	141.67
天水市中医医院	390465	0	0	1	9054.43	1872.6	3840.53	1752	9.11101	7.53508	8.25337	7.46851	82	2	30	15		99	1.1	1	1	0	1	730	1.3	1	0.629742	2021	202103--	19390510	1	20210826	20210911	16	I50.900	2070.68	1769.85
天水市中医医院	351584	0	0	1	7184.4	1571.9	3321.7	1508	8.87967	7.36004	8.10823	7.31854	32	1	20	15		99	1.1	1	1	0	0	523	1.07	1	0.420805	2020	202001--	19870801	1	20191225	20200107	13	D69.000X00	2797.34	524.36
天水市中医医院	354120	0	0	1	3373.37	1368.4	1025.97	224	8.12367	7.2214	6.93339	5.41165	57	2	20	15		99	1.1	1	1	0	1	523	1.07	1	0.421658	2020	202001--	19620817	1	20200212	20200219	7	R04.000	722.91	303.06
天水市中医医院	310320	0	0	0	5986.08	1617.9	2375.68	1555	8.69719	7.38888	7.77304	7.34923	78	1	20	90		99	1.1	2	2	0	0	510	1.03	1	0.46045	2018	201803--	19400205	1	20180709	20180718	9	M51.202	2120.8	254.88
天水市中医医院	406708	0	0	1	5849.83	2332.5	1894.33	360	8.67417	7.7547	7.54662	5.8861	68	1	20	90		99	1.1	1	1	0	1	730	1.35		0.473098	2022	202206--	19540313	1	20220523	20220601	9	H81.300X00	1187.81	706.52
天水市中医医院	371067	0	0	1	30699.6	2404.2	3205.31	1200	10.332	7.78497	8.07256	7.09008	73	2	20	15		99	1.1	2	2	0	1	523	1.07	1	0.303111	2020	202004--	19470201	1	20201106	20201119	13	M87.002	3070.01	135.3
天水市中医医院	365814	0	0	1	4623.92	1674.8	1339.12	0	8.439	7.42345	7.19977		57	1	20	15		99	1.1	2	2	0	1	523	1.07	1	0.025808	2020	202003--	19620904	1	20200810	20200817	7	S00.001	1304.56	34.56
天水市中医医院	369602	0	0	1	4042.39	1813.7	1309.99	288	8.30459	7.50312	7.17777	5.66296	59	2	20	15		99	1.1	1	1	0	1	523	1.07	1	0.204375	2020	202004--	19610729	1	20201013	20201020	7	H81.901	1271.4	38.59
天水市中医医院	277124	0	0	0	5083.85	1419.5	2615.95	478	8.53382	7.25806	7.86938	6.16961	50	2	20	90		99	1.1	1	1	0	0	500	1.03	1	0.212091	2017	201701--	19660515	1	20170105	20170122	17	I25.101	2437.75	178.2
天水市中医医院	405652	0	0	1	4237.24	1944.7	570.54	1576	8.35167	7.57286	6.34658	7.36265	58	2	20	90		99	1.1	1	1	0	1	730	1.35		0.874244	2022	202206--	19631218	1	20220509	20220516	7	M17.900X00	269.94	300.6
天水市中医医院	344220	0	0	0	8097.38	1213.5	316.58	520	8.9993	7.10126	5.75758	6.25383	3	1	10	15		99	1.1	2	2	0	0	530	1.03	1	0.621578	2019	201903--	20160418	1	20190901	20190906	5	S42.401	316.58	0
天水市中医医院	396076	0	0	1	5488.52	1652.8	1761.72	1030	8.61041	7.41023	7.47405	6.93731	53	2	20	90		99	1.1	1	1	0	1	730	1.3		0.667735	2021	202112--	19680216	1	20211213	20211227	14	R10.402	927.59	834.13
天水市中医医院	396079	0	0	1	3740.14	1563.7	653.44	640	8.22688	7.35481	6.48225	6.46147	47	2	20	90		99	1.1	1	1	0	1	730	1.3		0.71197	2021	202112--	19740808	1	20211213	20211222	9	N73.902	372.55	280.89
天水市中医医院	403724	0	0	1	4740.01	1782.3	1305.51	776	8.46379	7.48566	7.17435	6.65415	53	1	90	90		99	1.1	1	1	0	1	730	1.35		0.476635	2022	202206--	19680707	1	20220407	20220413	6	S22.300	1089.39	216.12
天水市中医医院	327706	0	0	0	4983	1129.3	2748.7	645	8.51379	7.02935	7.91888	6.46925	4	1	90	15		99	1.1	2	1	0	0	530	1.03	1	0.360288	2019	201901--	20140610	1	20190105	20190115	10	J18.900	2170.99	577.71
天水市中医医院	303812	0	0	0	6421.16	908.8	3154.36	1727	8.76735	6.81213	8.05654	7.45414	77	1	20	90		99	1.1	1	1	0	0	510	1.03	1	0.572746	2018	201802--	19410226	1	20180329	20180406	8	M51.202	2085.58	1068.78
天水市中医医院	359247	0	0	1	6535.68	1230.2	951.48	4496	8.78503	7.11493	6.85802	8.41094	64	1	20	15		99	1.1	1	1	0	1	523	1.07	1	0.99321	2020	202002--	19550521	1	20200429	20200513	14	M50.201	36.99	914.49
天水市中医医院	396091	0	0	1	5224.98	1684.8	1993.68	936	8.56121	7.4294	7.59774	6.84162	66	2	20	90		99	1.1	1	1	0	1	730	1.3		0.642186	2021	202112--	19550719	1	20211213	20211222	9	I24.901	1048.28	945.4
天水市中医医院	326500	0	0	0	24857.4	6729.2	11418.6	3328.3	10.1209	8.81421	9.343	8.11022	77	2	20	15		99	1.1	1	1	0	0	530	1.03	1	0.387971	2019	201901--	19411006	1	20181219	20190109	21	I10.x00x00	9025.55	2393.07
天水市中医医院	396095	0	0	1	8637.54	1413.5	1628.64	1242	9.06387	7.25382	7.3955	7.12448	28	1	20	90		99	1.1	2	2	0	1	730	1.3		0.808698	2021	202112--	19931216	1	20211213	20211222	9	K14.900X01	549.16	1079.48
天水市中医医院	396096	0	0	1	2578.88	472	1312.88	180	7.85511	6.15698	7.17998	5.19296	5	2	10	90		99	1.1	1	1	0	1	730	1.3		0.120572	2021	202112--	20160602	1	20211213	20211220	7	R56.803	1312.88	0
天水市中医医院	396098	0	0	1	3069.08	2182.1	173.98	144	8.02913	7.68804	5.15894	4.96981	62	2	20	90		99	1.1	1	1	0	1	730	1.3		0.549563	2021	202112--	19590910	1	20211213	20211219	6	H81.901	143.23	30.75
天水市中医医院	390061	0	0	1	5093.09	3475.1	1038.49	0	8.53564	8.15338	6.94552		57	2	20	15		99	1.1	1	1	0	1	730	1.3	1	0.266859	2021	202103--	19631008	1	20210819	20210822	3	R10.402	761.36	277.13
天水市中医医院	396100	0	0	1	6756.53	3293.6	1852.93	910	8.81826	8.09974	7.52452	6.81344	64	2	90	90		99	1.1	1	1	0	1	730	1.3		0.710583	2021	202112--	19570410	1	20211213	20211224	11	R10.402	799.64	1053.29
天水市中医医院	328182	0	0	0	3943.14	1045.5	1380.04	1079.6	8.27973	6.95225	7.22987	6.98435	36	1	20	15		99	1.1	1	1	0	0	530	1.03	1	0.633784	2019	201901--	19820502	1	20190110	20190123	13	I84.201	900.76	479.28
天水市中医医院	403505	0	0	1	4683.54	1709.3	1445.24	920	8.45181	7.44384	7.27603	6.82437	15	1	10	90		99	1.1	2	2	0	1	730	1.35		0.609304	2022	202206--	20070329	1	20220404	20220414	10	J04.000	924.09	521.15
天水市中医医院	349858	0	0	1	10685.9	3172.5	5402.06	640	9.27668	8.06227	8.59454	6.46147	55	2	20	15		99	1.1	1	1	0	0	530	1.03	1	0.485536	2019	201904--	19641118	1	20191203	20191218	15	I24.901	3108.42	2293.64
天水市中医医院	405604	0	0	1	3714.18	1190.7	498.48	1432	8.21991	7.0823	6.21156	7.26683	54	1	20	90		99	1.1	1	1	0	1	730	1.35		0.903796	2022	202205--	19671126	1	20220508	20220525	17	S32.000X02	185.72	312.76
天水市中医医院	295583	0	0	0	9683.05	956.9	2908.75	2215.2	9.17813	6.8637	7.97548	7.7031	55	1	20	90		99	1.1	2	2	0	0	500	1.03	1	0.543044	2017	201704--	19620212	1	20171129	20171222	23	I84.201	2341.42	567.33
天水市中医医院	383340	0	0	1	7750.34	2263.9	3556.64	464	8.95549	7.72484	8.17657	6.13988	37	1	20	15		99	1.1	1	1	0	1	730	1.3	1	0.129395	2021	202102--	19830619	1	20210510	20210517	7	K92.210	3500.39	56.25
天水市中医医院	356039	0	0	1	7372.19	2772.5	2670.19	952	8.90547	7.9275	7.8899	6.85856	79	1	20	15		99	1.1	2	2	0	1	523	1.07	1	0.503267	2020	202001--	19410312	1	20200313	20200321	8	M51.100X00	1799.26	870.93
天水市中医医院	345093	0	0	1	5044.16	1524.6	1192.76	724	8.52599	7.32949	7.08403	6.58479	55	2	20	15		99	1.1	2	1	0	0	530	1.03	1	0.601489	2019	201904--	19640921	1	20190918	20191010	22	D69.004	763.85	428.91
天水市中医医院	395793	0	0	1	6913.75	1551.8	2955.55	768	8.84127	7.34717	7.99144	6.64379	76	2	20	90		99	1.1	1	1	0	1	730	1.3		0.254198	2021	202112--	19450912	1	20211208	20211220	12	J44.100	2777.03	178.52
天水市中医医院	396113	0	0	1	1996.95	1653.7	22.25	0	7.59938	7.41077	3.10234		64	1	20	90		99	1.1	1	1	0	1	730	1.3		0	2021	202112--	19570925	1	20211213	20211215	2	K40.200X00	22.25	0
天水市中医医院	283092	0	0	0	5458.26	1099	3751.66	375.8	8.60489	7.00216	8.22995	5.92906	42	1	20	90		99	1.1	1	1	0	0	500	1.03	1	0.357934	2017	201702--	19750211	1	20170417	20170425	8	K29.603	2650.1	1101.56
天水市中医医院	396118	0	0	1	5592.89	1692.3	2198.59	408	8.62925	7.43384	7.69557	6.01127	71	2	20	90		99	1.1	2	1	0	1	730	1.3		0.801016	2021	202112--	19500827	1	20211213	20211220	7	H81.901	518.67	1679.92
天水市中医医院	283408	0	0	0	6066.4	1273.5	3177.7	835.6	8.71052	7.14952	8.06391	6.72815	54	1	20	90		99	1.1	1	1	0	0	500	1.03	1	0.406984	2017	201702--	19620606	1	20170421	20170508	17	K92.205	2379.95	797.75
天水市中医医院	396122	0	0	1	7492.36	2455	891.96	688	8.92164	7.80588	6.79342	6.53379	73	1	20	90		99	1.1	1	1	0	1	730	1.3		0.603154	2021	202112--	19480115	1	20211213	20211230	17	I83.900X00	627	264.96
天水市中医医院	279847	0	0	0	7480.23	1018	3572.48	890.4	8.92002	6.9256	8.18102	6.79167	21	1	20	90		99	1.1	1	1	0	0	500	1.03	1	0.199512	2017	201701--	19960208	1	20170218	20170228	10	K35.901	3572.48	0
天水市中医医院	396127	0	0	1	3447.59	2862.2	214.39	0	8.14543	7.95935	5.3678		65	1	20	90		99	1.1	1	1	0	1	730	1.3		0	2021	202112--	19560724	1	20211213	20211215	2	R93.302	214.39	0
天水市中医医院	396128	0	0	1	11746.1	146	3149.88	8052	9.37127	4.98361	8.05512	8.99368	37	2	20	90		99	1.1	2	1	0	1	730	1.35		0.93054	2022	202201--	19841108	1	20211213	20220115	33	G40.800X00	778.08	2371.8
天水市中医医院	295434	0	0	0	9275.78	1757.8	4247.18	1324.2	9.13516	7.47182	8.35401	7.18856	48	2	20	90		99	1.1	1	1	0	0	500	1.03	1	0.470336	2017	201704--	19690302	1	20171127	20171215	18	M35.901	2950.96	1296.22
天水市中医医院	382196	0	0	1	2797.16	1505.6	729.56	136	7.93636	7.31695	6.59244	4.91265	50	1	20	15		99	1.1	2	1	0	1	730	1.3	1	0.584258	2021	202102--	19710305	1	20210421	20210426	5	R10.402	359.85	369.71
天水市中医医院	396134	0	0	1	6118.81	1824.5	2324.31	0	8.71912	7.50906	7.75118		80	1	20	90		99	1.1	1	1	0	1	730	1.3		0.0142408	2021	202112--	19410712	1	20211214	20211222	8	S01.000	2291.21	33.1
天水市中医医院	355567	0	0	1	8351.83	1313.4	2214.33	2310.4	9.03024	7.18037	7.70271	7.74518	34	1	20	15		99	1.1	1	1	0	1	523	1.07	1	0.580483	2020	202001--	19850410	1	20200306	20200320	14	K61.001	1898.2	316.13
天水市中医医院	389596	0	0	1	6876.42	841	3835.92	640	8.83585	6.73459	8.25216	6.46147	65	2	20	15		99	1.1	1	1	0	1	730	1.3	1	0.520914	2021	202103--	19560306	1	20210811	20210829	18	I25.500	2144.35	1691.57
天水市中医医院	290440	0	0	0	7840.47	2838.4	2270.57	817.7	8.96705	7.951	7.72779	6.7065	77	1	20	90		99	1.1	2	1	0	0	500	1.03	1	0.538664	2017	201703--	19391112	1	20170823	20170906	14	C95.001	1424.73	845.84
天水市中医医院	396141	0	0	1	9216.3	1965.7	3397.6	336	9.12873	7.5836	8.13083	5.81711	77	1	20	90		99	1.1	1	1	0	1	730	1.3		0.749861	2021	202112--	19440317	1	20211214	20211228	14	I63.905	933.92	2463.68
天水市中医医院	396145	0	0	1	15184.2	4758.4	7926.77	312	9.62801	8.46767	8.978	5.743	62	1	20	90		99	1.1	1	1	0	1	730	1.3		0.115175	2021	202112--	19590828	1	20211214	20211228	14	C90.000	7289.87	636.9
天水市中医医院	290220	0	0	0	8188.21	2343.9	3678.81	1105.6	9.01045	7.75957	8.21034	7.00814	54	1	20	90		99	1.1	2	1	0	0	500	1.03	1	0.349266	2017	201703--	19630818	1	20170818	20170905	18	D64.900	3113.38	565.43
天水市中医医院	322105	0	0	0	4650.9	1699	1725.8	756.6	8.44482	7.4378	7.45345	6.62883	67	1	20	90		99	1.1	2	1	0	0	510	1.03	1	0.429588	2018	201804--	19510502	1	20181014	20181023	9	J96.900x00	1415.99	309.81
天水市中医医院	360896	0	0	1	5214.26	2076.1	1065.16	880	8.55915	7.63825	6.97088	6.77992	73	2	20	15		99	1.1	1	1	0	1	523	1.07	1	0.642734	2020	202002--	19460908	1	20200526	20200607	12	N73.101	694.94	370.22
天水市中医医院	293240	0	0	0	4819.63	1321.9	1378.73	371.5	8.48045	7.18683	7.22892	5.91755	17	1	10	90		99	1.1	2	2	0	0	500	1.03	1	0.212258	2017	201704--	20000707	1	20171021	20171030	9	R86.903	1378.73	0
天水市中医医院	392208	0	0	1	14710.1	3521.2	3948.2	1380	9.59629	8.16656	8.28102	7.22984	66	2	20	90		99	1.1	1	1	0	1	730	1.3		0.265005	2021	202110--	19550505	1	20211002	20211014	12	K80.000X00	3916.2	32
天水市中医医院	280133	0	0	0	7486.4	1070	4752.5	1061.4	8.92084	6.97541	8.46643	6.96734	60	1	20	90		99	1.1	1	1	0	0	500	1.03	1	0.253828	2017	201701--	19561018	1	20170223	20170314	19	I27.902	4338.17	414.33
天水市中医医院	281697	0	0	0	8371.9	2101	4149.6	1585.1	9.03264	7.65017	8.33077	7.3684	72	2	20	90		99	1.1	1	1	0	0	500	1.03	1	0.404216	2017	201702--	19440424	1	20170322	20170505	44	M81.991	3416.64	732.96
天水市中医医院	369000	0	0	1	5170.39	1964.6	1087.79	576	8.5507	7.58304	6.9919	6.35611	71	1	20	15		99	1.1	1	1	0	1	523	1.07	1	0.476557	2020	202004--	19481128	1	20200930	20201009	9	I63.900	870.9	216.89
天水市中医医院	306402	0	0	0	4426.54	1938.5	870.54	1121	8.39537	7.56967	6.76911	7.02198	30	2	10	90		99	1.1	1	1	0	0	510	1.03	1	0.963747	2018	201802--	19880427	1	20180509	20180521	12	N03.900x00	72.2	798.34
天水市中医医院	365731	0	0	1	6367.64	1814.9	2769.04	312	8.75898	7.50379	7.92626	5.743	55	2	20	15		99	1.1	1	1	0	1	523	1.07	1	0.211717	2020	202003--	19641203	1	20200810	20200823	13	E11.900	2428.73	340.31
天水市中医医院	396166	0	0	1	3799.22	1072.7	1307.52	168	8.24255	6.97793	7.17589	5.12396	59	1	20	90		99	1.1	1	1	0	1	730	1.3		0.244565	2021	202112--	19621023	1	20211214	20211221	7	R42.X00X00	1114.66	192.86
天水市中医医院	374500	0	0	1	10101.7	1697.3	5521.87	1344	9.22046	7.43679	8.61647	7.20341	66	2	20	15		99	1.1	1	1	0	1	730	1.3	1	0.397022	2021	202101--	19541024	1	20201228	20210119	22	K74.607	4139.97	1381.9
天水市中医医院	396170	0	0	1	6816.16	2170.6	1886.56	584	8.82705	7.68276	7.54251	6.3699	69	2	10	90		99	1.1	2	1	0	1	730	1.3		0.5472	2021	202112--	19520920	1	20211214	20211229	15	I63.905	1118.67	767.89
天水市中医医院	395326	0	0	1	5281.75	1402.9	1631.45	0	8.57201	7.2463	7.39722		80	2	30	90		99	1.1	1	1	0	1	730	1.3		0.635827	2021	202112--	19410123	1	20211202	20211215	13	I25.103	594.13	1037.32
天水市中医医院	343113	0	0	0	3029.63	655.2	1314.43	0	8.0162	6.48494	7.18116		0	1	10	15		99	1.1	2	1	0	0	530	1.03	1	0	2019	201903--	20190129	1	20190812	20190820	8	K52.905	1314.43	0
天水市中医医院	320190	0	0	0	29567.6	4317.4	9537.12	4757	10.2944	8.37041	9.16295	8.46737	67	2	20	90		99	1.1	2	2	0	0	510	1.03	1	0.347947	2018	201804--	19510513	1	20180906	20181009	33	K92.800x00	9320.53	216.59
天水市中医医院	396175	0	0	1	6576.36	796.5	153.26	0	8.79124	6.68023	5.03214		77	1	90	90		99	1.1	1	1	0	1	730	1.3		0	2021	202112--	19441127	1	20211214	20211218	4	H25.002	153.26	0
天水市中医医院	407036	0	0	1	4743.9	1710.2	1243.7	684	8.46461	7.44437	7.12585	6.52796	35	2	20	90		99	1.1	1	1	0	1	730	1.35		0.62406	2022	202206--	19860902	1	20220528	20220606	9	K29.603	724.7	519
天水市中医医院	406126	0	0	1	4047.54	2464.3	557.24	520	8.30586	7.80966	6.323	6.25383	69	1	20	90		99	1.1	1	1	0	1	730	1.35		0.759497	2022	202205--	19530511	1	20220516	20220523	7	R10.402	259.08	298.16
天水市中医医院	303109	0	0	0	7637.35	2580	2797.85	1518	8.94081	7.85554	7.93661	7.32515	75	1	20	90		99	1.1	1	1	0	0	510	1.03	1	0.621576	2018	201802--	19430302	1	20180319	20180401	13	H81.901	1633.22	1164.63
天水市中医医院	341790	0	0	0	9752.5	1193.5	2645	4557.6	9.18528	7.08465	7.88043	8.42455	33	1	20	15		99	1.1	2	1	0	0	530	1.03	1	0.733507	2019	201903--	19851202	1	20190723	20190813	21	K61.001	1919.44	725.56
天水市中医医院	322730	0	0	0	17113.2	2042.3	4444.38	971	9.7476	7.62183	8.3994	6.87833	49	1	40	90		99	1.1	2	2	0	0	510	1.03	1	0.400735	2018	201804--	19690402	1	20181024	20181109	16	S42.301	3245.25	1199.13
天水市中医医院	396185	0	0	1	4483.67	1534.7	1826.97	0	8.4082	7.33609	7.51041		73	2	90	90		99	1.1	1	1	0	1	730	1.3		0.683492	2021	202112--	19480318	1	20211214	20211227	13	I63.900	578.25	1248.72
天水市中医医院	348891	0	0	1	2618.88	573.4	1416.68	120	7.8705	6.35158	7.25607	4.78749	0	1	10	15		99	1.1	2	2	0	0	530	1.03	1	0.0780904	2019	201904--	20190909	1	20191120	20191125	5	J21.900X00	1416.68	0
天水市中医医院	328280	0	0	0	3240.42	667.1	1985.82	336	8.08346	6.50294	7.59379	5.81711	64	1	20	15		99	1.1	2	1	0	0	530	1.03	1	0.300799	2019	201901--	19540705	1	20190111	20190117	6	I25.901	1623.42	362.4
天水市中医医院	296630	0	0	0	2610.7	785.5	1430.7	218.5	7.86737	6.66632	7.26592	5.38679	0	2	10	90		99	1.1	1	1	0	0	500	1.03	1	0.150073	2017	201704--	20170903	1	20171213	20171217	4	J21.900x002	1401.7	29
天水市中医医院	344087	0	0	0	6472.61	1513.4	3289.71	336	8.77533	7.32211	8.09855	5.81711	78	2	20	15		99	1.1	1	1	0	0	530	1.03	1	0.241423	2019	201903--	19410307	1	20190829	20190913	15	I50.908	2750.38	539.33
天水市中医医院	377658	0	0	1	8.6	8.6	0	0	2.15176	2.15176			60	1	20	15		99	1.1	1	1	0	1	730	1.3	1		2021	202101--	19610109	1	20210219	20210219	1	M17.900X00	0	0
天水市中医医院	379542	0	0	1	7367.42	2161.4	2126.22	0	8.90482	7.67851	7.6621		34	2	20	15		99	1.1	1	1	0	1	730	1.3	1	0.0790746	2021	202102--	19860522	1	20210313	20210325	12	D46.900	1958.09	168.13
天水市中医医院	360557	0	0	1	9649.29	1987.8	4156.59	1280	9.17464	7.59478	8.33245	7.15462	49	2	20	15		99	1.1	2	2	0	1	523	1.07	1	0.583276	2020	202002--	19700622	1	20200521	20200605	15	N18.900	2265.56	1891.03
天水市中医医院	338767	0	0	0	13064.3	1062.4	2372.42	0	9.47764	6.96829	7.77167		49	1	20	15		99	1.1	2	2	0	0	530	1.03	5	0.0262517	2019	201903--	19700407	1	20190606	20190730	54	N18.900	2310.14	62.28
天水市中医医院	344568	0	0	0	2063.32	611.6	1019.82	0	7.63207	6.41608	6.92738		0	1	10	15		99	1.1	1	1	0	0	530	1.03	1	0	2019	201903--	20190901	1	20190907	20190909	2	P59.901	1019.82	0
天水市中医医院	396202	0	0	1	1606.49	841.4	496.59	0	7.38181	6.73507	6.20776		78	1	10	90		99	1.1	1	1	0	1	730	1.3		0	2021	202112--	19430817	1	20211214	20211214	1	I63.902	496.59	0
天水市中医医院	348938	0	0	1	11811.2	2689	6899.93	843	9.37681	7.89692	8.83927	6.73697	77	2	20	15		99	1.1	1	1	0	0	530	1.03	2	0.186648	2019	201904--	19420917	1	20191121	20191206	15	C92.100X00	6297.73	602.2
天水市中医医院	358461	0	0	1	5047.53	1724.7	1893.33	560	8.52665	7.45281	7.54609	6.32794	80	2	20	15		99	1.1	1	1	0	1	523	1.07	1	0.536984	2020	202002--	19390520	1	20200416	20200427	11	I10.X00X00	1135.93	757.4
天水市中医医院	390240	0	0	1	11879.1	1390.6	2385.34	5248	9.38254	7.23749	7.7771	8.5656	68	2	20	15		99	1.1	1	1	0	1	730	1.3	1	0.787008	2021	202103--	19530423	1	20210823	20210915	23	I84.201	1625.84	759.5
天水市中医医院	383740	0	0	1	36841.1	9154.3	12023.7	1456	10.5144	9.12198	9.39463	7.28345	63	1	20	15		99	1.1	1	1	0	1	730	1.3	1	0.236757	2021	202102--	19570707	1	20210514	20210602	19	D64.903	10288.2	1735.4
天水市中医医院	289965	0	0	0	5748	1140	2508.1	625.2	8.65661	7.03878	7.82728	6.43807	61	1	90	90		99	1.1	1	1	0	0	500	1.03	1	0.554355	2017	201703--	19551125	1	20170814	20170828	14	H11.000	1396.34	1111.76
天水市中医医院	331234	0	0	0	12116	3783.4	5369.87	2005.2	9.40228	8.23838	8.58856	7.6035	74	1	90	15		99	1.1	1	1	0	0	530	1.03	1	0.362319	2019	201901--	19441223	1	20190221	20190309	16	I63.900	4702.94	666.93
天水市中医医院	363173	0	0	1	39383.9	2167	6733.09	640	10.5811	7.6811	8.81479	6.46147	35	1	20	15		99	1.1	2	2	0	1	523	1.07	6	0.279917	2020	202004--	19850114	1	20200703	20201023	112	N18.900X00	5309.24	1423.85
天水市中医医院	353707	0	0	1	3332.51	1853.3	1008.91	88	8.11148	7.52472	6.91663	4.47734	77	2	20	15		99	1.1	1	1	0	0	523	1.07	1	0.523726	2020	202001--	19430106	1	20200129	20200131	2	I25.103	522.43	486.48
天水市中医医院	396234	0	0	1	5056.95	1604.5	1865.45	240	8.52852	7.38057	7.53126	5.48064	54	1	20	90		99	1.1	1	1	0	1	730	1.3		0.29454	2021	202112--	19671128	1	20211215	20211225	10	I10.X00X03	1485.31	380.14
天水市中医医院	396235	0	0	1	18538.4	1894	15960.4	180	9.8276	7.54645	9.67787	5.19296	54	1	90	90		99	1.1	1	1	0	1	730	1.3		0.0532328	2021	202112--	19670129	1	20211215	20211221	6	C38.400	15281.2	679.2
天水市中医医院	298238	0	0	0	4338.84	895.4	2505.44	584	8.37536	6.79727	7.82622	6.3699	73	1	20	90		99	1.1	1	1	0	0	510	1.03	1	0.325234	2018	201801--	19440205	1	20180105	20180111	6	I63.900	2084.65	420.79
天水市中医医院	396239	0	0	1	5748.55	1830.2	1866.35	1246	8.6567	7.51218	7.53174	7.12769	75	1	20	90		99	1.1	1	1	0	1	730	1.3		0.647948	2021	202112--	19460505	1	20211215	20211229	14	R10.402	1095.71	770.64
天水市中医医院	320093	0	0	0	1472.38	997.5	152.88	223	7.29464	6.90525	5.02965	5.40717	54	1	20	90		99	1.1	2	2	0	0	510	1.03	1	0.60812	2018	201803--	19640714	1	20180904	20180906	2	R51.x00	147.3	5.58
天水市中医医院	408024	0	0	1	5864.76	1239.9	2002.86	1040	8.67672	7.12279	7.60233	6.94698	71	1	20	90		99	1.1	1	1	0	1	730	1.35		0.368298	2022	202206--	19501113	1	20220613	20220623	10	J44.000	1922.18	80.68
天水市中医医院	379951	0	0	1	11370.4	2375.3	2256.11	792	9.33877	7.77288	7.7214	6.67456	70	1	20	15		99	1.1	2	2	0	1	730	1.3	1	0.391137	2021	202102--	19510315	1	20210318	20210331	13	R04.000	1855.88	400.23
天水市中医医院	290375	0	0	0	6542.31	1362.4	3818.51	674	8.78605	7.217	8.24762	6.51323	38	1	20	90		99	1.1	1	1	0	0	500	1.03	1	0.407369	2017	201703--	19790128	1	20170822	20170905	14	R10.402	2662.4	1156.11
天水市中医医院	396247	0	0	1	9953.09	1019.3	1393.79	7770	9.20564	6.92687	7.23978	8.95802	50	2	20	90		99	1.1	1	1	0	1	730	1.35		0.975448	2022	202201--	19710213	1	20211215	20220107	23	S84.800X00	224.99	1168.8
天水市中医医院	291332	0	0	0	6299.11	1797.3	2462.31	929.4	8.74816	7.49404	7.80886	6.83454	54	1	20	90		99	1.1	1	1	0	0	500	1.03	1	0.584266	2017	201703--	19630518	1	20170911	20170928	17	I63.900	1410.05	1052.26
天水市中医医院	305762	0	0	0	4698.68	2080.9	1518.28	666	8.45504	7.64056	7.32533	6.50129	63	2	20	90		99	1.1	1	1	0	0	510	1.03	1	0.843221	2018	201802--	19540717	1	20180430	20180508	8	I63.900	342.45	1175.83
天水市中医医院	309840	0	0	0	6566.59	2316.3	2142.49	1090	8.78975	7.74773	7.66972	6.99393	63	1	20	90		99	1.1	1	1	0	0	510	1.03	1	0.854799	2018	201803--	19540920	1	20180702	20180722	20	D61.903	469.36	1673.13
天水市中医医院	283128	0	0	0	10397.6	1020.2	7582.17	854	9.24933	6.92775	8.93355	6.74993	59	1	20	90		99	1.1	1	1	0	0	500	1.03	1	0.386566	2017	201702--	19571203	1	20170417	20170512	25	D61.901	5175.03	2407.14
天水市中医医院	396256	0	0	1	7565.37	1360.9	962.07	1004	8.93134	7.2159	6.86909	6.91175	33	1	90	90		99	1.1	2	2	0	1	730	1.3		0.706638	2021	202112--	19880310	1	20211215	20211224	9	J32.900	576.77	385.3
天水市中医医院	379303	0	0	1	11025.5	2526.3	3359.25	5712	9.30797	7.83451	8.11947	8.65032	51	2	20	15		99	1.1	1	1	0	1	730	1.3	2	0.747153	2021	202101--	19690506	1	20210310	20210326	16	M50.201	2293.64	1065.61
天水市中医医院	396260	0	0	1	1553.59	862.7	110.39	680	7.34832	6.76007	4.70402	6.52209	31	2	90	90		99	1.1	1	1	0	1	730	1.3		0.982692	2021	202112--	19900313	1	20211215	20211218	3	I84.201	13.68	96.71
天水市中医医院	331804	0	0	0	7829.53	2715.3	2175.23	1412	8.96566	7.90666	7.68489	7.25276	40	2	20	15		99	1.1	2	2	0	0	530	1.03	1	0.624457	2019	201901--	19781209	1	20190228	20190327	27	M47.802	1347.16	828.07
天水市中医医院	325335	0	0	0	10015.4	3667.3	2590.31	2858	9.21188	8.20721	7.85953	7.95788	46	2	20	90		99	1.1	1	1	0	0	510	1.03	2	0.783755	2018	201804--	19720320	1	20181204	20181220	16	D58.901	1178.17	1412.14
天水市中医医院	402431	0	0	1	6049.98	2953.4	1351.58	1818	8.70781	7.99071	7.20903	7.50549	71	2	20	90		99	1.1	2	1	0	1	730	1.35		0.831221	2022	202203--	19500415	1	20220318	20220325	7	I63.905	534.96	816.62
天水市中医医院	281464	0	0	0	2131.9	925	685.55	192	7.66477	6.82979	6.53022	5.2575	30	2	20	90		99	1.1	1	1	0	0	500	1.03	1	0.745177	2017	201701--	19870101	1	20170318	20170328	10	O04.904	223.62	461.93
天水市中医医院	283946	0	0	0	4399.3	1307.5	2182.5	525.4	8.3892	7.17587	7.68823	6.26416	83	1	20	90		99	1.1	1	1	0	0	500	1.03	1	0.527952	2017	201702--	19340307	1	20170502	20170513	11	I25.101	1278.26	904.24
天水市中医医院	391729	0	0	1	19982	3051.1	11036.7	0	9.90259	8.02326	9.30898		18	1	10	90		99	1.1	1	1	0	1	730	1.3		0.115334	2021	202110--	20030812	1	20210922	20211016	24	D61.902	9763.78	1272.91
天水市中医医院	328371	0	0	0	8539.65	1788.9	5051.75	1133.5	9.05247	7.48936	8.52749	7.03307	73	1	20	15		99	1.1	2	1	0	0	530	1.03	1	0.312451	2019	201901--	19450919	1	20190112	20190125	13	K92.901	4252.66	799.09
天水市中医医院	280815	0	0	0	19407.5	1528.5	9884.45	2800.6	9.87341	7.33204	9.19872	7.93759	70	1	20	90		99	1.1	1	1	0	0	500	1.03	1	0.32142	2017	201702--	19470204	1	20170306	20170502	57	I63.901	8607.82	1276.63
天水市中医医院	396277	0	0	1	16249.8	1220.2	14131.7	216	9.69584	7.10677	9.55617	5.37528	51	2	20	90		99	1.1	1	1	0	1	730	1.3		0.0702833	2021	202112--	19700420	1	20211215	20211223	8	C34.900X00	13339.2	792.4
天水市中医医院	396279	0	0	1	14973.6	3724	4134.69	1040	9.61404	8.22255	8.32717	6.94698	72	2	20	90		99	1.1	1	1	0	1	730	1.35		0.435982	2022	202201--	19491011	1	20211215	20220103	19	Z47.000X00	2918.62	1216.07
天水市中医医院	286844	0	0	0	1046.5	538.5	349.94	101.4	6.95321	6.28879	5.85776	4.61907	60	2	20	90		99	1.1	1	1	0	0	500	1.03	1	0.282271	2017	201702--	19560816	1	20170621	20170623	2	N82.301	323.94	26
天水市中医医院	381636	0	0	1	4835.85	2215.3	814.75	0	8.48381	7.70314	6.70288		68	1	20	15		99	1.1	2	1	0	1	730	1.3	1	0.711089	2021	202102--	19520902	1	20210413	20210430	17	D69.300	235.39	579.36
天水市中医医院	396284	0	0	1	8082.9	1586.9	1609.8	4136	8.99751	7.36954	7.38387	8.32748	40	1	20	90		99	1.1	1	1	0	1	730	1.35		0.798061	2022	202201--	19810526	1	20211215	20220104	20	K61.001	1160.3	449.5
天水市中医医院	375251	0	0	1	3275.14	1558.6	637.74	348	8.09412	7.35154	6.45793	5.8522	9	2	10	15		99	1.1	2	2	0	1	730	1.3	1	0.744354	2021	202101--	20110623	1	20210107	20210115	8	D69.004	252	385.74
天水市中医医院	347791	0	0	1	1533.8	1067.9	275.1	0	7.3355	6.97345	5.61713		32	2	20	15		99	1.1	1	1	0	0	530	1.03	1	0.289168	2019	201904--	19870106	1	20191105	20191106	1	D64.900	195.55	79.55
天水市中医医院	396291	0	0	1	8556.88	3261.1	1157.78	5204	9.05449	8.08982	7.05426	8.55718	51	1	20	90		99	1.1	1	1	0	1	730	1.35		0.955887	2022	202201--	19701107	1	20211215	20220103	19	M47.201	280.64	877.14
天水市中医医院	396292	0	0	1	7497.35	2344.3	1587.05	3428	8.92231	7.75974	7.36963	8.13973	56	1	20	90		99	1.1	1	1	0	1	730	1.35		0.942579	2022	202201--	19650727	1	20211215	20220103	19	I67.800X00	287.97	1299.08
天水市中医医院	324059	0	0	0	11861.5	3084.7	4995.63	2297.7	9.38106	8.03421	8.51632	7.73966	82	2	90	90		99	1.1	1	1	0	0	510	1.03	1	0.502877	2018	201804--	19360619	1	20181115	20181206	21	I50.908	3625.68	1369.95
天水市中医医院	293064	0	0	0	3038.07	726.4	841.57	256.2	8.01898	6.5881	6.73527	5.54596	31	2	20	90		99	1.1	1	1	0	0	500	1.03	1	0.831276	2017	201704--	19851102	1	20171017	20171025	8	O99.101	185.22	656.35
天水市中医医院	359968	0	0	1	61452.3	2528.9	7454.56	2000	11.026	7.83554	8.91658	7.6009	63	2	20	15		99	1.1	1	1	0	1	523	1.07	1	0.418672	2020	202002--	19560923	1	20200512	20200604	23	M17.900X00	5496.2	1958.36
天水市中医医院	405183	0	0	1	4495.46	361.4	665.96	200	8.41082	5.88999	6.50123	5.29832	29	2	20	90		99	1.1	2	2	0	1	730	1.35		0.324461	2022	202206--	19920618	1	20220430	20220506	6	O26.900X50	584.99	80.97
天水市中医医院	396307	0	0	1	8253.19	1703.2	2208.89	592	9.01836	7.44026	7.70025	6.38351	52	2	20	90		99	1.1	2	2	0	1	730	1.3		0.43589	2021	202112--	19690116	1	20211215	20211222	7	Z47.001	1580.01	628.88
天水市中医医院	396308	0	0	1	9322.67	1820.5	1395.77	1266	9.1402	7.50687	7.2412	7.14362	56	2	90	90		99	1.1	2	2	0	1	730	1.3		0.601874	2021	202112--	19650507	1	20211215	20211222	7	S32.000X01	1059.72	336.05
天水市中医医院	402559	0	0	1	9902.74	1108.7	2212.54	7740	9.20057	7.01094	7.7019	8.95416	53	1	20	90		99	1.1	1	1	0	1	730	1.35		0.883544	2022	202204--	19680919	1	20220321	20220411	21	K60.300	1159.03	1053.51
天水市中医医院	346578	0	0	1	3121.6	803.3	545.7	210.6	8.0461	6.68873	6.30207	5.34996	30	2	20	15		99	1.1	1	1	0	0	530	1.03	1	0.50907	2019	201904--	19890721	1	20191015	20191019	4	O80.000	371.29	174.41
天水市中医医院	368850	0	0	1	3349.41	2073.2	458.71	200	8.11654	7.63685	6.12842	5.29832	65	2	90	15		99	1.1	1	1	0	1	523	1.07	1	0.49395	2020	202003--	19550425	1	20200927	20201003	6	H81.901	333.34	125.37
天水市中医医院	405741	0	0	1	12947	4395.2	5249.31	1844	9.46862	8.38827	8.56585	7.51969	68	1	20	90		99	1.1	1	1	0	1	730	1.35		0.423591	2022	202206--	19531103	1	20220510	20220527	17	I20.000	4088.65	1160.66
天水市中医医院	382338	0	0	1	3900.89	1331.3	1757.09	168	8.26896	7.19391	7.47141	5.12396	61	2	90	15		99	1.1	1	1	0	1	730	1.3	1	0.614179	2021	202102--	19600301	1	20210423	20210430	7	C20.X00	742.74	1014.35
天水市中医医院	383574	0	0	1	7722.79	2333.2	2557.29	648	8.95193	7.755	7.8467	6.47389	56	1	20	15		99	1.1	1	1	0	1	730	1.3	1	0.795136	2021	202102--	19640611	1	20210512	20210525	13	D50.900	656.65	1900.64
天水市中医医院	375212	0	0	1	6053.81	1735.1	2732.81	384	8.70844	7.45882	7.91309	5.95064	68	1	20	15		99	1.1	2	2	0	1	730	1.3	1	0.550438	2021	202101--	19520918	1	20210106	20210118	12	I25.103	1401.2	1331.61
天水市中医医院	396319	0	0	1	8067.91	1816.3	2523.61	952	8.99565	7.50456	7.83345	6.85856	52	2	20	90		99	1.1	1	1	0	1	730	1.35		0.83064	2022	202201--	19690925	1	20211216	20220106	21	H81.901	588.63	1934.98
天水市中医医院	404574	0	0	1	7448.08	1311	2968.08	336	8.91571	7.17855	7.99567	5.81711	71	2	20	90		99	1.1	1	1	0	1	730	1.35		0.715064	2022	202206--	19500721	1	20220420	20220505	15	E11.900	941.45	2026.63
天水市中医医院	396324	0	0	1	12685.7	2102	8831.71	672	9.44823	7.65064	9.0861	6.51026	59	1	20	90		99	1.1	1	1	0	1	730	1.35		0.22693	2022	202201--	19620312	1	20211216	20220104	19	C20.X00	7347.03	1484.68
天水市中医医院	396325	0	0	1	6409.7	1198.7	1103.6	0	8.76557	7.08899	7.00633		58	1	20	90		99	1.1	1	1	0	1	730	1.3		0.24508	2021	202112--	19631015	1	20211216	20211222	6	K63.500	833.13	270.47
天水市中医医院	396326	0	0	1	4398.45	1418.7	1739.75	0	8.38901	7.2575	7.4615		76	2	20	90		99	1.1	1	1	0	1	730	1.3		0.146418	2021	202112--	19450428	1	20211216	20211226	10	H81.900X00	1485.02	254.73
天水市中医医院	277485	0	0	0	3253.6	801.5	1055.76	341.2	8.08752	6.68648	6.96202	5.83247	25	2	20	90		99	1.1	1	1	0	0	500	1.03	1	0.489563	2017	201701--	19910412	1	20170109	20170114	5	O47.901	713.06	342.7
天水市中医医院	396329	0	0	1	7560.98	1624.2	3503.78	896	8.93076	7.39277	8.1616	6.79794	71	1	20	90		99	1.1	1	1	0	1	730	1.3		0.586204	2021	202112--	19500311	1	20211216	20211230	14	I27.900X00	1820.61	1683.17
天水市中医医院	370456	0	0	1	5732.14	896.2	3980.94	0	8.65384	6.79816	8.28927		57	2	20	15		99	1.1	2	1	0	1	523	1.07	1	0	2020	202004--	19630522	1	20201027	20201030	3	H35.804	3980.94	0
天水市中医医院	400023	0	0	1	4166.11	1194.3	1592.81	836	8.33474	7.08532	7.37326	6.72863	69	2	20	90		99	1.1	1	1	0	1	730	1.35		0.683009	2022	202202--	19530112	1	20220215	20220224	9	K21.900X00	769.91	822.9
天水市中医医院	396465	0	0	1	4219.71	470.8	2494.91	528	8.34752	6.15443	7.82201	6.2691	7	2	10	90		99	1.1	1	1	0	1	730	1.3		0.235406	2021	202112--	20140630	1	20211218	20211228	10	J18.000	2311.3	183.61
天水市中医医院	359350	0	0	1	17251.8	3820.8	8564.61	0	9.75567	8.24821	9.05539		69	1	20	15		99	1.1	1	1	0	1	523	1.07	1	0.121834	2020	202002--	19500807	1	20200502	20200521	19	J44.100	7521.15	1043.46
天水市中医医院	318900	0	0	0	9252.18	1427.4	3159.08	882.2	9.13261	7.26361	8.05804	6.78242	67	2	20	90		99	1.1	1	1	0	0	510	1.03	2	0.305383	2018	201803--	19510216	1	20180816	20180828	12	E72.902	2807.14	351.94
天水市中医医院	321210	0	0	0	8095.6	3408.3	2470.5	1415	8.99908	8.13397	7.81218	7.25488	58	1	20	90		99	1.1	1	1	0	0	510	1.03	1	0.694706	2018	201804--	19600920	1	20180925	20181009	14	D70.x04	1186.22	1284.28
天水市中医医院	304295	0	0	0	7619.01	1733.5	3088.71	1936	8.9384	7.4579	8.03551	7.56838	50	2	20	90		99	1.1	2	2	0	0	510	1.03	1	0.827863	2018	201802--	19680415	1	20180406	20180423	17	D50.900	864.94	2223.77
天水市中医医院	387791	0	0	1	6019.82	1646.8	2800.22	616	8.70281	7.40659	7.93745	6.42325	76	2	90	15		99	1.1	1	1	0	1	730	1.3	1	0.520423	2021	202103--	19441005	1	20210714	20210725	11	I25.500	1638.34	1161.88
天水市中医医院	327403	0	0	0	7116.85	2823.4	2453.35	1310.6	8.87022	7.9457	7.80521	7.17824	63	2	20	15		99	1.1	1	1	0	0	530	1.03	1	0.560425	2019	201901--	19550406	1	20190102	20190115	13	I63.900	1654.54	798.81
天水市中医医院	344185	0	0	0	5224.09	1323	2579.09	0	8.56104	7.18766	7.85519		75	1	90	15		99	1.1	1	1	0	0	530	1.03	1	0.181351	2019	201903--	19440609	1	20190830	20190909	10	K40.315	2111.37	467.72
天水市中医医院	278290	0	0	0	6515	1065.5	4222.3	727.4	8.78186	6.9712	8.34813	6.58948	41	2	20	90		99	1.1	1	1	0	0	500	1.03	1	0.526472	2017	201701--	19750710	1	20170123	20170207	15	D50.801	2343.82	1878.48
天水市中医医院	375592	0	0	1	9441.69	1158	1937.59	4594	9.15289	7.05445	7.5692	8.43251	45	1	20	15		99	1.1	1	1	0	1	730	1.3	1	0.764079	2021	202101--	19751117	1	20210111	20210202	20	I84.201	1540.94	396.65
天水市中医医院	396353	0	0	1	10069.6	2491	4982.77	1592	9.21727	7.82044	8.51374	7.37275	86	1	20	90		99	1.1	1	1	0	1	730	1.3		0.491582	2021	202112--	19351013	1	20211216	20211229	13	I63.900	3342.73	1640.04
天水市中医医院	349926	0	0	1	12399.2	1838	4156.37	570	9.42538	7.51643	8.3324	6.34564	41	1	20	15		99	1.1	2	2	0	0	530	1.03	1	0.207517	2019	201904--	19780418	1	20191204	20191212	8	M12.100	3745.57	410.8
天水市中医医院	396355	0	0	1	7414.75	2482.2	3401.55	312	8.91123	7.8169	8.13199	5.743	62	2	20	90		99	1.1	1	1	0	1	730	1.3		0.212427	2021	202112--	19590528	1	20211216	20211230	14	K29.500	2924.69	476.86
天水市中医医院	281377	0	0	0	1288.65	706.5	333.15	39	7.16135	6.56032	5.80859	3.66356	49	2	20	90		99	1.1	1	1	0	0	500	1.03	1	0.104796	2017	201701--	19671104	1	20170316	20170321	5	M32.901	333.15	0
天水市中医医院	348866	0	0	1	6837.68	871.1	317.98	0	8.8302	6.76976	5.76199		67	1	20	15		99	1.1	2	1	0	0	530	1.03	1	0	2019	201904--	19520805	1	20191120	20191125	5	H25.900	317.98	0
天水市中医医院	293373	0	0	0	4372.39	1514.9	1644.39	574.6	8.38307	7.3231	7.40512	6.35367	83	1	20	90		99	1.1	1	1	0	0	500	1.03	1	0.658304	2017	201704--	19340307	1	20171024	20171104	11	G45.900x001	758.22	886.17
天水市中医医院	308460	0	0	0	22381	4043.3	5410.97	2084.9	10.016	8.30482	8.59618	7.64248	74	2	20	90		99	1.1	1	1	0	0	510	1.03	1	0.327531	2018	201802--	19440610	1	20180610	20180625	15	M17.900x00	5040.74	370.23
天水市中医医院	331945	0	0	0	5005.14	2316.8	1635.34	594	8.51822	7.74794	7.39961	6.38688	80	2	20	15		99	1.1	1	1	0	0	530	1.03	1	0.530112	2019	201901--	19380404	1	20190302	20190311	9	M13.900	1047.54	587.8
天水市中医医院	289930	0	0	0	7559.83	2097.5	4179.83	748.3	8.9306	7.6485	8.33803	6.6178	67	2	20	90		99	1.1	1	1	0	0	500	1.03	1	0.493909	2017	201703--	19500427	1	20170814	20170825	11	R10.401	2494.08	1685.75
天水市中医医院	365629	0	0	1	4219.63	1653.7	1637.83	648	8.3475	7.41077	7.40113	6.47389	65	2	20	15		99	1.1	1	1	0	1	523	1.07	1	0.846826	2020	202003--	19541007	1	20200808	20200815	7	I25.901	350.13	1287.7
天水市中医医院	308208	0	0	0	7205.74	2794.2	2188.74	1774.8	8.88263	7.9353	7.69108	7.48144	59	2	20	90		99	1.1	2	2	0	0	510	1.03	1	0.549643	2018	201802--	19580710	1	20180605	20180615	10	I50.900x01	1785.01	403.73
天水市中医医院	294894	0	0	0	10788.1	2097.3	6574.01	1375.8	9.2862	7.64841	8.79088	7.22679	68	2	20	90		99	1.1	2	1	0	0	500	1.03	1	0.476936	2017	201704--	19490315	1	20171120	20171212	22	H81.901	4158.26	2415.75
天水市中医医院	278530	0	0	0	2557.74	921.5	820.64	315.1	7.84688	6.826	6.71008	5.75289	48	2	20	90		99	1.1	2	2	0	0	500	1.03	1	0.581533	2017	201701--	19680515	1	20170202	20170209	7	N75.101	475.27	345.37
天水市中医医院	405943	0	0	1	3502.29	2188.4	659.29	0	8.16117	7.69093	6.49116		52	2	20	90		99	1.1	1	1	0	1	730	1.35		0	2022	202205--	19691027	1	20220512	20220517	5	G04.904	659.29	0
天水市中医医院	392293	0	0	1	2081.15	996.7	84.45	0	7.64068	6.90445	4.43616		63	1	20	90		99	1.1	2	2	0	1	730	1.3		0	2021	202110--	19571121	1	20211004	20211012	8	M00.900X01	84.45	0
天水市中医医院	398853	0	0	1	2099.24	1721.7	146.54	0	7.64933	7.45107	4.9873		31	2	20	90		99	1.1	1	1	0	1	730	1.35		0.463764	2022	202201--	19910111	1	20220126	20220127	1	H81.300X00	78.58	67.96
天水市中医医院	276750	0	0	0	4318.99	1410	2082.29	509.8	8.37078	7.25135	7.64122	6.23402	40	1	20	90		99	1.1	1	1	0	0	500	1.03	1	0.25187	2017	201701--	19760624	1	20161230	20170108	9	I27.902	1939.22	143.07
天水市中医医院	376839	0	0	1	7150.71	3323.7	2224.01	912	8.87497	8.10883	7.70707	6.81564	57	1	20	15		99	1.1	1	1	0	1	730	1.3	1	0.362808	2021	202101--	19630302	1	20210128	20210209	12	M35.901	1998.24	225.77
天水市中医医院	374535	0	0	1	32325	1042.7	5576.07	0	10.3836	6.94957	8.62624		54	2	20	15		99	1.1	2	2	0	1	730	1.3	1	0.0195048	2021	202102--	19660407	1	20201228	20210415	108	N18.900X00	5467.31	108.76
天水市中医医院	360488	0	0	1	3120.77	1027	1313.27	144	8.04584	6.9344	7.18028	4.96981	57	1	20	15		99	1.1	1	1	0	1	523	1.07	1	0.485188	2020	202002--	19620808	1	20200520	20200526	6	N18.900X00	750.22	563.05
天水市中医医院	397731	0	0	1	31819.7	2862.9	6319.78	16988	10.3678	7.95959	8.75144	9.74026	53	1	20	90		99	1.1	1	1	0	1	730	1.35		0.963251	2022	202203--	19680830	1	20220107	20220319	71	G81.000	856.53	5463.25
天水市中医医院	354293	0	0	1	11029.3	2482.2	2988.59	1672	9.30831	7.8169	8.00256	7.42178	66	1	20	15		99	1.1	1	1	0	1	523	1.07	1	0.631989	2020	202001--	19540302	1	20200217	20200312	24	I63.900	1715.15	1273.44
天水市中医医院	392423	0	0	1	11053.3	1429.3	1393.98	11324	9.31048	7.26494	7.23992	9.33468	74	2	20	90		99	1.1	1	1	0	1	730	1.3		0.965675	2021	202110--	19461125	1	20211007	20211027	20	M51.100X00	436.54	957.44
天水市中医医院	326324	0	0	0	4088.03	987.5	2049.03	594	8.31582	6.89518	7.62512	6.38688	75	2	20	90		99	1.1	2	1	0	0	510	1.03	1	0.395864	2018	201804--	19431008	1	20181218	20181229	11	I25.901	1596.75	452.28
天水市中医医院	396408	0	0	1	3991.84	655.8	2063.04	576	8.29201	6.48586	7.63194	6.35611	2	1	10	90		99	1.1	1	1	0	1	730	1.3		0.260701	2021	202112--	20191206	1	20211217	20211225	8	J18.000X00	1951.04	112
天水市中医医院	339590	0	0	0	6268.58	1998	2047.58	1082	8.74331	7.5999	7.62441	6.98657	66	2	20	15		99	1.1	1	1	0	0	530	1.03	1	0.51042	2019	201903--	19530619	1	20190620	20190704	14	R10.402	1532.18	515.4
天水市中医医院	405818	0	0	1	5353.8	2088.8	818.6	1000	8.58556	7.64434	6.7076	6.90776	49	2	20	90		99	1.1	1	1	0	1	730	1.35		0.939437	2022	202205--	19730505	1	20220510	20220520	10	D70.X04	110.14	708.46
天水市中医医院	287754	0	0	0	7396.37	1876.9	3434.17	1302.8	8.90874	7.53738	8.14153	7.17227	44	2	20	90		99	1.1	1	1	0	0	500	1.03	1	0.659637	2017	201703--	19720725	1	20170707	20170724	17	D50.801	1612.29	1821.88
天水市中医医院	357161	0	0	1	4691.09	1863.2	1908.89	224	8.45342	7.53005	7.55428	5.41165	36	2	20	15		99	1.1	1	1	0	1	523	1.07	1	0.271088	2020	202002--	19840327	1	20200327	20200402	6	K92.201	1554.69	354.2
天水市中医医院	342121	0	0	0	345	7	0	0	5.84354	1.94591			2	1	10	15		99	1.1	1	2	0	0	530	1.03	1		2019	201903--	20170716	1	20190727	20190728	1	S42.301	0	0
天水市中医医院	350535	0	0	1	5392.12	1460.3	1639.52	791	8.59269	7.2864	7.40216	6.6733	51	2	20	15		99	1.1	1	1	0	0	530	1.03	1	0.423827	2019	201904--	19680802	1	20191211	20191224	13	D50.900	1400.4	239.12
天水市中医医院	278653	0	0	0	8612.1	1087.5	1577.75	467.9	9.06092	6.99164	7.36376	6.14825	2	1	10	90		99	1.1	1	1	0	0	500	1.03	1	0.244709	2017	201701--	20140506	1	20170204	20170224	20	Q54.101	1545.06	32.69
天水市中医医院	352949	0	0	1	2716.04	1103.1	77.94	600	7.90693	7.00588	4.35594	6.39693	11	1	90	15		99	1.1	1	1	0	0	523	1.07	1	0.885034	2020	202001--	20080917	1	20200110	20200116	6	S92.200X01	77.94	0
天水市中医医院	401106	0	0	1	4004.32	1514.4	944.92	684	8.29513	7.32277	6.8511	6.52796	50	2	20	90		99	1.1	1	1	0	1	730	1.35		0.603977	2022	202203--	19711210	1	20220301	20220311	10	K21.900X00	645.09	299.83
天水市中医医院	364122	0	0	1	10491.8	3928.1	3186.71	1636	9.25835	8.27591	8.06674	7.40001	58	1	20	15		99	1.1	1	1	0	1	523	1.07	1	0.470412	2020	202003--	19620410	1	20200718	20200807	20	K29.603	2554.05	632.66
天水市中医医院	378824	0	0	1	17498.9	1998.4	13274.7	792	9.76989	7.6001	9.49362	6.67456	54	2	20	15		99	1.1	1	1	0	1	730	1.3	2	0.0753068	2021	202102--	19660725	1	20210303	20210317	14	C90.000	13007.4	267.32
天水市中医医院	396427	0	0	1	3283.22	2374.8	276.42	448	8.09658	7.77267	5.62192	6.10479	13	2	10	90		99	1.1	1	1	0	1	730	1.3		0.692968	2021	202112--	20080618	1	20211217	20211220	3	R10.402	222.42	54
天水市中医医院	385276	0	0	1	5483.68	2937.1	1185.58	192	8.60953	7.98518	7.07799	5.2575	84	1	20	15		99	1.1	2	1	0	1	730	1.3	1	0.701622	2021	202102--	19370205	1	20210605	20210619	14	I25.103	411.04	774.54
天水市中医医院	339619	0	0	0	57856.8	7015.5	31407	984	10.9657	8.85588	10.3548	6.89163	25	2	10	15		99	1.1	1	1	0	0	530	1.03	8	0.141728	2019	201903--	19930824	1	20190620	20190731	41	C92.000X00	27800.2	3606.71
天水市中医医院	278776	0	0	0	4176.29	756	2525.59	560.4	8.33718	6.62804	7.83423	6.32865	59	1	20	90		99	1.1	1	1	0	0	500	1.03	1	0.274693	2017	201701--	19570423	1	20170206	20170216	10	J96.901	2238.29	287.3
天水市中医医院	326397	0	0	0	6342.83	1573.3	2773.03	1208.5	8.75508	7.36093	7.9277	7.09714	42	1	20	15		99	1.1	1	1	0	0	530	1.03	1	0.433888	2019	201901--	19761014	1	20181218	20190102	15	K29.500	2253.99	519.04
天水市中医医院	396439	0	0	1	4361.28	1965.7	1140.58	834	8.38052	7.5836	7.03929	6.72623	72	1	20	90		99	1.1	1	1	0	1	730	1.3		0.797446	2021	202112--	19490823	1	20211217	20211222	5	H81.901	399.96	740.62
天水市中医医院	303769	0	0	0	60264.4	13128.7	19106.3	9089.4	11.0065	9.48256	9.85777	9.11486	66	1	10	90		99	1.1	1	1	0	0	510	1.03	1	0.393988	2018	201802--	19510804	1	20180328	20180602	66	K74.607	17086.9	2019.36
天水市中医医院	396441	0	0	1	1454.7	1009.7	0	520	7.28256	6.91741		6.25383	7	1	10	90		99	1.1	2	2	0	1	730	1.3		1	2021	202112--	20140803	1	20211217	20211220	3	S52.200X01	0	0
天水市中医医院	402152	0	0	1	49854.1	2366.3	3495.89	1832	10.8169	7.76908	8.15934	7.51316	72	2	20	90		99	1.1	1	1	0	1	730	1.35		0.39461	2022	202204--	19490513	1	20220314	20220406	23	M17.900X00	3225.45	270.44
天水市中医医院	291576	0	0	0	3286.33	838.9	1865.93	271.5	8.09753	6.73209	7.53152	5.60396	1	1	10	90		99	1.1	1	1	0	0	500	1.03	1	0.127022	2017	201703--	20160524	1	20170915	20170923	8	J15.902	1865.93	0
天水市中医医院	367802	0	0	1	9009.52	1378.6	2327.72	3456	9.10604	7.22882	7.75264	8.14787	56	1	20	15		99	1.1	1	1	0	1	523	1.07	1	0.667543	2020	202003--	19640310	1	20200909	20200924	15	I84.201	1922.84	404.88
天水市中医医院	341070	0	0	0	7918.57	3217.4	2697.67	1015	8.97697	8.07633	7.90014	6.92264	69	1	20	15		99	1.1	1	1	0	0	530	1.03	1	0.425424	2019	201903--	19500406	1	20190713	20190724	11	K29.603	2133.21	564.46
天水市中医医院	347630	0	0	1	6274.36	3337.4	1053.36	80	8.74423	8.11295	6.95974	4.38203	78	1	20	15		99	1.1	1	1	0	0	530	1.03	1	0.0757217	2019	201904--	19410209	1	20191103	20191111	8	I62.001	1047.54	5.82
天水市中医医院	384511	0	0	1	5896.57	1212.1	2787.67	972	8.68213	7.10011	7.93296	6.87936	71	1	20	15		99	1.1	1	1	0	1	730	1.3	1	0.40203	2021	202102--	19491115	1	20210525	20210603	9	J44.900X00	2248.17	539.5
天水市中医医院	352210	0	0	1	12946	1785.6	8555.89	1155	9.46854	7.48751	9.05438	7.05186	65	1	90	15		99	1.1	1	1	0	0	523	1.07	1	0.255523	2020	202001--	19540708	1	20200103	20200120	17	K74.607	7229.53	1326.36
天水市中医医院	389981	0	0	1	10364.6	2654.2	6554.93	360	9.24615	7.8839	8.78797	5.8861	71	2	20	15		99	1.1	1	1	0	1	730	1.3	2	0.183024	2021	202103--	19491211	1	20210818	20210828	10	C34.900X00	5649.33	905.6
天水市中医医院	330086	0	0	0	8577.46	1769.4	2360.06	3435	9.05689	7.4784	7.76644	8.14177	67	2	20	15		99	1.1	1	1	0	0	530	1.03	1	0.627528	2019	201901--	19510611	1	20190211	20190224	13	M51.202	2158.5	201.56
天水市中医医院	374582	0	0	1	15789.3	1280	6134.34	7372	9.66709	7.15462	8.72166	8.90544	51	1	90	15		99	1.1	1	1	0	1	730	1.3	1	0.761249	2021	202101--	19690317	1	20201228	20210125	28	G81.900	3224.65	2909.69
天水市中医医院	376567	0	0	1	3698.62	1344.4	693.22	168	8.21572	7.2037	6.54135	5.12396	74	2	20	15		99	1.1	1	1	0	1	730	1.3	1	0.471575	2021	202101--	19461118	1	20210123	20210130	7	I63.900	455.09	238.13
天水市中医医院	403081	0	0	1	7461.37	2469.9	2310.27	1144	8.91749	7.81193	7.74512	7.04229	79	1	20	90		99	1.1	1	1	0	1	730	1.35		0.737884	2022	202206--	19420915	1	20220328	20220408	11	J44.100	905.42	1404.85
天水市中医医院	398551	0	0	1	2880.27	2429.1	184.57	0	7.96564	7.79528	5.21803		55	2	20	90		99	1.1	1	1	0	1	730	1.35		0.00390096	2022	202201--	19660715	1	20220119	20220120	1	R10.402	183.85	0.72
天水市中医医院	396462	0	0	1	5533.34	2866.7	1296.64	1578	8.61855	7.96092	7.16753	7.36391	35	2	20	90		99	1.1	1	1	0	1	730	1.3		0.597101	2021	202112--	19860814	1	20211218	20211225	7	M51.202	1158.19	138.45
天水市中医医院	357669	0	0	1	4081.84	1729.6	1782.24	104	8.3143	7.45565	7.48563	4.64439	52	1	20	15		99	1.1	1	1	0	1	523	1.07	1	0.129777	2020	202002--	19670818	1	20200406	20200414	8	M10.002	1641.45	140.79
天水市中医医院	396466	0	0	1	3548.73	583.1	1895.63	402	8.17435	6.36836	7.54731	5.99645	1	1	10	90		99	1.1	2	2	0	1	730	1.3		0.212989	2021	202112--	20200325	1	20211218	20211225	7	J04.000	1808.26	87.37
天水市中医医院	353812	0	0	1	2547.51	1193.7	717.31	48	7.84287	7.08481	6.57551	3.8712	53	1	20	15		99	1.1	1	2	0	0	523	1.07	1	0.589957	2020	202001--	19661127	1	20200201	20200203	2	E14.100X01	313.81	403.5
天水市中医医院	279480	0	0	0	3781.8	525.5	2545.19	358.5	8.23796	6.26435	7.84196	5.88193	0	1	10	90		99	1.1	2	1	0	0	500	1.03	1	0.304888	2017	201701--	20161004	1	20170213	20170221	8	J18.005	2018.39	526.8
天水市中医医院	353144	0	0	1	10544.4	1015.1	2547.36	4476	9.26335	6.92274	7.84281	8.40648	39	2	20	15		99	1.1	1	1	0	0	523	1.07	1	0.724949	2020	202001--	19801002	1	20200114	20200203	20	I84.201	1931.78	615.58
天水市中医医院	396474	0	0	1	5701.24	1460.8	1229.44	3542	8.64844	7.28674	7.11431	8.17245	38	1	20	90		99	1.1	1	1	0	1	730	1.3		0.785842	2021	202112--	19830520	1	20211218	20211231	13	H81.901	1021.84	207.6
天水市中医医院	404026	0	0	1	6111.72	1241.3	209.42	232	8.71796	7.12391	5.34434	5.44674	56	1	20	90		99	1.1	1	1	0	1	730	1.35		0.624779	2022	202206--	19660405	1	20220411	20220416	5	K63.504	165.63	43.79
天水市中医医院	379076	0	0	1	2875.02	2390	212.02	0	7.96381	7.77905	5.35668		64	1	20	15		99	1.1	1	1	0	1	730	1.3	1	0.674795	2021	202102--	19570124	1	20210307	20210310	3	N40.X00	68.95	143.07
天水市中医医院	396481	0	0	1	11185.7	2036.1	5214.6	1716	9.32239	7.61879	8.55922	7.44775	73	1	90	90		99	1.1	1	1	0	1	730	1.3		0.327293	2021	202112--	19480108	1	20211219	20211231	12	I63.905	4662.26	552.34
天水市中医医院	396482	0	0	1	3808.11	1798.3	1415.81	336	8.24489	7.4946	7.25546	5.81711	34	1	90	90		99	1.1	2	2	0	1	730	1.3		0.191802	2021	202112--	19870410	1	20211219	20211222	3	K85.900	1415.81	0
天水市中医医院	400983	0	0	1	4755.97	1929.5	1570.47	264	8.46716	7.56502	7.35913	5.57595	74	1	20	90		99	1.1	1	1	0	1	730	1.35		0.859556	2022	202203--	19471119	1	20220228	20220311	11	I63.905	257.64	1312.83
天水市中医医院	379446	0	0	1	5041.93	1655.1	2108.53	476	8.52554	7.41162	7.65375	6.16542	65	1	20	15		99	1.1	1	1	0	1	730	1.3	1	0.467187	2021	202102--	19550520	1	20210311	20210318	7	J84.900	1377.07	731.46
天水市中医医院	405301	0	0	1	7737.75	1819.3	1613.82	240	8.95387	7.50621	7.38636	5.48064	36	1	20	90		99	1.1	1	1	0	1	730	1.35		0.554865	2022	202205--	19860324	1	20220504	20220506	2	T60.900X00	825.2	788.62
天水市中医医院	396491	0	0	1	5477.37	1414.1	2559.77	704	8.60838	7.25425	7.84767	6.55678	82	2	20	90		99	1.1	1	1	0	1	730	1.3		0.829142	2021	202112--	19390306	1	20211219	20211229	10	I63.905	557.64	2002.13
天水市中医医院	396492	0	0	1	13151.8	2511	5618.6	4268	9.48431	7.82844	8.63384	8.3589	76	2	20	90		99	1.1	1	1	0	1	730	1.35		0.698822	2022	202201--	19450916	1	20211219	20220109	21	I20.000	2977.63	2640.97
天水市中医医院	406056	0	0	1	1850.19	878.5	233.69	240	7.52304	6.77822	5.454	5.48064	36	2	20	90		99	1.1	2	2	0	1	730	1.35		0.630771	2022	202205--	19860417	1	20220514	20220520	6	O26.900X10	174.9	58.79
天水市中医医院	396496	0	0	1	7226.27	2844.2	2140.07	1192	8.88548	7.95304	7.66859	7.08339	51	1	20	90		99	1.1	1	1	0	1	730	1.35		0.719988	2022	202201--	19701203	1	20211220	20220104	15	R10.402	933.02	1207.05
天水市中医医院	396501	0	0	1	1676.41	862.7	418.71	0	7.42441	6.76007	6.03718		56	2	20	90		99	1.1	1	1	0	1	730	1.3		0.66509	2021	202112--	19651224	1	20211220	20211221	1	I84.201	140.23	278.48
天水市中医医院	369970	0	0	1	6801.99	2538.1	305.29	1576	8.82497	7.83917	5.72126	7.36265	3	1	10	15		99	1.1	1	1	0	1	523	1.07	1	0.837723	2020	202004--	20170106	1	20201019	20201103	15	S82.600	305.29	0
天水市中医医院	405612	0	0	1	8333.81	2152.7	838.21	280	9.02808	7.67448	6.73127	5.63479	82	2	20	90		99	1.1	1	1	0	1	730	1.35		0.468973	2022	202205--	19400102	1	20220508	20220513	4	S32.000X02	593.8	244.41
天水市中医医院	347098	0	0	1	16421.3	12710.5	486.03	0	9.70634	9.45018	6.18627		50	1	20	15		99	1.1	1	1	0	0	530	1.03	1	0.742485	2019	201904--	19691029	1	20191024	20191113	20	C95.100	125.16	360.87
天水市中医医院	331262	0	0	0	2465.36	702.8	1185.56	277	7.81009	6.55507	7.07797	5.62402	0	1	90	15		99	1.1	2	2	0	0	530	1.03	1	0.189394	2019	201901--	20181012	1	20190222	20190227	5	J18.000	1185.56	0
天水市中医医院	332249	0	0	0	8715.68	3781.4	2936.48	1389	9.07288	8.23785	7.98497	7.23634	65	2	20	15		99	1.1	1	1	0	0	530	1.03	1	0.613867	2019	201901--	19530921	1	20190306	20190320	14	D50.900	1670.21	1266.27
天水市中医医院	396515	0	0	1	2332.43	1724.7	220.73	0	7.75467	7.45281	5.39694		77	2	30	90		99	1.1	1	1	0	1	730	1.3		0.718978	2021	202112--	19440926	1	20211220	20211222	2	C53.900X00	62.03	158.7
天水市中医医院	285561	0	0	0	7491.98	982.5	2406.58	1341.6	8.92159	6.8901	7.78596	7.20162	33	1	20	90		99	1.1	1	1	0	0	500	1.03	1	0.405247	2017	201702--	19830910	1	20170531	20170626	26	I84.902	2229.24	177.34
天水市中医医院	354920	0	0	1	7461.36	2083.4	1486.96	4096	8.91749	7.64176	7.30449	8.31777	53	2	20	15		99	1.1	1	1	0	1	523	1.07	1	0.908077	2020	202001--	19661225	1	20200226	20200310	13	M50.201	513.2	973.76
天水市中医医院	396520	0	0	1	5865.89	1165.6	3805.29	276	8.67691	7.06099	8.24415	5.6204	47	2	90	90		99	1.1	1	1	0	1	730	1.3		0.148769	2021	202112--	19740407	1	20211220	20211227	7	Z51.103	3474.12	331.17
天水市中医医院	367586	0	0	1	4805.22	2375.3	830.92	1360	8.47746	7.77288	6.72253	7.21524	70	1	20	15		99	1.1	1	1	0	1	523	1.07	1	0.765751	2020	202003--	19500203	1	20200907	20200914	7	M51.100X00	513.22	317.7
天水市中医医院	379993	0	0	1	19969.4	3255.2	4357.19	1800	9.90196	8.08801	8.37958	7.49554	68	2	20	15		99	1.1	2	2	0	1	730	1.3	1	0.470539	2021	202102--	19520607	1	20210318	20210405	18	S72.101	3259.99	1097.2
天水市中医医院	404317	0	0	1	7942.47	1108.7	2346.27	4098	8.97998	7.01094	7.76058	8.31825	40	2	20	90		99	1.1	1	1	0	1	730	1.35		0.762355	2022	202206--	19810909	1	20220416	20220427	11	I84.201	1531.45	814.82
天水市中医医院	396529	0	0	1	7228.95	1655.1	3584.85	280	8.88585	7.41162	8.18447	5.63479	37	1	20	90		99	1.1	1	1	0	1	730	1.35		0.111073	2022	202201--	19840603	1	20211220	20220101	12	J15.902	3435.57	149.28
天水市中医医院	404916	0	0	1	5959.92	2383.5	2215.42	0	8.69281	7.77633	7.7032		55	2	20	90		99	1.1	1	1	0	1	730	1.35		0.862135	2022	202206--	19670421	1	20220425	20220509	14	K74.602	305.43	1909.99
天水市中医医院	403154	0	0	1	3821.26	1717.3	166.96	1150	8.24834	7.44851	5.11775	7.04752	47	1	90	90		99	1.1	1	1	0	1	730	1.35		0.956483	2022	202206--	19750222	1	20220329	20220410	12	S83.601	57.31	109.65
天水市中医医院	396535	0	0	1	8477.67	1110.7	2340.77	5232	9.04519	7.01275	7.75824	8.56255	36	1	20	90		99	1.1	2	2	0	1	730	1.35		0.775103	2022	202201--	19850519	1	20211220	20220103	14	I84.201	1703.09	637.68
天水市中医医院	353565	0	0	1	1323.86	674.2	251.96	0	7.18831	6.51353	5.52927		26	2	20	15		99	1.1	2	2	0	0	523	1.07	1	0.868233	2020	202001--	19930714	1	20200124	20200127	3	O26.900X50	33.2	218.76
天水市中医医院	329563	0	0	0	5955.79	1898.2	2500.89	1185.2	8.69212	7.54866	7.8244	7.07767	79	1	20	15		99	1.1	1	1	0	0	530	1.03	1	0.52343	2019	201901--	19391017	1	20190126	20190203	8	J44.100	1756.68	744.21
天水市中医医院	404126	0	0	1	4740.54	1695.7	964.84	872	8.46391	7.43585	6.87196	6.77079	51	1	20	90		99	1.1	1	1	0	1	730	1.35		0.560844	2022	202206--	19710401	1	20220412	20220419	7	J36.X00	806.66	158.18
天水市中医医院	361482	0	0	1	17011.5	1569.2	3647.43	720	9.74165	7.35832	8.20178	6.57925	46	2	20	15		99	1.1	2	2	0	1	523	1.07	1	0.275082	2020	202002--	19731103	1	20200604	20200612	8	S42.202	3166.03	481.4
天水市中医医院	304151	0	0	0	9276.67	2686.6	4010.97	1918.6	9.13526	7.89603	8.29679	7.55935	77	2	20	90		99	1.1	1	1	0	0	510	1.03	1	0.392179	2018	201802--	19400609	1	20180403	20180418	15	I63.900	3604.12	406.85
天水市中医医院	303945	0	0	0	46638.4	4840.4	5278.75	2256.2	10.7502	8.48475	8.57144	7.72144	70	1	90	90		99	1.1	1	1	0	0	510	1.03	1	0.358219	2018	201802--	19480224	1	20180331	20180423	23	S82.100x08	4835.79	442.96
天水市中医医院	380400	0	0	1	2822.37	1970.1	383.27	0	7.94533	7.58584	5.94874		67	2	30	15		99	1.1	1	1	0	1	730	1.3	1	0.282621	2021	202101--	19531025	1	20210325	20210329	4	N85.000X00	274.95	108.32
天水市中医医院	309800	0	0	0	13885.3	2298.4	8343.89	1926	9.53859	7.73997	9.02928	7.5632	45	1	20	90		99	1.1	1	1	0	0	510	1.03	1	0.222097	2018	201803--	19721215	1	20180702	20180724	22	K74.607	7988.98	354.91
天水市中医医院	408006	0	0	1	5000.74	1401.4	702.34	2990	8.51734	7.24523	6.55442	8.00303	52	1	20	90		99	1.1	1	1	0	1	730	1.35		0.939288	2022	202206--	19700114	1	20220613	20220622	9	M51.202	224.17	478.17
天水市中医医院	396547	0	0	1	11080.5	1431	7503.05	488	9.31295	7.26613	8.92307	6.19032	61	1	20	90		99	1.1	1	1	0	1	730	1.35		0.120111	2022	202201--	19601121	1	20211220	20220103	14	C90.000X02	7031.24	471.81
天水市中医医院	369832	0	0	1	16824.8	1869.9	3061.11	1300	9.73061	7.53364	8.02653	7.17012	46	1	20	15		99	1.1	1	1	0	1	523	1.07	1	0.415961	2020	202004--	19740806	1	20201016	20201102	17	S82.000	2547.06	514.05
天水市中医医院	396550	0	0	1	4637.13	1657.5	1427.63	168	8.44185	7.41307	7.26377	5.12396	66	1	20	90		99	1.1	1	1	0	1	730	1.3		0.65257	2021	202112--	19551118	1	20211220	20211227	7	I63.801	554.37	873.26
天水市中医医院	347009	0	0	1	14318.4	2177.4	3627.29	1671	9.5693	7.68589	8.19624	7.42118	72	1	20	15		99	1.1	1	1	0	0	530	1.03	1	0.340682	2019	201904--	19461213	1	20191023	20191106	14	N40.X00	3493.26	134.03
天水市中医医院	276458	0	0	0	4884.3	1060	1555.75	423.6	8.49378	6.96602	7.34971	6.04879	67	2	20	90		99	1.1	1	1	0	0	500	1.03	1	0.293248	2017	201701--	19490427	1	20161226	20170103	8	S32.001	1398.91	156.84
天水市中医医院	343381	0	0	0	6445.57	2660	1915.07	1732	8.77115	7.88608	7.55751	7.45703	81	1	20	15		99	1.1	1	1	0	0	530	1.03	1	0.499873	2019	201903--	19380814	1	20190816	20190824	8	I25.103	1824	91.07
天水市中医医院	396557	0	0	1	5443.98	1293.9	1943.18	1476	8.60227	7.16542	7.57208	7.29709	78	1	20	90		99	1.1	1	1	0	1	730	1.3		0.477606	2021	202112--	19431005	1	20211220	20211229	9	J44.100	1786.16	157.02
天水市中医医院	388451	0	0	1	6850.23	2391.9	1583.63	576	8.83204	7.77984	7.36748	6.35611	60	1	20	15		99	1.1	1	2	0	1	730	1.3	1	0.867894	2021	202103--	19610228	1	20210723	20210805	13	D50.900	285.3	1298.33
天水市中医医院	370888	0	0	1	7867.15	2454.9	2423.95	840	8.97045	7.80584	7.79315	6.7334	37	2	20	15		99	1.1	1	1	0	1	523	1.07	1	0.592258	2020	202004--	19830204	1	20201103	20201123	20	D69.300	1330.85	1093.1
天水市中医医院	396562	0	0	1	6630.67	1297.5	3447.17	960	8.79946	7.16819	8.14531	6.86693	79	2	20	90		99	1.1	1	1	0	1	730	1.3		0.404021	2021	202112--	19421101	1	20211220	20211231	11	T87.601	2626.58	820.59
天水市中医医院	281686	0	0	0	1634.46	49.5	1078.96	218	7.39907	3.90197	6.98375	5.3845	0	2	10	90		99	1.1	1	1	0	0	500	1.03	1	0.179188	2017	201701--	20160901	1	20170322	20170331	9	Q02 02	1064.56	14.4
天水市中医医院	347446	0	0	1	7156.61	2322.1	2357.01	288	8.87579	7.75023	7.76515	5.66296	48	2	90	15		99	1.1	2	2	0	0	530	1.03	1	0.465889	2019	201904--	19710912	1	20191030	20191111	12	E11.900	1412.73	944.28
天水市中医医院	396565	0	0	1	3534.02	1153.3	1244.42	520	8.17019	7.05038	7.12642	6.25383	69	2	90	90		99	1.1	1	1	0	1	730	1.3		0.323438	2021	202112--	19520222	1	20211220	20211225	5	J44.100	1193.74	50.68
天水市中医医院	286599	0	0	0	4788.64	1081.5	2317.14	933	8.474	6.9861	7.74809	6.83841	13	1	10	90		99	1.1	1	1	0	0	500	1.03	1	0.309956	2017	201703--	20030702	1	20170618	20170701	13	M65.951	2242.74	74.4
天水市中医医院	287599	0	0	0	3637.22	852.3	2312.82	207	8.19897	6.74794	7.74622	5.33272	66	2	20	90		99	1.1	1	1	0	0	500	1.03	1	0.461791	2017	201703--	19510104	1	20170704	20170713	9	B00.001	1356.19	956.63
天水市中医医院	396577	0	0	1	5561.62	840.3	978.32	5156	8.62364	6.73376	6.88584	8.54792	44	1	20	90		99	1.1	1	1	0	1	730	1.3		0.978017	2021	202112--	19770309	1	20211220	20211230	10	G51.800X00	134.85	843.47
天水市中医医院	306909	0	0	0	6432.78	1644.1	2363.28	1520.9	8.76916	7.40495	7.76781	7.32706	61	2	20	90		99	1.1	2	2	0	0	510	1.03	1	0.452214	2018	201802--	19561214	1	20180517	20180530	13	J18.800x00	2127.7	235.58
天水市中医医院	357803	0	0	1	4440.55	1715.9	1643.65	648	8.39853	7.44769	7.40467	6.47389	70	2	20	15		99	1.1	1	1	0	1	523	1.07	1	0.447747	2020	202002--	19500115	1	20200407	20200414	7	N30.000	1265.57	378.08
天水市中医医院	384419	0	0	1	8360.44	2671.8	3502.34	808	9.03127	7.89051	8.16119	6.69456	49	2	20	15		99	1.1	1	1	0	1	730	1.3	1	0.545783	2021	202102--	19720306	1	20210524	20210607	14	D69.300	1957.83	1544.51
天水市中医医院	404809	0	0	1	5426.82	1575.5	1299.72	288	8.59911	7.36233	7.1699	5.66296	60	1	20	90		99	1.1	1	1	0	1	730	1.35		0.637694	2022	202206--	19610830	1	20220424	20220506	12	E11.900	575.24	724.48
天水市中医医院	306819	0	0	0	4268.03	1694.4	1567.13	615	8.35891	7.43508	7.357	6.42162	80	2	20	90		99	1.1	1	1	0	0	510	1.03	1	0.389963	2018	201802--	19371008	1	20180516	20180525	9	I25.901	1331.18	235.95
天水市中医医院	304788	0	0	0	8874.08	2294.5	5484.08	744	9.09089	7.73827	8.6096	6.61204	60	1	20	90		99	1.1	2	2	0	0	510	1.03	1	0.399895	2018	201802--	19570517	1	20180413	20180421	8	C20.x00	3737.5	1746.58
天水市中医医院	283343	0	0	0	2900.02	1630.3	697.62	341.2	7.97247	7.39652	6.54767	5.83247	64	2	20	90		99	1.1	1	1	0	0	500	1.03	1	0.40442	2017	201702--	19530223	1	20170420	20170427	7	N95.001	618.7	78.92
天水市中医医院	380739	0	0	1	2868.87	1573.2	376.17	464	7.96167	7.36087	5.93004	6.13988	75	2	20	15		99	1.1	1	1	0	1	730	1.3	1	0.615268	2021	202102--	19460408	1	20210330	20210406	7	K29.603	323.24	52.93
天水市中医医院	396598	0	0	1	3105.51	2089.3	421.21	408	8.04093	7.64458	6.04313	6.01127	44	2	20	90		99	1.1	1	1	0	1	730	1.3		0.492035	2021	202112--	19770324	1	20211220	20211223	3	N13.602	421.21	0
天水市中医医院	377737	0	0	1	11243.1	2425.8	2296.84	4952	9.32751	7.79392	7.73929	8.50755	53	1	20	15		99	1.1	1	1	0	1	730	1.3	1	0.932995	2021	202101--	19671106	1	20210219	20210312	21	I63.900	485.71	1811.13
天水市中医医院	348194	0	0	1	7247.42	1520.5	2867.92	3428	8.8884	7.32679	7.96134	8.13973	34	2	20	15		99	1.1	1	1	0	0	530	1.03	1	0.647746	2019	201904--	19850710	1	20191111	20191122	11	M47.900X02	2217.76	650.16
天水市中医医院	311967	0	0	0	11479.4	1739	3446.83	2318.6	9.34831	7.46107	8.14521	7.74872	60	2	20	90		99	1.1	1	1	0	0	510	1.03	1	0.658907	2018	201803--	19570929	1	20180731	20180818	18	S42.202	1966.55	1480.28
天水市中医医院	370805	0	0	1	5121.79	1953.6	766.89	336	8.54126	7.57743	6.64234	5.81711	34	2	20	15		99	1.1	2	2	0	1	523	1.07	1	0.666821	2020	202004--	19860522	1	20201102	20201107	5	D46.900	367.46	399.43
天水市中医医院	303656	0	0	0	3747.62	1541.5	1091.12	655.5	8.22888	7.34051	6.99496	6.4854	68	1	20	90		99	1.1	2	1	0	0	510	1.03	1	0.556395	2018	201802--	19500327	1	20180327	20180401	5	K92.901	774.81	316.31
天水市中医医院	396611	0	0	1	7227.44	2228.8	2377.14	3020	8.88564	7.70922	7.77365	8.01301	60	2	20	90		99	1.1	2	2	0	1	730	1.3		0.612196	2021	202112--	19610204	1	20211220	20211229	9	M35.901	2093.03	284.11
天水市中医医院	396612	0	0	1	1193.7	1014.7	42	0	7.08481	6.92235	3.73767		42	1	20	90		99	1.1	1	1	0	1	730	1.3		1	2021	202112--	19790619	1	20211220	20211223	3	I86.101	0	42
天水市中医医院	404818	0	0	1	7207.57	1109.3	1519.27	4098	8.88289	7.01148	7.32599	8.31825	26	1	20	90		99	1.1	1	1	0	1	730	1.35		0.788274	2022	202206--	19950807	1	20220424	20220507	13	I84.201	1189.32	329.95
天水市中医医院	396616	0	0	1	5033.94	1788.9	1596.04	192	8.52396	7.48936	7.37528	5.2575	55	2	20	90		99	1.1	1	1	0	1	730	1.3		0.238026	2021	202112--	19660508	1	20211220	20211228	8	D64.900	1362.44	233.6
天水市中医医院	375293	0	0	1	2942.99	755.9	1511.29	0	7.98718	6.62791	7.32072		2	1	10	15		99	1.1	1	1	0	1	730	1.3	1	0.0528754	2021	202101--	20181127	1	20210107	20210113	6	J18.000	1431.38	79.91
天水市中医医院	357112	0	0	1	10123.3	1229.2	3287.65	2919.2	9.2226	7.11412	8.09793	7.97906	44	1	20	15		99	1.1	1	1	0	1	523	1.07	1	0.544734	2020	202002--	19750422	1	20200327	20200413	17	K61.001	2825.77	461.88
天水市中医医院	356820	0	0	1	13125.3	1273.9	3149.01	680	9.4823	7.14984	8.05484	6.52209	54	1	20	15		99	1.1	1	1	0	1	523	1.07	1	0.246952	2020	202001--	19660224	1	20200323	20200331	8	M84.100X07	2883.43	265.58
天水市中医医院	396680	0	0	1	3415.25	617.6	1795.65	240	8.13601	6.42584	7.49312	5.48064	3	1	10	90		99	1.1	1	1	0	1	730	1.3		0.150507	2021	202112--	20180224	1	20211221	20211228	7	J18.000	1729.27	66.38
天水市中医医院	376038	0	0	1	5577.29	2094.7	2178.59	576	8.62646	7.64717	7.68643	6.35611	71	2	20	15		99	1.1	1	1	0	1	730	1.3	1	0.477617	2021	202101--	19491123	1	20210117	20210126	9	J15.902	1438.95	739.64
天水市中医医院	396625	0	0	1	4923.58	2854	1231.58	276	8.50179	7.95648	7.11605	5.6204	76	1	20	90		99	1.1	1	1	0	1	730	1.3		0.798027	2021	202112--	19450602	1	20211221	20211228	7	C34.900X00	304.49	927.09
天水市中医医院	396628	0	0	1	7246.88	2727.6	2042.78	888	8.88833	7.91118	7.62207	6.78897	60	2	20	90		99	1.1	1	1	0	1	730	1.35		0.502167	2022	202201--	19611102	1	20211221	20220106	16	D69.600	1459.04	583.74
天水市中医医院	282653	0	0	0	8646.17	1524.5	4549.47	1878.6	9.06487	7.32942	8.42277	7.53828	54	2	20	90		99	1.1	1	1	0	0	500	1.03	1	0.57584	2017	201702--	19621015	1	20170410	20170429	19	D69.202	2726.53	1822.94
天水市中医医院	345172	0	0	1	12462.8	3282.2	3916.33	1209	9.43051	8.09627	8.27291	7.09755	50	2	20	15		99	1.1	1	1	0	0	530	1.03	1	0.79126	2019	201904--	19690718	1	20190919	20191021	32	D61.903	1069.86	2846.47
天水市中医医院	377651	0	0	1	17437.6	2944.2	5396.15	1776	9.76638	7.98759	8.59344	7.48212	41	2	20	15		99	1.1	1	1	0	1	730	1.3	1	0.336499	2021	202102--	19790903	1	20210219	20210311	20	I84.201	4758.73	637.42
天水市中医医院	329917	0	0	0	2072.74	84	1380.74	332	7.63663	4.43082	7.23037	5.80513	6	2	90	15		99	1.1	2	2	0	0	530	1.03	1	0.222964	2019	201901--	20120807	1	20190205	20190211	6	J20.900	1330.86	49.88
天水市中医医院	378879	0	0	1	7925.5	2659.1	2920.4	1016	8.97784	7.88574	7.97948	6.92363	76	2	20	15		99	1.1	1	1	0	1	730	1.3	1	0.415179	2021	202101--	19440518	1	20210304	20210319	15	R10.402	2302.09	618.31
天水市中医医院	399519	0	0	1	1781.88	950.7	121.68	280	7.48542	6.8572	4.80139	5.63479	39	2	20	90		99	1.1	2	1	0	1	730	1.35		0.760381	2022	202202--	19830206	1	20220210	20220217	7	O02.100	96.25	25.43
天水市中医医院	332900	0	0	0	5985.58	1959.6	1955.48	763	8.69711	7.5805	7.57839	6.63726	64	2	20	15		99	1.1	2	2	0	0	530	1.03	1	0.536443	2019	201901--	19550314	1	20190314	20190325	11	H81.901	1260.17	695.31
天水市中医医院	396644	0	0	1	3279.44	1367.9	458.54	72	8.09543	7.22103	6.12805	4.27667	66	1	20	90		99	1.1	1	1	0	1	730	1.3		0.778094	2021	202112--	19550311	1	20211221	20211227	6	I84.201	117.73	340.81
天水市中医医院	400264	0	0	1	2780	1437.7	591.3	456	7.93021	7.2708	6.38232	6.12249	35	2	20	90		99	1.1	1	1	0	1	730	1.35		0.614552	2022	202202--	19860228	1	20220217	20220222	5	J04.000	403.68	187.62
天水市中医医院	322617	0	0	0	4232.57	1764.3	1101.77	855.5	8.35056	7.47551	7.00467	6.75169	45	1	20	90		99	1.1	1	1	0	0	510	1.03	1	0.582607	2018	201804--	19730606	1	20181023	20181101	9	K29.603	816.95	284.82
天水市中医医院	295084	0	0	0	8247.43	1266.9	1902.03	2031.6	9.01766	7.14433	7.55068	7.61658	42	2	20	90		99	1.1	1	1	0	0	500	1.03	1	0.646662	2017	201704--	19750504	1	20171122	20171213	21	I84.201	1389.9	512.13
天水市中医医院	399985	0	0	1	7858.6	1213.3	4592.1	584	8.96936	7.1011	8.43209	6.3699	54	2	20	90		99	1.1	1	1	0	1	730	1.35		0.180126	2022	202202--	19670326	1	20220214	20220225	11	J44.100	4243.75	348.35
天水市中医医院	278067	0	0	0	10061.9	2058	4273.91	648	9.21651	7.62949	8.36028	6.47389	67	2	20	90		99	1.1	1	1	0	0	500	1.03	2	0.215477	2017	201701--	19490704	1	20170118	20170214	27	I25.101	3861.35	412.56
天水市中医医院	297079	0	0	0	4459.66	468	2035.66	129	8.40283	6.14847	7.61858	4.85981	31	1	10	90		99	1.1	2	2	0	0	500	1.03	1	0.0706116	2017	201704--	19861219	1	20171219	20171225	6	D61.900	2011.81	23.85
天水市中医医院	396657	0	0	1	5621.69	1218.8	2744.49	576	8.63439	7.10562	7.91735	6.35611	76	1	20	90		99	1.1	1	1	0	1	730	1.3		0.51805	2021	202112--	19450918	1	20211221	20211230	9	J44.900X00	1600.31	1144.18
天水市中医医院	323350	0	0	0	4414.27	1163	2020.77	722	8.3926	7.05876	7.61123	6.58203	46	1	20	90		99	1.1	1	1	0	0	510	1.03	1	0.583454	2018	201804--	19720618	1	20181105	20181118	13	I63.900	1142.49	878.28
天水市中医医院	396660	0	0	1	53309.7	9636	9666.74	1994	10.8839	9.17326	9.17645	7.5979	73	1	20	90		99	1.1	1	1	0	1	730	1.35		0.324595	2022	202202--	19480224	1	20211221	20220207	48	M51.101+	7875.72	1791.02
天水市中医医院	396661	0	0	1	9697.67	1897.7	4719.97	2382	9.17964	7.5484	8.45956	7.7757	64	1	20	90		99	1.1	1	1	0	1	730	1.3		0.575719	2021	202112--	19570917	1	20211221	20211231	10	I63.905	3013.23	1706.74
天水市中医医院	400818	0	0	1	5315.32	2277.3	1003.02	240	8.57835	7.73075	6.91077	5.48064	62	1	20	90		99	1.1	1	1	0	1	730	1.35		0.376913	2022	202203--	19600214	1	20220225	20220307	10	I63.905	774.51	228.51
天水市中医医院	326615	0	0	0	4851.31	1901.3	1744.51	728	8.487	7.55029	7.46423	6.5903	85	1	30	90		99	1.1	1	1	0	0	510	1.03	1	0.658189	2018	201804--	19331211	1	20181221	20181229	8	I25.103	845.13	899.38
天水市中医医院	403419	0	0	1	12002.3	4036.9	4886.18	1572	9.39285	8.30323	8.49417	7.3601	77	1	30	90		99	1.1	1	1	0	1	730	1.35		0.302835	2022	202204--	19450222	1	20220401	20220416	15	K92.208	4502.42	383.76
天水市中医医院	362624	0	0	1	2034.7	1049.2	0	520	7.6181	6.95578		6.25383	6	1	10	15		99	1.1	2	2	0	1	523	1.07	1	1	2020	202002--	20131117	1	20200623	20200626	3	S42.401	0	0
天水市中医医院	305825	0	0	0	12773.9	2273.2	7904.91	1887	9.45516	7.72894	8.97524	7.54274	43	2	20	90		99	1.1	1	1	0	0	510	1.03	1	0.379649	2018	201802--	19740821	1	20180502	20180518	16	D69.403	6074.42	1830.49
天水市中医医院	396669	0	0	1	2934.26	933.3	566.96	480	7.98421	6.83873	6.34029	6.17379	65	1	20	90		99	1.1	1	1	0	1	730	1.3		0.676855	2021	202112--	19561014	1	20211221	20211229	8	I84.201	338.32	228.64
天水市中医医院	324916	0	0	0	4317.5	1288.4	214.1	841	8.37043	7.16116	5.36644	6.73459	7	1	10	90		99	1.1	1	1	0	0	510	1.03	1	0.797081	2018	201804--	20101227	1	20181127	20181210	13	S42.000	214.1	0
天水市中医医院	328438	0	0	0	12587.6	1945.5	3091.21	4435.4	9.44047	7.57327	8.03632	8.39737	52	2	20	15		99	1.1	1	1	0	0	530	1.03	1	0.639585	2019	201901--	19660403	1	20190114	20190211	28	K61.001	2712.7	378.51
天水市中医医院	396674	0	0	1	6002.29	3303.3	1196.19	0	8.6999	8.10268	7.0869		70	1	20	90		99	1.1	1	1	0	1	730	1.3		0.0377448	2021	202112--	19511014	1	20211221	20211223	2	D61.903	1151.04	45.15
天水市中医医院	396675	0	0	1	8600.53	687.3	1185.23	9360	9.05958	6.53277	7.07769	9.1442	36	1	20	90		99	1.1	1	1	0	1	730	1.35		0.989002	2022	202201--	19850624	1	20211221	20220114	24	G51.800X00	115.98	1069.25
天水市中医医院	389770	0	0	1	45018.5	3721.3	4287.04	1672	10.7148	8.22183	8.36335	7.42178	81	2	20	15		99	1.1	2	1	0	1	730	1.3	1	0.447993	2021	202103--	19400604	1	20210813	20210830	17	S72.101	3289.43	997.61
天水市中医医院	326445	0	0	0	10580.5	2024.7	5500.37	2368.4	9.26676	7.61318	8.61257	7.76997	72	1	20	15		99	1.1	2	2	0	0	530	1.03	1	0.447674	2019	201901--	19460920	1	20181219	20190104	16	N40.x00	4346.13	1154.24
天水市中医医院	400684	0	0	1	8142.73	1962.4	3788.83	1308	9.00488	7.58192	8.23981	7.17625	69	1	20	90		99	1.1	1	1	0	1	730	1.35		0.649109	2022	202203--	19530108	1	20220223	20220311	16	I63.905	1788.43	2000.4
天水市中医医院	311732	0	0	0	33828.5	8892	13858.6	3455.9	10.4291	9.09291	9.53666	8.14784	30	1	20	90		99	1.1	1	1	0	0	510	1.03	1	0.300249	2018	201803--	19880125	1	20180728	20180808	11	T50.900x00	12115.8	1742.75
天水市中医医院	396682	0	0	1	14802.6	2022	1750.12	7738	9.60256	7.61184	7.46744	8.9539	52	1	20	90		99	1.1	1	1	0	1	730	1.35		0.961911	2022	202201--	19690930	1	20211221	20220121	31	G81.000	361.39	1388.73
天水市中医医院	294195	0	0	0	2498.21	811.4	1327.81	215	7.82333	6.69876	7.19129	5.37064	4	2	10	90		99	1.1	1	2	0	0	500	1.03	1	0.180696	2017	201704--	20130918	1	20171107	20171110	3	J15.902	1264.03	63.78
天水市中医医院	307246	0	0	0	2177.76	826.3	791.46	284	7.68605	6.71696	6.67388	5.64897	7	2	10	90		99	1.1	1	1	0	0	510	1.03	1	0.513511	2018	201802--	20110104	1	20180522	20180528	6	R10.402	523.2	268.26
天水市中医医院	396688	0	0	1	5540.4	1910.1	1686.1	512	8.61982	7.55491	7.43017	6.23832	53	2	20	90		99	1.1	2	1	0	1	730	1.3		0.232928	2021	202112--	19681010	1	20211221	20211229	8	J44.100	1686.1	0
天水市中医医院	396690	0	0	1	1834.2	1161	378.2	48	7.51436	7.05704	5.93542	3.8712	80	1	90	90		99	1.1	1	1	0	1	730	1.3		0.563116	2021	202112--	19411102	1	20211221	20211223	2	R25.300X00	186.2	192
天水市中医医院	396692	0	0	1	2426.68	1172.3	614.38	72	7.79428	7.06672	6.42061	4.27667	37	1	90	90		99	1.1	1	1	0	1	730	1.3		0.221423	2021	202112--	19840205	1	20211221	20211224	3	H81.901	534.4	79.98
天水市中医医院	396693	0	0	1	9201.05	3366.7	4954.35	264	9.12707	8.12169	8.50802	5.57595	59	1	20	90		99	1.1	1	1	0	1	730	1.3		0.152073	2021	202112--	19621018	1	20211221	20211229	8	C72.900X00	4424.78	529.57
天水市中医医院	391555	0	0	1	5454.94	1130.7	2626.74	1216	8.60428	7.03059	7.8735	7.10332	72	1	20	15		99	1.1	1	1	0	1	730	1.3	1	0.316441	2021	202103--	19481108	1	20210917	20210926	9	I24.901	2626.74	0
天水市中医医院	352560	0	0	1	6567.79	1959	3176.59	504	8.78993	7.58019	8.06356	6.22258	56	1	20	15		99	1.1	1	1	0	0	523	1.07	1	0.27159	2020	202001--	19630401	1	20200107	20200118	11	M13.900	2680.98	495.61
天水市中医医院	385086	0	0	1	12446.3	798	9584.3	0	9.42918	6.68211	9.16788		29	2	10	15		99	1.1	1	1	0	1	730	1.3	2	0.0428701	2021	202102--	19910910	1	20210602	20210608	6	H35.804	9173.42	410.88
天水市中医医院	396700	0	0	1	18152.1	3940.9	6859.45	1520	9.80654	8.27916	8.83338	7.32647	59	1	20	90		99	1.1	1	1	0	1	730	1.35		0.210768	2022	202201--	19620116	1	20211222	20220105	14	K56.700	6613.33	246.12
天水市中医医院	326664	0	0	0	3462.13	1475	674.63	979.5	8.14964	7.29641	6.51416	6.88704	24	1	10	90		99	1.1	2	2	0	0	510	1.03	1	0.668291	2018	201804--	19940310	1	20181222	20181231	9	S02.102	548.69	125.94
天水市中医医院	343653	0	0	0	7347.1	2791.8	2471.5	780	8.90206	7.93444	7.81258	6.65929	66	2	20	15		99	1.1	1	1	0	0	530	1.03	1	0.465459	2019	201903--	19530604	1	20190821	20190904	14	D69.300	1738.06	733.44
天水市中医医院	396707	0	0	1	6346.99	989.5	1089.09	0	8.75574	6.8972	6.9931		24	1	10	90		99	1.1	1	1	0	1	730	1.3		0.146085	2021	202112--	19971223	1	20211222	20211227	5	Z47.000X00	929.99	159.1
天水市中医医院	348367	0	0	1	9328.92	3169.1	3176.02	858	9.14087	8.0612	8.06338	6.7546	55	2	20	15		99	1.1	1	1	0	0	530	1.03	1	0.473845	2019	201904--	19641113	1	20191113	20191128	15	D61.903	2122.52	1053.5
天水市中医医院	391425	0	0	1	22144.6	1907.4	6588.33	1750	10.0053	7.5535	8.79306	7.46737	56	2	20	90		99	1.1	1	1	0	1	730	1.3		0.405918	2021	202110--	19650828	1	20210914	20211022	38	N18.900	4953.65	1634.68
天水市中医医院	373219	0	0	1	8970.68	2686.2	3025.48	2976	9.10172	7.89588	8.01482	7.99834	53	1	20	15		99	1.1	1	1	0	1	523	1.07	1	0.557123	2020	202004--	19670215	1	20201209	20201228	19	M35.901	2657.92	367.56
天水市中医医院	370776	0	0	1	3810	1783.5	1013.7	0	8.24538	7.48633	6.92136		27	1	20	15		99	1.1	1	1	0	1	523	1.07	1	0.359712	2020	202004--	19930424	1	20201102	20201111	9	D69.000X02	649.06	364.64
天水市中医医院	401469	0	0	1	7034.32	2138.8	3310.52	602	8.85856	7.668	8.10486	6.40026	54	2	20	90		99	1.1	1	1	0	1	730	1.35		0.488171	2022	202203--	19680304	1	20220305	20220320	15	I20.000	2002.54	1307.98
天水市中医医院	289427	0	0	0	10553	1317.4	7028.25	974.2	9.26417	7.18342	8.85769	6.88162	80	1	20	90		99	1.1	2	2	0	0	500	1.03	1	0.266888	2017	201703--	19361209	1	20170806	20170822	16	I63.901	5866.69	1161.56
天水市中医医院	387916	0	0	1	7484.11	2915.2	2633.41	1192	8.92054	7.97769	7.87603	7.08339	69	2	20	15		99	1.1	1	1	0	1	730	1.3	1	0.473178	2021	202103--	19511219	1	20210715	20210728	13	R60.900	2015.31	618.1
天水市中医医院	396720	0	0	1	2984.55	898.7	699.75	794	8.0012	6.80095	6.55072	6.67708	28	2	20	90		99	1.1	1	1	0	1	730	1.3		0.690209	2021	202112--	19930108	1	20211222	20211228	6	L30.902	462.75	237
天水市中医医院	389706	0	0	1	3170.01	1880	543.41	0	8.06149	7.53903	6.29786		69	2	20	15		99	1.1	1	1	0	1	730	1.3	1	0.307944	2021	202103--	19520607	1	20210813	20210818	5	I60.900	376.07	167.34
天水市中医医院	308411	0	0	0	5391.72	1171.7	2232.02	1223	8.59262	7.06621	7.71066	7.10906	55	2	20	90		99	1.1	1	1	0	0	510	1.03	1	0.412655	2018	201802--	19630204	1	20180608	20180623	15	J44.100	2029.29	202.73
天水市中医医院	371882	0	0	1	16179.7	2644.4	5820.49	1728	9.69151	7.8802	8.66914	7.45472	76	1	20	15		99	1.1	1	1	0	1	523	1.07	1	0.250262	2020	202004--	19441020	1	20201118	20201209	21	N40.X00	5659.39	161.1
天水市中医医院	399115	0	0	1	23415.6	3808.8	3643.68	2682	10.0612	8.24507	8.20075	7.89432	85	2	20	90		99	1.1	1	1	0	1	730	1.35		0.48106	2022	202202--	19370216	1	20220207	20220224	17	S72.000	3282.65	361.03
天水市中医医院	310232	0	0	0	26231	1194.3	3612.36	40	10.1747	7.08532	8.19212	3.68888	63	2	90	90		99	1.1	2	2	0	0	510	1.03	2	0.0441085	2018	201803--	19550215	1	20180709	20180804	26	N18.900	3491.26	121.1
天水市中医医院	396727	0	0	1	8222.86	974.7	2189.46	4836	9.01467	6.88213	7.69141	8.48384	51	2	20	90		99	1.1	1	1	0	1	730	1.35		0.762339	2022	202201--	19700516	1	20211222	20220103	12	I84.201	1669.68	519.78
天水市中医医院	396731	0	0	1	1692.58	1286.5	168.08	0	7.43401	7.15968	5.12444		69	1	20	90		99	1.1	1	1	0	1	730	1.3		0	2021	202112--	19520913	1	20211222	20211224	2	K63.500	168.08	0
天水市中医医院	377771	0	0	1	4225.25	1905.4	763.55	600	8.34883	7.55245	6.63798	6.39693	51	2	20	15		99	1.1	1	1	0	1	730	1.3	1	0.71275	2021	202101--	19690813	1	20210220	20210303	11	D50.900	391.68	371.87
天水市中医医院	319272	0	0	0	7172.76	955.1	2587.66	2553	8.87805	6.86182	7.85851	7.84502	47	2	20	90		99	1.1	1	1	0	0	510	1.03	1	0.615701	2018	201803--	19710104	1	20180822	20180903	12	M51.202	1975.55	612.11
天水市中医医院	329140	0	0	0	4429.67	1300.5	1650.27	801.6	8.39608	7.1705	7.40869	6.68661	40	2	20	15		99	1.1	2	2	0	0	530	1.03	1	0.406359	2019	201901--	19780314	1	20190121	20190130	9	N75.100	1455.53	194.74
天水市中医医院	396737	0	0	1	10245.3	2808.7	6427.6	240	9.23457	7.94048	8.76836	5.48064	79	1	20	90		99	1.1	1	1	0	1	730	1.3		0.111553	2021	202112--	19420613	1	20211222	20211230	8	Z51.103	5923.81	503.79
天水市中医医院	285300	0	0	0	3432.91	1611.5	962.91	326.2	8.14116	7.38492	6.86996	5.78751	66	2	20	90		99	1.1	1	1	0	0	500	1.03	1	0.502533	2017	201702--	19500821	1	20170525	20170530	5	I27.901	641.29	321.62
天水市中医医院	404494	0	0	1	4519.43	3080.6	580.83	288	8.41614	8.03288	6.36446	5.66296	59	1	20	90		99	1.1	1	1	0	1	730	1.35		0.652061	2022	202204--	19630225	1	20220419	20220426	7	C20.X00	302.3	278.53
天水市中医医院	321975	0	0	0	9560.82	2053.9	6525.62	646	9.16543	7.6275	8.78349	6.4708	64	1	90	90		99	1.1	1	1	0	0	510	1.03	1	0.27865	2018	201804--	19540318	1	20181011	20181019	8	C15.900	5173.25	1352.37
天水市中医医院	396743	0	0	1	3914.16	1352.7	876.46	0	8.27236	7.20986	6.77589		58	2	20	90		99	1.1	1	1	0	1	730	1.3		0.390777	2021	202112--	19630528	1	20211222	20211231	9	G20.X00	533.96	342.5
天水市中医医院	396745	0	0	1	7972.03	1906.1	3941.93	1448	8.98369	7.55281	8.27943	7.27794	75	1	20	90		99	1.1	1	1	0	1	730	1.35		0.778541	2022	202201--	19460922	1	20211222	20220104	13	I24.901	1193.65	2748.28
天水市中医医院	295848	0	0	0	10492.3	2328.8	5177.44	1023.8	9.2584	7.75311	8.55207	6.93128	75	2	20	90		99	1.1	1	1	0	0	500	1.03	1	0.266589	2017	201704--	19420328	1	20171204	20171222	18	I25.103	4548.06	629.38
天水市中医医院	312641	0	0	0	29866.2	3002.6	9046.57	15075	10.3045	8.00723	9.11014	9.62079	67	1	20	90		99	1.1	1	1	0	0	510	1.03	2	0.698855	2018	201803--	19510728	1	20180809	20180929	51	I69.100x00	7264.09	1782.48
天水市中医医院	327774	0	0	0	10675.5	2802.5	2709.42	2959.6	9.27571	7.93827	7.90449	7.99281	52	2	20	15		99	1.1	1	1	0	0	530	1.03	1	0.649133	2019	201901--	19661127	1	20190107	20190128	21	K60.200	1989.07	720.35
天水市中医医院	397152	0	0	1	14090.5	2791.6	7396.55	1928	9.55325	7.93437	8.90877	7.56424	82	2	20	90		99	1.1	1	1	0	1	730	1.35		0.38329	2022	202201--	19390505	1	20211230	20220115	16	I24.901	5750.54	1646.01
天水市中医医院	396753	0	0	1	5769.77	1899.3	1639.47	264	8.66039	7.54924	7.40213	5.57595	68	2	20	90		99	1.1	1	1	0	1	730	1.35		0.291095	2022	202201--	19531116	1	20211222	20220103	12	H81.300X00	1349.38	290.09
天水市中医医院	396757	0	0	1	3966.86	1310.5	1760.36	168	8.28573	7.17816	7.47327	5.12396	56	1	20	90		99	1.1	2	1	0	1	730	1.3		0.688813	2021	202112--	19651003	1	20211222	20211229	7	H81.901	600.08	1160.28
天水市中医医院	396758	0	0	1	10965.7	2010.9	5324.26	2436	9.30252	7.60634	8.58003	7.79811	75	2	20	90		99	1.1	1	1	0	1	730	1.35		0.650925	2022	202201--	19460116	1	20211222	20220111	20	I25.900X00	2708.91	2615.35
天水市中医医院	375626	0	0	1	4266.97	1856.1	1638.37	256	8.35866	7.52623	7.40146	5.54518	57	2	20	15		99	1.1	2	1	0	1	730	1.3	1	0.503254	2021	202101--	19640124	1	20210112	20210118	6	K74.607	941.02	697.35
天水市中医医院	389143	0	0	1	3853.14	1326.4	1420.74	768	8.25664	7.19022	7.25893	6.64379	67	1	20	15		99	1.1	1	1	0	1	730	1.3	1	0.382211	2021	202103--	19530916	1	20210803	20210806	3	K56.500X00	1352.18	68.56
天水市中医医院	357449	0	0	1	5580.24	3313.7	347.54	384	8.62699	8.10582	5.85088	5.95064	55	2	20	15		99	1.1	1	1	0	1	523	1.07	1	0.602346	2020	202002--	19650410	1	20200331	20200410	10	M17.900X00	290.9	56.64
天水市中医医院	354852	0	0	1	10002.3	2579.1	4135.65	880	9.21058	7.8552	8.3274	6.77992	69	2	20	15		99	1.1	1	1	0	1	523	1.07	1	0.558169	2020	202001--	19501017	1	20200226	20200317	20	I50.900X01	2216.07	1919.58
天水市中医医院	396764	0	0	1	3886.87	1824.7	1249.67	500	8.26536	7.50917	7.13063	6.21461	67	2	90	90		99	1.1	1	1	0	1	730	1.3		0.890739	2021	202112--	19540416	1	20211222	20211228	6	I25.103	191.17	1058.5
天水市中医医院	356488	0	0	1	3774.73	1697	1427.73	480	8.23608	7.43662	7.26384	6.17379	61	2	20	15		99	1.1	2	2	0	1	523	1.07	1	0.251608	2020	202001--	19580920	1	20200319	20200323	4	C20.X00	1427.73	0
天水市中医医院	362052	0	0	1	3911.06	1987.8	1089.26	224	8.27156	7.59478	6.99325	5.41165	20	2	10	15		99	1.1	2	2	0	1	523	1.07	1	0.206616	2020	202002--	19991203	1	20200613	20200620	7	J36.X01	1041.92	47.34
天水市中医医院	341617	0	0	0	7582.94	2165.2	3396.14	1118	8.93366	7.68027	8.13039	7.0193	82	2	20	15		99	1.1	2	1	0	0	530	1.03	1	0.373843	2019	201903--	19360912	1	20190720	20190802	13	R14.X00X00	2826.56	569.58
天水市中医医院	320409	0	0	0	7979.23	2762.3	2481.63	784.5	8.9846	7.92382	7.81667	6.66505	54	2	20	90		99	1.1	1	1	0	0	510	1.03	1	0.535346	2018	201803--	19640416	1	20180910	20180918	8	D46.900	1517.62	964.01
天水市中医医院	396773	0	0	1	2497	1314	828	0	7.82285	7.18083	6.71901		7	1	10	90		99	1.1	2	2	0	1	730	1.3		0	2021	202112--	20140110	1	20211222	20211225	3	N45.906	828	0
天水市中医医院	387650	0	0	1	4705.76	2048.1	1471.66	464	8.45654	7.62467	7.29415	6.13988	14	1	10	15		99	1.1	1	1	0	1	730	1.3	1	0.671895	2021	202103--	20060901	1	20210712	20210719	7	K56.701	635.1	836.56
天水市中医医院	396776	0	0	1	4912.88	1770.8	1138.08	1020	8.49962	7.47919	7.0371	6.92756	13	1	10	90		99	1.1	2	1	0	1	730	1.35		0.804873	2022	202201--	20080407	1	20211222	20220104	13	D69.000X00	421.1	716.98
天水市中医医院	396777	0	0	1	5691.02	1929.9	1946.12	930	8.64664	7.56522	7.57359	6.83518	65	2	20	90		99	1.1	1	1	0	1	730	1.35		0.586631	2022	202201--	19560503	1	20211222	20220104	13	K21.900X00	1188.9	757.22
天水市中医医院	306028	0	0	0	8672.91	3408.7	3724.21	1086.5	9.06796	8.13409	8.22261	6.99072	83	2	90	90		99	1.1	1	1	0	0	510	1.03	1	0.549403	2018	201802--	19340629	1	20180504	20180515	11	N03.900x00	2167.69	1556.52
天水市中医医院	301699	0	0	0	7324.1	1168.2	2399.9	3069	8.89893	7.06322	7.78318	8.02911	57	2	20	90		99	1.1	1	1	0	0	510	1.03	1	0.7485	2018	201801--	19600504	1	20180228	20180312	12	M54.502	1375.43	1024.47
天水市中医医院	396783	0	0	1	40325.4	5376.5	20880.9	0	10.6047	8.58979	9.94659		80	1	20	90		99	1.1	1	1	0	1	730	1.35		0.0616586	2022	202201--	19410113	1	20211222	20220120	29	C92.000X00	19593.4	1287.49
天水市中医医院	396788	0	0	1	4569.18	3505	460.18	156	8.42709	8.16195	6.13162	5.04986	73	2	90	90		99	1.1	1	1	0	1	730	1.3		0.647457	2021	202112--	19480303	1	20211222	20211227	5	C20.X00	217.23	242.95
天水市中医医院	328783	0	0	0	6308.65	2968.4	2003.75	681	8.74968	7.99578	7.60278	6.52356	68	2	20	15		99	1.1	1	1	0	0	530	1.03	1	0.655756	2019	201901--	19500314	1	20190116	20190125	9	H81.901	924.21	1079.54
天水市中医医院	396792	0	0	1	5543.23	2281.3	1311.93	806	8.62033	7.7325	7.17925	6.69208	70	2	20	90		99	1.1	1	1	0	1	730	1.35		0.577493	2022	202201--	19511226	1	20211222	20220104	13	K29.700	894.84	417.09
天水市中医医院	379601	0	0	1	6120.27	2213.5	1373.27	2012	8.71936	7.70233	7.22495	7.60688	50	2	20	15		99	1.1	1	1	0	1	730	1.3	1	0.807794	2021	202102--	19710314	1	20210314	20210322	8	H81.901	650.67	722.6
天水市中医医院	293474	0	0	0	9668.59	1475.4	5285.79	1346.4	9.17664	7.29668	8.57278	7.20519	45	1	20	90		99	1.1	1	1	0	0	500	1.03	1	0.466113	2017	201704--	19720325	1	20171025	20171123	29	R10.402	3540.84	1744.95
天水市中医医院	396795	0	0	1	2202.45	1045.5	489.95	436	7.69733	6.95225	6.1943	6.07764	53	1	20	90		99	1.1	2	2	0	1	730	1.3		0.643404	2021	202112--	19680224	1	20211222	20211227	5	S02.400X00	330.19	159.76
天水市中医医院	296523	0	0	0	5117.96	1509.9	2339.36	878	8.54051	7.3198	7.75763	6.77765	73	2	20	90		99	1.1	1	1	0	0	500	1.03	2	0.528794	2017	201704--	19441019	1	20171212	20171222	10	I25.103	1516.04	823.32
天水市中医医院	404223	0	0	1	11974.2	2627.3	2517.51	1890	9.39051	7.87371	7.83103	7.54433	61	1	20	90		99	1.1	1	1	0	1	730	1.35		0.481968	2022	202204--	19610127	1	20220414	20220425	11	M51.100X00	2283.23	234.28
天水市中医医院	398654	0	0	1	1332.7	705.4	102.8	280	7.19496	6.55876	4.63279	5.63479	26	2	20	90		99	1.1	2	2	0	1	730	1.35		0.917032	2022	202201--	19950607	1	20220121	20220124	3	O26.900X10	31.76	71.04
天水市中医医院	360584	0	0	1	6897.26	2149.5	2933.46	616	8.83888	7.67299	7.98394	6.42325	72	1	20	15		99	1.1	1	1	0	1	523	1.07	1	0.755075	2020	202002--	19480522	1	20200522	20200606	15	I63.900	869.35	2064.11
天水市中医医院	395310	0	0	1	2271.44	898.7	352.24	902	7.72817	6.80095	5.86431	6.80461	35	1	40	90		99	1.1	1	1	0	1	730	1.3		0.93089	2021	202112--	19860228	1	20211202	20211208	6	I84.201	86.68	265.56
天水市中医医院	353578	0	0	1	4950.46	2084.2	1377.26	838	8.50724	7.64214	7.22785	6.73102	64	1	20	15		99	1.1	1	1	0	0	523	1.07	1	0.619584	2020	202001--	19551210	1	20200125	20200131	6	M48.005	842.72	534.54
天水市中医医院	377388	0	0	1	8345.63	2060	3647.63	0	9.02949	7.63046	8.20183		75	2	20	15		99	1.1	2	2	0	1	730	1.3	2	0.212708	2021	202101--	19450627	1	20210211	20210227	16	L03.300X00	2871.75	775.88
天水市中医医院	397614	0	0	1	6453.05	1234.7	790.35	472	8.77231	7.11858	6.67248	6.15698	47	1	20	90		99	1.1	1	1	0	1	730	1.35		0.373906	2022	202201--	19740906	1	20220106	20220114	8	K63.500	790.35	0
天水市中医医院	378336	0	0	1	6259.65	1828.6	1245.05	272	8.74188	7.51131	7.12693	5.6058	5	1	90	15		99	1.1	2	2	0	1	730	1.3	1	0.230203	2021	202101--	20160225	1	20210225	20210306	9	J35.300	1167.82	77.23
天水市中医医院	408010	0	0	1	2389.43	859.7	754.23	290	7.77881	6.75658	6.6257	5.66988	7	2	10	90		99	1.1	2	2	0	1	730	1.35		0.350249	2022	202206--	20140731	1	20220613	20220619	6	R10.402	678.49	75.74
天水市中医医院	371849	0	0	1	6627.72	1339.6	3370.62	680	8.79902	7.20013	8.12285	6.52209	63	2	20	15		99	1.1	1	1	0	1	523	1.07	1	0.352657	2020	202004--	19570815	1	20201118	20201128	10	J44.100	2622.14	748.48
天水市中医医院	391548	0	0	1	6302.9	1737.3	675.6	4732	8.74876	7.46009	6.5156	8.4621	59	1	20	15		99	1.1	1	1	0	1	730	1.3	1	0.990645	2021	202103--	19620717	1	20210917	20210928	11	M47.201	50.59	625.01
天水市中医医院	330493	0	0	0	3652.73	1319	1258.73	640	8.20323	7.18463	7.13786	6.46147	70	2	20	15		99	1.1	1	1	0	0	530	1.03	1	0.628573	2019	201901--	19480314	1	20190213	20190223	10	I25.901	705.24	553.49
天水市中医医院	352561	0	0	1	6468.76	1401	1306.26	4543	8.77474	7.24494	7.17492	8.42134	57	2	20	15		99	1.1	1	2	0	0	523	1.07	1	0.956059	2020	202001--	19620812	1	20200107	20200119	12	G51.003	257.02	1049.24
天水市中医医院	384661	0	0	1	3253.71	1086.8	607.91	160	8.08755	6.99099	6.41003	5.07517	31	2	20	15		99	1.1	1	1	0	1	730	1.3	1	0.437174	2021	202102--	19891222	1	20210527	20210602	6	O26.900X20	432.2	175.71
天水市中医医院	395619	0	0	1	4241.2	2697.2	1101	108	8.3526	7.89997	7.00397	4.68213	73	1	20	90		99	1.1	1	1	0	1	730	1.3		0.815029	2021	202112--	19480110	1	20211206	20211210	3	E11.200X21	223.63	877.37
天水市中医医院	386095	0	0	1	7327.3	2222.9	2252.4	704	8.89936	7.70657	7.71975	6.55678	66	2	20	15		99	1.1	1	1	0	1	730	1.3	1	0.700058	2021	202102--	19541112	1	20210618	20210630	12	I63.906	886.75	1365.65
天水市中医医院	319836	0	0	0	10004.8	2226.2	3676.63	3121	9.21082	7.70805	8.20975	8.04591	61	2	20	90		99	1.1	1	1	0	0	510	1.03	1	0.621422	2018	201803--	19570901	1	20180831	20180918	18	M35.901	2573.43	1103.2
天水市中医医院	380224	0	0	1	7131.74	2443.7	3824.04	504	8.87231	7.80127	8.24906	6.22258	36	1	20	15		99	1.1	1	1	0	1	730	1.3	1	0.11645	2021	202102--	19850204	1	20210322	20210401	10	M35.901	3824.04	0
天水市中医医院	368552	0	0	1	5162.82	2074.1	1867.92	0	8.54924	7.63728	7.53258		28	2	20	15		99	1.1	1	1	0	1	523	1.07	1	0.398197	2020	202003--	19920508	1	20200921	20200922	1	F10.001	1124.12	743.8
天水市中医医院	340595	0	0	0	14373.9	2464.2	8507.14	1595	9.57317	7.80962	9.04866	7.37463	49	2	20	15		99	1.1	1	1	0	0	530	1.03	1	0.379678	2019	201903--	19691201	1	20190707	20190724	17	R10.402	6266.58	2240.56
天水市中医医院	403882	0	0	1	6718.47	1194.2	3403.27	1128	8.81262	7.08523	8.13249	7.0282	50	2	20	90		99	1.1	2	2	0	1	730	1.35		0.265643	2022	202206--	19720403	1	20220409	20220420	11	N30.000	3327.57	75.7
天水市中医医院	323349	0	0	0	9939.09	2596.1	2569.49	3903.5	9.20423	7.86177	7.85146	8.26963	58	1	20	90		99	1.1	1	1	0	0	510	1.03	1	0.796378	2018	201804--	19600104	1	20181105	20181126	21	M54.504	1318.04	1251.45
天水市中医医院	359336	0	0	1	43639.2	2627.6	5411.86	4110	10.6837	7.87383	8.59635	8.32118	65	1	20	15		99	1.1	2	2	0	1	523	1.07	1	0.479808	2020	202002--	19550315	1	20200502	20200521	19	S22.000X06	4953.2	458.66
天水市中医医院	396850	0	0	1	7852.56	3046.3	2149.66	384	8.96859	8.02168	7.67306	5.95064	52	2	20	90		99	1.1	1	1	0	1	730	1.3		0.507381	2021	202112--	19690226	1	20211223	20211231	8	D50.900	1248.13	901.53
天水市中医医院	364193	0	0	1	14650.2	2729.3	4910.44	4736	9.59221	7.9118	8.49912	8.46295	67	1	20	15		99	1.1	1	1	0	1	523	1.07	1	0.813131	2020	202003--	19520902	1	20200720	20200811	22	I63.900	1802.62	3107.82
天水市中医医院	284128	0	0	0	4855.96	1237	2441.26	685.2	8.48796	7.12044	7.80027	6.52971	56	2	20	90		99	1.1	1	1	0	0	500	1.03	1	0.41364	2017	201702--	19600729	1	20170505	20170518	13	R55 04	1833.23	608.03
天水市中医医院	283062	0	0	0	6804.66	843	3982.96	794.8	8.82536	6.73697	8.28978	6.67809	43	1	20	90		99	1.1	1	1	0	0	500	1.03	1	0.654235	2017	201702--	19740211	1	20170416	20170502	16	G51.001	1651.98	2330.98
天水市中医医院	285178	0	0	0	7839.05	827.5	4991.65	1436.2	8.96687	6.71841	8.51552	7.26976	75	2	20	90		99	1.1	2	1	0	0	500	1.03	1	0.235317	2017	201702--	19420312	1	20170523	20170605	13	K81.004	4915.27	76.38
天水市中医医院	331321	0	0	0	8551.07	1959.8	4497.27	1333	9.05381	7.5806	8.41123	7.19519	47	1	20	15		99	1.1	1	1	0	0	530	1.03	1	0.349176	2019	201901--	19711022	1	20190222	20190308	14	K29.400	3794.48	702.79
天水市中医医院	347698	0	0	1	3015.35	1482.7	617.85	249.6	8.01147	7.30162	6.42625	5.51986	38	2	20	15		99	1.1	2	2	0	0	530	1.03	1	0.4381	2019	201904--	19801211	1	20191104	20191111	7	N81.801	487.42	130.43
天水市中医医院	283808	0	0	0	4872.46	1456.5	2393.06	593	8.49135	7.28379	7.78033	6.38519	55	1	20	90		99	1.1	1	1	0	0	500	1.03	1	0.393917	2017	201702--	19620117	1	20170428	20170508	10	I25.101	1809.8	583.26
天水市中医医院	350280	0	0	1	9910.42	2051.7	1840.32	456	9.20134	7.62642	7.51769	6.12249	34	1	20	15		99	1.1	1	1	0	0	530	1.03	1	0.341041	2019	201904--	19850210	1	20191209	20191221	12	J34.200	1513.18	327.14
天水市中医医院	283214	0	0	0	989.98	82.5	122.68	0	6.89768	4.4128	4.80958		4	1	10	90		99	1.1	1	1	0	0	500	1.03	1	1	2017	201702--	20120813	1	20170418	20170427	9	G51.801	0	122.68
天水市中医医院	347988	0	0	1	2943.73	1176.4	1003.33	284	7.98743	7.07021	6.91108	5.64897	52	1	20	15		99	1.1	2	2	0	0	530	1.03	1	0.275182	2019	201904--	19671009	1	20191107	20191113	6	N34.204	933.08	70.25
天水市中医医院	407624	0	0	1	3942.56	1952.6	1113.96	216	8.27959	7.57692	7.01568	5.37528	51	1	90	90		99	1.1	1	1	0	1	730	1.35		0.70072	2022	202206--	19710329	1	20220607	20220616	9	E11.900	398.03	715.93
天水市中医医院	286424	0	0	0	6652.89	3651.9	1710.09	604	8.80281	8.203	7.4443	6.40357	65	2	20	90		99	1.1	1	1	0	0	500	1.03	1	0.577778	2017	201702--	19520209	1	20170614	20170627	13	D50.801	977.06	733.03
天水市中医医院	401076	0	0	1	3591.13	1574.7	1246.43	0	8.18622	7.36182	7.12804		59	2	20	90		99	1.1	1	1	0	1	730	1.35		0.581356	2022	202203--	19621106	1	20220228	20220307	7	F32.902	521.81	724.62
天水市中医医院	396875	0	0	1	4776.57	1181.3	1552.27	240	8.47148	7.07437	7.34747	5.48064	51	1	20	90		99	1.1	1	1	0	1	730	1.35		0.746238	2022	202201--	19700818	1	20211224	20220103	10	I63.801	454.81	1097.46
天水市中医医院	392883	0	0	1	519.7	511.7	0	0	6.25325	6.23774			65	1	20	90		99	1.1	1	1	0	1	730	1.3			2021	202110--	19560919	1	20211018	20211018	1	K63.504	0	0
天水市中医医院	396879	0	0	1	7058.66	2730.6	1980.56	680	8.86201	7.91228	7.59114	6.52209	80	1	20	90		99	1.1	1	1	0	1	730	1.35		0.859612	2022	202201--	19410828	1	20211224	20220104	11	D64.903	373.51	1607.05
天水市中医医院	285017	0	0	0	1056.1	297	2.39	94.1	6.96234	5.69373	0.871293	4.54436	1	1	10	90		99	1.1	1	1	0	0	500	1.03	1	1	2017	201702--	20150611	1	20170520	20170522	2	S82.102	0	2.39
天水市中医医院	305612	0	0	0	10188.7	1605.5	1850.83	1508.6	9.22904	7.38119	7.52339	7.31894	27	1	20	90		99	1.1	1	1	0	0	510	1.03	1	0.569781	2018	201802--	19900927	1	20180426	20180508	12	S02.200	1445.29	405.54
天水市中医医院	296179	0	0	0	7857.67	2106.9	3340.67	981.2	8.96924	7.65297	8.11393	6.88878	80	2	20	90		99	1.1	1	1	0	0	500	1.03	2	0.299634	2017	201704--	19370117	1	20171207	20171222	15	I50.900	3026.89	313.78
天水市中医医院	376903	0	0	1	3480.43	1652	954.93	248	8.15491	7.40974	6.86164	5.51343	42	2	20	15		99	1.1	1	1	0	1	730	1.3	1	0.323053	2021	202101--	19780717	1	20210129	20210204	6	H81.901	814.32	140.61
天水市中医医院	352290	0	0	1	5234.52	2557.1	1504.42	945	8.56303	7.84663	7.31616	6.85118	63	2	20	15		99	1.1	2	2	0	0	523	1.07	1	0.737489	2020	202001--	19570107	1	20200104	20200110	6	E11.900	643	861.42
天水市中医医院	383617	0	0	1	2403.81	775.2	50.81	0	7.78481	6.65312	3.92809		67	1	90	15		99	1.1	2	2	0	1	730	1.3	1	0	2021	202102--	19540511	1	20210513	20210522	9	H11.000	50.81	0
天水市中医医院	406224	0	0	1	9882.72	3468.7	2277.42	264	9.19854	8.15154	7.7308	5.57595	54	2	90	90		99	1.1	1	1	0	1	730	1.35		0.274866	2022	202205--	19670724	1	20220516	20220528	12	I63.900	1842.87	434.55
天水市中医医院	406863	0	0	1	4570.72	2925.2	644.52	356	8.42743	7.98112	6.46851	5.87493	64	2	20	90		99	1.1	1	1	0	1	730	1.35		0.554732	2022	202205--	19570927	1	20220525	20220530	5	K29.500	445.5	199.02
天水市中医医院	294350	0	0	0	7378.36	1825.4	3744.36	406	8.90631	7.50955	8.22801	6.00635	53	2	20	90		99	1.1	1	2	0	0	500	1.03	1	0.407278	2017	201704--	19640702	1	20171109	20171123	14	H81.901	2460.01	1284.35
天水市中医医院	369535	0	0	1	17282.2	3577.4	5958.65	0	9.75743	8.18239	8.6926		77	1	20	15		99	1.1	1	1	0	1	523	1.07	1	0.144076	2020	202004--	19430915	1	20201012	20201030	18	N40.X00	5100.15	858.5
天水市中医医院	285649	0	0	0	4190.86	1008	2471.06	432	8.34066	6.91572	7.8124	6.06843	51	1	20	90		99	1.1	1	1	0	0	500	1.03	1	0.394026	2017	201702--	19660102	1	20170601	20170613	12	H81.901	1759.18	711.88
天水市中医医院	379729	0	0	1	9546.58	2402.4	5101.18	992	9.16394	7.78422	8.53723	6.89972	56	2	20	15		99	1.1	1	1	0	1	730	1.3	1	0.559627	2021	202101--	19640721	1	20210316	20210330	14	K74.607	2683.27	2417.91
天水市中医医院	389300	0	0	1	6940.47	1428.4	820.07	6180	8.84513	7.26431	6.70939	8.72907	50	2	20	15		99	1.1	1	1	0	1	730	1.3	1	0.966182	2021	202103--	19701230	1	20210806	20210820	14	M47.001+	236.73	583.34
天水市中医医院	403591	0	0	1	6183.96	1891.8	2436.56	640	8.72971	7.54528	7.79834	6.46147	75	1	20	90		99	1.1	1	1	0	1	730	1.35		0.479181	2022	202206--	19460613	1	20220406	20220416	10	J44.100	1602.33	834.23
天水市中医医院	402465	0	0	1	10249.5	1173.3	3039.19	6986	9.23498	7.06758	8.01935	8.85166	55	2	20	90		99	1.1	1	1	0	1	730	1.35		0.926758	2022	202206--	19670112	1	20220318	20220407	20	G81.000	734.26	2304.93
天水市中医医院	296185	0	0	0	6222.17	2264.9	3113.47	376.8	8.73587	7.72529	8.04349	5.93171	50	1	20	90		99	1.1	2	2	0	0	500	1.03	1	0.544731	2017	201704--	19671004	1	20171207	20171215	8	K92.901	1589.01	1524.46
天水市中医医院	377569	0	0	1	27178.2	3359.1	19111.5	1816	10.2102	8.11943	9.85805	7.50439	52	2	20	15		99	1.1	1	1	0	1	730	1.3	1	0.238825	2021	202102--	19681007	1	20210218	20210315	25	K74.607	15929.5	3182.03
天水市中医医院	294119	0	0	0	4208.28	1190.9	1987.08	630.6	8.34481	7.08246	7.59442	6.44667	57	1	20	90		99	1.1	2	2	0	0	500	1.03	1	0.589354	2017	201704--	19600602	1	20171106	20171117	11	I63.900	1074.94	912.14
天水市中医医院	302394	0	0	0	24860.6	5461.9	8237.67	3342	10.121	8.60555	9.01647	8.11432	61	2	20	90		99	1.1	2	2	0	0	510	1.03	1	0.460025	2018	201802--	19561012	1	20180309	20180419	41	C92.000x00	6252.73	1984.94
天水市中医医院	295104	0	0	0	3525.52	1392.4	1596.32	457.8	8.16778	7.23878	7.37546	6.12643	68	1	20	90		99	1.1	2	2	0	0	500	1.03	1	0.222869	2017	201704--	19490705	1	20171122	20171124	2	K92.209	1596.32	0
天水市中医医院	282841	0	0	0	9398.47	1816.5	6306.97	826.6	9.1483	7.50467	8.74941	6.71732	62	1	20	90		99	1.1	1	1	0	0	500	1.03	1	0.170875	2017	201702--	19540714	1	20170412	20170429	17	R10.401	5914.62	392.35
天水市中医医院	305476	0	0	0	7652.66	2154.9	2235.76	1633	8.94281	7.6755	7.71234	7.39817	31	2	20	90		99	1.1	1	1	0	0	510	1.03	1	0.604522	2018	201802--	19860702	1	20180424	20180523	29	R10.402	1530.01	705.75
天水市中医医院	396915	0	0	1	8441.53	3349.5	1804.03	1312	9.04092	8.11657	7.49778	7.17931	54	2	20	90		99	1.1	1	1	0	1	730	1.35		0.543448	2022	202201--	19670208	1	20211225	20220111	17	K29.100X00	1422.63	381.4
天水市中医医院	396916	0	0	1	10416.8	3273.7	5259.55	704	9.25117	8.09368	8.5678	6.55678	69	1	20	90		99	1.1	1	1	0	1	730	1.35		0.186414	2022	202201--	19520428	1	20211225	20220105	11	D61.903	4851.86	407.69
天水市中医医院	393275	0	0	1	4421.68	798.3	2249.38	288	8.39427	6.68248	7.71841	5.66296	9	1	10	90		99	1.1	1	1	0	1	730	1.3		0.201535	2021	202111--	20120716	1	20211026	20211107	12	D69.000X02	2026.01	223.37
天水市中医医院	379645	0	0	1	7856.58	2219.2	1240.68	952	8.96911	7.7049	7.12341	6.85856	80	1	30	15		99	1.1	1	1	0	1	730	1.3	1	0.593552	2021	202102--	19401211	1	20210315	20210329	14	K29.603	891.21	349.47
天水市中医医院	353317	0	0	1	9122.02	1959.6	4869.72	384	9.11845	7.5805	8.49079	5.95064	77	1	20	15		99	1.1	1	1	0	0	523	1.07	1	0.309337	2020	202001--	19420308	1	20200116	20200129	13	I50.900	3628.55	1241.17
天水市中医医院	406433	0	0	1	1987.26	1227.2	317.06	228	7.59451	7.11249	5.75909	5.42935	17	1	10	90		99	1.1	1	1	0	1	730	1.35		0.418303	2022	202206--	20041207	1	20220519	20220522	3	K52.916	317.06	0
天水市中医医院	400338	0	0	1	8286.16	1895.3	4694.86	0	9.02234	7.54713	8.45422		73	2	90	90		99	1.1	1	1	0	1	730	1.35		0.0543807	2022	202203--	19490204	1	20220219	20220305	14	I63.900	4439.55	255.31
天水市中医医院	325664	0	0	0	6085.29	1658.2	1734.09	2142	8.71363	7.41349	7.45824	7.6695	39	2	20	90		99	1.1	1	1	0	0	510	1.03	1	0.694659	2018	201804--	19791016	1	20181208	20181218	10	M35.901	1183.53	550.56
天水市中医医院	396932	0	0	1	6006.28	1219.6	2671.48	704	8.70056	7.10628	7.89039	6.55678	66	1	20	90		99	1.1	1	1	0	1	730	1.35		0.231863	2022	202201--	19551001	1	20211226	20220106	11	R09.800X09	2592.83	78.65
天水市中医医院	407428	0	0	1	8313.92	2824.1	2788.72	780	9.02569	7.94595	7.93334	6.65929	77	1	20	90		99	1.1	1	1	0	1	730	1.35		0.473988	2022	202206--	19440715	1	20220605	20220616	11	I50.900X01	1877.19	911.53
天水市中医医院	377629	0	0	1	11502.5	1439.8	2844.57	4890	9.35032	7.27226	7.95317	8.49495	60	2	20	15		99	1.1	1	1	0	1	730	1.3	1	0.740433	2021	202102--	19600411	1	20210219	20210315	24	I84.201	2007.64	836.93
天水市中医医院	346306	0	0	1	8803.64	2952.5	3683.14	856	9.08292	7.99041	8.21152	6.75227	65	2	20	15		99	1.1	1	1	0	0	530	1.03	1	0.34106	2019	201904--	19531228	1	20191011	20191029	18	M35.901	2991.02	692.12
天水市中医医院	281592	0	0	0	3712.7	890.5	1311.29	864.9	8.21951	6.79178	7.17877	6.76261	51	2	90	90		99	1.1	1	1	0	0	500	1.03	1	0.564381	2017	201701--	19660101	1	20170320	20170327	7	S82.601	947.99	363.3
天水市中医医院	350527	0	0	1	12397	2988	5616.61	1020	9.42521	8.00236	8.63348	6.92756	76	1	20	15		99	1.1	1	1	0	0	530	1.03	1	0.310127	2019	201904--	19431010	1	20191211	20191226	15	J96.900X00	4578.42	1038.19
天水市中医医院	355751	0	0	1	4349.83	705.9	850.93	2662	8.37789	6.55947	6.74633	7.88683	51	1	20	15		99	1.1	1	1	0	1	523	1.07	1	0.884051	2020	202001--	19680917	1	20200309	20200316	7	M51.202	407.32	443.61
天水市中医医院	351636	0	0	1	9913.82	1106.9	3693.82	3465.8	9.20168	7.00932	8.21442	8.1507	36	1	20	15		99	1.1	1	1	0	0	523	1.07	1	0.615889	2020	202001--	19830221	1	20191226	20200113	18	K61.001	2750.09	943.73
天水市中医医院	283996	0	0	0	8580.56	2027	5144.36	752.8	9.05725	7.61431	8.54566	6.6238	64	1	20	90		99	1.1	1	1	0	0	500	1.03	1	0.326915	2017	201702--	19520828	1	20170503	20170517	14	R10.401	3969.29	1175.07
天水市中医医院	396955	0	0	1	3254.28	1559.8	870.48	200	8.08773	7.35231	6.76904	5.29832	46	1	20	90		99	1.1	1	1	0	1	730	1.35		0.796213	2022	202201--	19750611	1	20211227	20220103	7	K25.900X00	218.15	652.33
天水市中医医院	396956	0	0	1	1507.5	485.4	542.1	210	7.31821	6.18497	6.29545	5.34711	0	1	10	90		99	1.1	1	1	0	1	730	1.3		0.303417	2021	202112--	20210401	1	20211227	20211230	3	J18.000	523.9	18.2
天水市中医医院	347983	0	0	1	7510.18	1584.4	3470.28	2368	8.92402	7.36796	8.15199	7.7698	51	2	90	15		99	1.1	1	1	0	0	530	1.03	1	0.508828	2019	201904--	19681006	1	20191107	20191118	11	R91.X00X00	2867.6	602.68
天水市中医医院	349150	0	0	1	6849.79	1233.1	2228.79	958.4	8.83197	7.11729	7.70921	6.86527	42	1	20	15		99	1.1	1	1	0	0	530	1.03	1	0.378864	2019	201904--	19770702	1	20191125	20191203	8	I84.201	1979.68	249.11
天水市中医医院	393776	0	0	1	4660	1179.8	1699.2	916	8.44677	7.0731	7.43791	6.82002	36	1	20	90		99	1.1	1	1	0	1	730	1.3		0.427807	2021	202111--	19850209	1	20211107	20211113	6	L02.402	1496.4	202.8
天水市中医医院	387840	0	0	1	5560.55	1102.1	2264.85	1174	8.62345	7.00497	7.72526	7.06817	62	2	20	15		99	1.1	1	1	0	1	730	1.3	1	0.409602	2021	202103--	19581116	1	20210714	20210725	11	J44.100	2030.29	234.56
天水市中医医院	350709	0	0	1	10686.9	2805.3	4935.63	1660	9.27678	7.93927	8.50424	7.41457	64	2	90	15		99	1.1	1	1	0	0	530	1.03	1	0.561194	2019	201904--	19550626	1	20191214	20191228	14	E11.900	2894.2	2041.43
天水市中医医院	384794	0	0	1	2144.53	1494.5	217.53	272	7.67068	7.30955	5.38234	5.6058	68	2	20	15		99	1.1	2	2	0	1	730	1.3	1	1	2021	202102--	19530214	1	20210529	20210602	4	S10.900X00	0	217.53
天水市中医医院	304457	0	0	0	6336.48	2029.2	2940.78	607	8.75408	7.6154	7.98643	6.40853	53	2	20	90		99	1.1	1	1	0	0	510	1.03	1	0.426588	2018	201802--	19640715	1	20180409	20180423	14	I67.803	2034.34	906.44
天水市中医医院	396970	0	0	1	5879.19	2876.1	1747.29	240	8.67917	7.96419	7.46582	5.48064	81	2	20	90		99	1.1	1	1	0	1	730	1.35		0.481515	2022	202201--	19400825	1	20211227	20220104	8	I25.900X00	1030.38	716.91
天水市中医医院	367438	0	0	1	7299.26	2547.6	2726.66	952	8.89553	7.84291	7.91083	6.85856	46	2	20	15		99	1.1	1	1	0	1	523	1.07	1	0.401059	2020	202003--	19731005	1	20200903	20200917	14	B18.200	2203.3	523.36
天水市中医医院	294830	0	0	0	5405.45	1463	1966.05	860.4	8.59516	7.28824	7.58378	6.7574	48	2	90	90		99	1.1	1	1	0	0	500	1.03	1	0.422063	2017	201704--	19690312	1	20171117	20171201	14	S82.400x001	1633.51	332.54
天水市中医医院	349779	0	0	1	8253.42	1871.2	1374.82	0	9.01838	7.53434	7.22608		39	1	90	15		99	1.1	1	1	0	0	530	1.03	1	0	2019	201904--	19791226	1	20191203	20191211	8	I84.201	1374.82	0
天水市中医医院	368592	0	0	1	2182.9	1183.9	435	0	7.68841	7.07657	6.07535		32	2	20	15		99	1.1	1	1	0	1	523	1.07	1	0.941172	2020	202003--	19880509	1	20200922	20200928	6	O26.900X40	25.59	409.41
天水市中医医院	396976	0	0	1	4219.62	1791.8	1099.82	512	8.3475	7.49098	7.0029	6.23832	42	2	20	90		99	1.1	1	1	0	1	730	1.35		0.929434	2022	202201--	19790419	1	20211227	20220105	9	D50.900	113.74	986.08
天水市中医医院	393649	0	0	1	1409.9	1169.9	79	80	7.25127	7.06467	4.36945	4.38203	42	1	90	90		99	1.1	1	1	0	1	730	1.3		0.720503	2021	202111--	19790411	1	20211103	20211104	1	M46.300X09	44.44	34.56
天水市中医医院	391535	0	0	1	7484.69	969.3	931.39	6178	8.92062	6.87657	6.83668	8.72875	62	2	20	15		99	1.1	1	1	0	1	730	1.3	1	0.952207	2021	202103--	19590428	1	20210916	20210930	14	M51.100X00	339.78	591.61
天水市中医医院	344822	0	0	0	6741.98	2569.7	2692.58	264	8.81611	7.85154	7.89826	5.57595	69	1	90	15		99	1.1	2	2	0	0	530	1.03	1	0.421758	2019	201903--	19491019	1	20190912	20190923	11	E11.900	1709.62	982.96
天水市中医医院	396983	0	0	1	10968.1	1251.3	2551.79	9784	9.30275	7.13194	7.84455	9.1885	50	1	20	90		99	1.1	1	2	0	1	730	1.35		0.988818	2022	202201--	19710501	1	20211227	20220121	25	G51.800X00	137.94	2413.85
天水市中医医院	326078	0	0	0	7672.23	2810.1	3826.73	600.4	8.94536	7.94098	8.24977	6.3976	73	2	20	90		99	1.1	2	2	0	0	510	1.03	1	0.216662	2018	201804--	19450524	1	20181214	20181221	7	K80.501	3467.94	358.79
天水市中医医院	389259	0	0	1	8299.49	1914	947.49	7418	9.02395	7.55695	6.85382	8.91166	57	2	20	15		99	1.1	1	1	0	1	730	1.3	1	0.971702	2021	202103--	19640404	1	20210805	20210821	16	M51.100X00	236.73	710.76
天水市中医医院	396988	0	0	1	3076.4	1510.9	526.5	584	8.03152	7.32046	6.26625	6.3699	15	2	20	90		99	1.1	1	1	0	1	730	1.35		0.933021	2022	202201--	20060907	1	20211227	20220104	8	H66.000	74.38	452.12
天水市中医医院	322485	0	0	0	5595.26	3173.1	1334.66	520	8.62967	8.06246	7.19643	6.25383	78	1	20	90		99	1.1	1	1	0	0	510	1.03	1	0.425215	2018	201804--	19400506	1	20181021	20181102	12	I25.103	1066.03	268.63
天水市中医医院	350008	0	0	1	13316.6	1151.7	4417.19	4225.6	9.49677	7.04899	8.39326	8.34892	53	1	20	15		99	1.1	1	1	0	0	530	1.03	1	0.605357	2019	201904--	19660116	1	20191205	20191226	21	I84.201	3410.82	1006.37
天水市中医医院	285063	0	0	0	7284.01	1388.5	2124.91	1294.8	8.89344	7.23598	7.66148	7.16611	39	1	20	90		99	1.1	1	1	0	0	500	1.03	1	0.689573	2017	201702--	19770607	1	20170522	20170614	23	I84.902	1061.57	1063.34
天水市中医医院	308876	0	0	0	8961.1	2308.5	5095.8	787	9.10065	7.74435	8.53617	6.66823	72	2	20	90		99	1.1	1	1	0	0	510	1.03	1	0.315323	2018	201802--	19460412	1	20180615	20180628	13	D69.300	4027.82	1067.98
天水市中医医院	386998	0	0	1	6800.95	1697.7	3908.75	0	8.82482	7.43703	8.27097		55	1	20	15		99	1.1	1	1	0	1	730	1.3	1	0.385532	2021	202103--	19660314	1	20210702	20210714	12	K74.607	2401.8	1506.95
天水市中医医院	344216	0	0	0	2303.19	596.2	1112.99	0	7.74205	6.39058	7.01481		4	1	90	15		99	1.1	2	1	0	0	530	1.03	1	0.0448162	2019	201903--	20150716	1	20190901	20190906	5	B08.501	1063.11	49.88
天水市中医医院	300027	0	0	0	2621.4	642.6	1312.8	427	7.87146	6.46552	7.17992	6.05678	6	1	90	90		99	1.1	2	1	0	0	510	1.03	1	0.262099	2018	201801--	20111001	1	20180128	20180203	6	J15.902	1283.8	29
天水市中医医院	405184	0	0	1	8635.36	3608.1	2705.26	820	9.06362	8.19094	7.90295	6.7093	66	2	20	90		99	1.1	1	1	0	1	730	1.35		0.52041	2022	202205--	19550811	1	20220430	20220517	17	R10.102	1690.68	1014.58
天水市中医医院	397003	0	0	1	3670.05	1755.3	481.25	576	8.20796	7.4704	6.17639	6.35611	32	2	20	90		99	1.1	1	1	0	1	730	1.35		0.922355	2022	202201--	19890324	1	20211228	20220107	10	D50.900	82.09	399.16
天水市中医医院	397004	0	0	1	2855.86	586.8	1358.06	192	7.95713	6.37468	7.21381	5.2575	72	1	20	90		99	1.1	1	1	0	1	730	1.35		0.857838	2022	202201--	19490920	1	20211228	20220105	8	I63.906	220.36	1137.7
天水市中医医院	347179	0	0	1	31496.6	5672.7	9252.04	5115	10.3576	8.64342	9.1326	8.53993	66	1	20	15		99	1.1	1	1	0	0	530	1.03	1	0.461488	2019	201904--	19530104	1	20191026	20191228	63	S22.300	7736.83	1515.21
天水市中医医院	354376	0	0	1	9791.49	3806	3684.49	992	9.18927	8.24433	8.21189	6.89972	62	2	90	15		99	1.1	2	1	0	1	523	1.07	1	0.419751	2020	202001--	19571116	1	20200218	20200302	13	R10.402	2713.53	970.96
天水市中医医院	340202	0	0	0	5909.64	1855.1	2169.04	975	8.68434	7.52569	7.68204	6.88244	75	1	20	15		99	1.1	1	1	0	0	530	1.03	1	0.627352	2019	201903--	19440318	1	20190701	20190712	11	K52.907	1171.62	997.42
天水市中医医院	384062	0	0	1	13951.2	1244.9	12174.8	200	9.54332	7.12681	9.40712	5.29832	46	1	90	15		99	1.1	1	1	0	1	730	1.3	1	0.0258081	2021	202102--	19741104	1	20210519	20210524	5	C71.900	12055.4	119.37
天水市中医医院	406190	0	0	1	1655.7	554.2	503	200	7.41198	6.31753	6.22059	5.29832	2	1	90	90		99	1.1	1	1	0	1	730	1.35		0.408193	2022	202205--	20190917	1	20220516	20220520	4	A09.903	416.04	86.96
天水市中医医院	325595	0	0	0	37632.3	3185.1	20092.7	10482.9	10.5356	8.06624	9.90811	9.2575	76	1	20	15		99	1.1	1	1	0	0	530	1.03	1	0.500464	2019	201901--	19420913	1	20181207	20190130	54	I63.900	15273.6	4819.07
天水市中医医院	361963	0	0	1	8226.04	2444.5	3141.84	768	9.01506	7.8016	8.05256	6.64379	67	1	20	15		99	1.1	1	1	0	1	523	1.07	1	0.493593	2020	202002--	19521120	1	20200611	20200628	17	I50.900X01	1979.97	1161.87
天水市中医医院	397018	0	0	1	4711.54	8.6	296.94	6232	8.45777	2.15176	5.69353	8.73745	53	2	20	90		99	1.1	1	1	0	1	730	1.35		0.993756	2022	202201--	19680712	1	20211228	20220108	11	M47.001+	40.77	256.17
天水市中医医院	388323	0	0	1	4048.55	1892.5	936.55	304	8.30611	7.54565	6.8422	5.71703	41	1	20	15		99	1.1	1	1	0	1	730	1.3	1	0.396397	2021	202103--	19800521	1	20210721	20210729	8	R10.402	748.8	187.75
天水市中医医院	345737	0	0	1	4371.66	1465.6	1282.06	336	8.3829	7.29002	7.15622	5.81711	32	2	20	15		99	1.1	1	1	0	0	530	1.03	1	0.443692	2019	201904--	19861228	1	20190930	20191014	14	J15.903	900.14	381.92
天水市中医医院	376471	0	0	1	1760.95	959.4	344.55	0	7.47361	6.86631	5.84224		28	2	20	15		99	1.1	2	2	0	1	730	1.3	1	0.436221	2021	202101--	19920828	1	20210122	20210127	5	K52.910	194.25	150.3
天水市中医医院	359439	0	0	1	6337.55	224	1295.57	0	8.75425	5.41165	7.16671		65	2	20	15		99	1.1	1	1	0	1	523	1.07	1	0.0976404	2020	202002--	19541218	1	20200504	20200511	7	K63.500	1169.07	126.5
天水市中医医院	294026	0	0	0	8329.6	890.4	3482.5	1277	9.02757	6.79167	8.15551	7.15227	76	1	20	90		99	1.1	1	1	0	0	500	1.03	1	0.296947	2017	201704--	19410922	1	20171104	20171124	20	J96.900	3346.18	136.32
天水市中医医院	346591	0	0	1	8299.04	817.5	6264.74	0	9.0239	6.70625	8.74269		56	2	20	15		99	1.1	1	1	0	0	530	1.03	1	0.0712879	2019	201904--	19631011	1	20191015	20191022	7	H34.100	5818.14	446.6
天水市中医医院	331288	0	0	0	6103.94	804.1	1548.24	554.6	8.71669	6.68972	7.34487	6.31825	26	2	20	15		99	1.1	1	1	0	0	530	1.03	1	0.286394	2019	201901--	19920328	1	20190222	20190302	8	O26.900x50	1500.6	47.64
天水市中医医院	375899	0	0	1	4248.78	3133.2	744.58	0	8.35439	8.04981	6.61282		55	2	20	15		99	1.1	2	2	0	1	730	1.3	1	0	2021	202101--	19650305	1	20210115	20210118	3	C20.X00	744.58	0
天水市中医医院	289769	0	0	0	2138.02	1276.8	485.52	171.2	7.66764	7.15211	6.18522	5.14283	80	2	20	90		99	1.1	2	2	0	0	500	1.03	1	0.302214	2017	201703--	19361012	1	20170811	20170813	2	I50.903	458.25	27.27
天水市中医医院	374481	0	0	1	7910.11	2446.5	2174.11	2528	8.9759	7.80241	7.68437	7.83518	66	1	20	15		99	1.1	2	1	0	1	730	1.3	1	0.924744	2021	202101--	19541018	1	20201228	20210108	11	I63.900	353.86	1820.25
天水市中医医院	370975	0	0	1	6556.99	2174	1870.99	1392	8.78829	7.68432	7.53422	7.2385	35	1	20	15		99	1.1	1	1	0	1	523	1.07	1	0.594967	2020	202004--	19850818	1	20201104	20201124	20	K76.000	1321.62	549.37
天水市中医医院	352094	0	0	1	10257.8	2062.8	3399.81	667	9.2358	7.63182	8.13147	6.50279	31	1	90	15		99	1.1	2	2	0	0	523	1.07	1	0.559126	2020	202001--	19880623	1	20200102	20200113	11	Z47.000X00	1792.95	1606.86
天水市中医医院	397034	0	0	1	4495.17	1965.7	1184.47	144	8.41076	7.5836	7.07705	4.96981	51	2	20	90		99	1.1	1	1	0	1	730	1.35		0.868857	2022	202201--	19701123	1	20211228	20220103	6	H81.901	174.22	1010.25
天水市中医医院	378945	0	0	1	97400.8	4134.4	11850.1	4680	11.4866	8.3271	9.38009	8.45105	58	1	20	15		99	1.1	1	1	0	1	730	1.3	1	0.472145	2021	202102--	19630211	1	20210305	20210415	41	M17.900X00	8725.49	3124.59
天水市中医医院	333401	0	0	0	4966.02	514.7	1925.32	2071	8.51037	6.24358	7.56285	7.63579	58	2	20	15		99	1.1	1	1	0	0	530	1.03	1	0.713667	2019	201901--	19610202	1	20190320	20190329	9	M50.201	1144.28	781.04
天水市中医医院	356507	0	0	1	12298.7	1495.4	2620.56	3809.2	9.41725	7.31015	7.87114	8.24517	42	1	20	15		99	1.1	1	1	0	1	523	1.07	1	0.654057	2020	202002--	19780213	1	20200319	20200413	25	I84.201	2224.33	396.23
天水市中医医院	281951	0	0	0	10556.5	1846	6753.74	506	9.2645	7.52078	8.81785	6.22654	68	1	20	90		99	1.1	1	1	0	0	500	1.03	1	0.426486	2017	201702--	19490406	1	20170327	20170424	28	C91.001	4163.56	2590.18
天水市中医医院	320291	0	0	0	8541.16	2108.6	4993.56	764	9.05265	7.65378	8.5159	6.63857	31	1	20	90		99	1.1	2	2	0	0	510	1.03	1	0.156842	2018	201803--	19870517	1	20180907	20180922	15	K85.900	4854.53	139.03
天水市中医医院	389281	0	0	1	19160.1	1907.8	2935.7	250	9.86059	7.55371	7.9847	5.52146	41	1	20	15		99	1.1	1	1	0	1	730	1.3	1	0.130995	2021	202103--	19800613	1	20210805	20210823	18	S82.000	2768.39	167.31
天水市中医医院	309641	0	0	0	6045.61	1897.3	2597.81	939	8.70709	7.54819	7.86242	6.84482	77	1	30	90		99	1.1	1	1	0	0	510	1.03	1	0.619592	2018	201803--	19410310	1	20180628	20180712	14	I63.900	1345.43	1252.38
天水市中医医院	330685	0	0	0	8154.78	2254.7	2604.58	2556	9.00636	7.72077	7.86503	7.8462	63	1	20	15		99	1.1	1	1	0	0	530	1.03	1	0.738832	2019	201901--	19550626	1	20190215	20190303	16	G45.900x00	1347.78	1256.8
天水市中医医院	397048	0	0	1	33120.1	1454.5	4081.67	2352	10.4079	7.28242	8.31426	7.76302	54	2	90	90		99	1.1	1	1	0	1	730	1.35		0.492647	2022	202201--	19670404	1	20211228	20220122	25	M17.900X00	3264.14	817.53
天水市中医医院	365619	0	0	1	2760.16	815.5	1277.66	0	7.92304	6.7038	7.15279		3	1	10	15		99	1.1	2	1	0	1	523	1.07	1	0.0435562	2020	202003--	20161103	1	20200808	20200814	6	A09.900X00	1222.01	55.65
天水市中医医院	390535	0	0	1	4915.68	1790.7	2605.48	296	8.50019	7.49036	7.86537	5.69036	71	2	20	15		99	1.1	2	2	0	1	730	1.3	1	0.71446	2021	202103--	19500912	1	20210828	20210831	3	Z51.102	828.49	1776.99
天水市中医医院	401962	0	0	1	4692.27	1350.7	1495.57	240	8.45367	7.20838	7.31026	5.48064	71	2	20	90		99	1.1	1	1	0	1	730	1.35		0.363304	2022	202203--	19510106	1	20220311	20220321	10	H81.300X00	1105.03	390.54
天水市中医医院	393115	0	0	1	4860.33	2456.7	612.63	1892	8.48886	7.80657	6.41776	7.54539	63	2	20	90		99	1.1	1	1	0	1	730	1.3		0.755401	2021	202110--	19580101	1	20211022	20211030	8	M35.901	612.63	0
天水市中医医院	397054	0	0	1	6300.39	1557.5	888.39	0	8.74837	7.35084	6.78941		51	1	20	90		99	1.1	1	1	0	1	730	1.35		0	2022	202201--	19700926	1	20211228	20220103	6	K63.500	888.39	0
天水市中医医院	397055	0	0	1	5182.73	3192.8	981.93	24	8.55309	8.06865	6.88952	3.17805	77	1	20	90		99	1.1	1	1	0	1	730	1.3		0.12474	2021	202112--	19440407	1	20211228	20211230	2	K52.905	880.45	101.48
天水市中医医院	330753	0	0	0	6023.63	2668.3	2326.33	543	8.70345	7.8892	7.75205	6.29711	48	2	20	15		99	1.1	2	2	0	0	530	1.03	1	0.357261	2019	201901--	19700505	1	20190215	20190225	10	M81.900	1844.23	482.1
天水市中医医院	406671	0	0	1	5988.37	1517.7	2472.67	1200	8.69757	7.32495	7.81305	7.09008	65	2	20	90		99	1.1	2	1	0	1	730	1.35		0.630166	2022	202206--	19570515	1	20220523	20220605	13	I20.000	1358.28	1114.39
天水市中医医院	343859	0	0	0	11030.1	1101.7	2097.72	5096.6	9.30838	7.00461	7.64861	8.53633	53	2	20	15		99	1.1	1	1	0	0	530	1.03	1	0.778509	2019	201903--	19660815	1	20190826	20190920	25	I84.201	1593.48	504.24
天水市中医医院	397059	0	0	1	9408.67	1260.3	1820.17	7412	9.14939	7.13911	7.50669	8.91086	26	2	20	90		99	1.1	1	1	0	1	730	1.35		0.875048	2022	202201--	19950521	1	20211228	20220119	22	K61.001	1153.58	666.59
天水市中医医院	345395	0	0	1	5839.29	1988.5	2396.79	789	8.67236	7.59514	7.78189	6.67077	77	1	20	15		99	1.1	1	1	0	0	530	1.03	1	0.396574	2019	201904--	19420614	1	20190924	20191004	10	I63.900	1922.39	474.4
天水市中医医院	304470	0	0	0	2126.25	1056.8	366.45	283.5	7.66212	6.963	5.90386	5.64721	55	2	20	90		99	1.1	2	1	0	0	510	1.03	1	0.622463	2018	201802--	19620515	1	20180409	20180419	10	R10.402	245.38	121.07
天水市中医医院	400919	0	0	1	4708.81	1425.2	2145.61	360	8.45719	7.26207	7.67118	5.8861	91	1	20	90		99	1.1	1	1	0	1	730	1.35		0.438791	2022	202203--	19300424	1	20220226	20220304	6	I50.907	1406.17	739.44
天水市中医医院	397064	0	0	1	6157.28	895.3	1457.98	3606	8.72539	6.79716	7.28481	8.19035	42	1	20	90		99	1.1	1	1	0	1	730	1.35		0.813082	2022	202201--	19790621	1	20211228	20220111	14	M54.400	946.55	511.43
天水市中医医院	397065	0	0	1	5649.76	918.6	726.86	396	8.63937	6.82285	6.58873	5.98141	26	2	20	90		99	1.1	2	2	0	1	730	1.35		0.400834	2022	202201--	19950204	1	20211228	20220107	10	O26.900X50	672.78	54.08
天水市中医医院	376987	0	0	1	39574.8	3991.5	2495.66	392	10.5859	8.29192	7.82231	5.97126	82	2	20	15		99	1.1	2	2	0	1	730	1.3	1	0.442528	2021	202101--	19381115	1	20210131	20210208	8	I25.500	1609.79	885.87
天水市中医医院	396240	0	0	1	3561.5	1510.5	778	72	8.17794	7.3202	6.65673	4.27667	51	1	20	90		99	1.1	1	1	0	1	730	1.3		0.850624	2021	202112--	19701006	1	20211215	20211224	9	I10.X00X03	126.97	651.03
天水市中医医院	376138	0	0	1	13434.2	3900.7	3408.67	4160	9.50556	8.26891	8.13408	8.33327	74	1	20	15		99	1.1	1	1	0	1	730	1.3	1	0.782889	2021	202101--	19460910	1	20210118	20210203	16	H81.901	1643.24	1765.43
天水市中医医院	293915	0	0	0	6800.99	2472.4	3095.39	715.2	8.82482	7.81294	8.03767	6.57256	59	2	20	90		99	1.1	1	1	0	0	500	1.03	1	0.400925	2017	201704--	19580714	1	20171102	20171116	14	H81.901	2282.83	812.56
天水市中医医院	403070	0	0	1	7136.47	2395.8	2275.07	704	8.87297	7.78147	7.72977	6.55678	66	2	20	90		99	1.1	1	1	0	1	730	1.35		0.430537	2022	202204--	19560111	1	20220328	20220408	11	I50.900X01	1696.47	578.6
天水市中医医院	397072	0	0	1	4591.58	1546.9	330.88	0	8.43198	7.34401	5.80176		0	2	10	90		99	1.1	2	1	0	1	730	1.35		0	2022	202201--	20211229	1	20211229	20220104	6	P96.800X90	330.88	0
天水市中医医院	281912	0	0	0	3954.01	1265.5	2180.21	316.8	8.28249	7.14322	7.68718	5.75827	68	2	90	90		99	1.1	1	1	0	0	500	1.03	1	0.177576	2017	201702--	19490313	1	20170327	20170403	7	C77.401	2053.6	126.61
天水市中医医院	405259	0	0	1	7860.81	1709.9	3582.71	640	8.96964	7.44419	8.18388	6.46147	71	2	20	90		99	1.1	1	1	0	1	730	1.35		0.533491	2022	202206--	19510226	1	20220503	20220513	10	I42.000X01	1969.93	1612.78
天水市中医医院	354892	0	0	1	6897.34	846.8	3980.94	2320	8.83889	6.74146	8.28927	7.74932	63	1	20	15		99	1.1	2	1	0	1	523	1.07	1	0.368199	2020	202001--	19561008	1	20200226	20200305	8	H35.300X01	3980.94	0
天水市中医医院	384804	0	0	1	6078.87	2444.3	1462.57	1468	8.71257	7.80151	7.28795	7.29166	69	1	90	15		99	1.1	1	1	0	1	730	1.3	1	0.627905	2021	202102--	19510617	1	20210529	20210607	9	M51.202	1090.45	372.12
天水市中医医院	346264	0	0	1	6325.49	2688.2	1748.89	862.8	8.75234	7.89663	7.46674	6.76018	45	2	20	15		99	1.1	2	2	0	0	530	1.03	1	0.453163	2019	201904--	19741012	1	20191010	20191022	12	R10.402	1428.17	320.72
天水市中医医院	318963	0	0	0	10215.5	2779.8	4804.24	2075	9.23167	7.93013	8.47725	7.63772	66	1	20	90		99	1.1	1	1	0	0	510	1.03	1	0.526929	2018	201803--	19520506	1	20180817	20180830	13	I63.900	3254.37	1549.87
天水市中医医院	397081	0	0	1	5998.34	1554.3	659.04	4914	8.69924	7.34878	6.49078	8.49984	59	1	20	90		99	1.1	2	2	0	1	730	1.35		0.993569	2022	202201--	19620821	1	20211229	20220111	13	M47.201	35.84	623.2
天水市中医医院	374377	0	0	1	12599.9	1463	4820.92	1288	9.44145	7.28824	8.48072	7.16085	42	1	20	15		99	1.1	1	1	0	1	730	1.3	1	0.449695	2021	202101--	19780918	1	20201225	20210112	18	K29.603	3361.77	1459.15
天水市中医医院	397084	0	0	1	5732.92	1626.3	2339.62	1056	8.65398	7.39406	7.75774	6.96224	68	2	20	90		99	1.1	1	1	0	1	730	1.35		0.637916	2022	202201--	19531028	1	20211229	20220110	12	I25.500	1229.5	1110.12
天水市中医医院	398169	0	0	1	2873.75	2244.7	342.05	64	7.96337	7.71633	5.83496	4.15888	55	1	20	90		99	1.1	1	1	0	1	730	1.35		0.296146	2022	202201--	19660209	1	20220113	20220115	2	R10.402	285.8	56.25
天水市中医医院	397087	0	0	1	6120.8	1874.7	2348.1	1040	8.71945	7.5362	7.76136	6.94698	55	1	20	90		99	1.1	1	1	0	1	730	1.35		0.423317	2022	202201--	19661109	1	20211229	20220108	10	J98.414	1953.86	394.24
天水市中医医院	322906	0	0	0	7287.6	1007.8	1637.8	877	8.89393	6.91552	7.40111	6.77651	8	1	90	90		99	1.1	2	2	0	0	510	1.03	1	0.415206	2018	201804--	20100705	1	20181029	20181105	7	S42.401	1470.64	167.16
天水市中医医院	365768	0	0	1	6418.56	2674.4	1152.36	1120	8.76695	7.89148	7.04957	7.02108	67	2	20	15		99	1.1	1	1	0	1	523	1.07	1	0.602827	2020	202003--	19530309	1	20200810	20200827	17	D53.100X00	902.52	249.84
天水市中医医院	365694	0	0	1	15767.9	3393.5	3761.02	736	9.66573	8.12962	8.23245	6.60123	39	2	20	15		99	1.1	1	1	0	1	523	1.07	1	0.271533	2020	202003--	19801226	1	20200810	20200831	21	M65.906	3275.93	485.09
天水市中医医院	397095	0	0	1	5668.75	1079.5	860.45	320	8.64272	6.98425	6.75746	5.76832	27	2	20	90		99	1.1	1	1	0	1	730	1.35		0.314355	2022	202201--	19950103	1	20211229	20220104	6	O26.900X50	809.37	51.08
天水市中医医院	403031	0	0	1	15092.1	1780.3	9408.82	144	9.62193	7.48454	9.1494	4.96981	47	1	20	90		99	1.1	1	1	0	1	730	1.35		0.0853319	2022	202206--	19741104	1	20220328	20220405	8	C71.100	8737.66	671.16
天水市中医医院	323442	0	0	0	3466.99	2253.2	702.29	264	8.15104	7.72011	6.55435	5.57595	70	2	90	90		99	1.1	2	2	0	0	510	1.03	1	0.632181	2018	201804--	19481010	1	20181106	20181112	6	H81.901	355.42	346.87
天水市中医医院	319428	0	0	0	6101.16	1924	2082.66	742	8.71623	7.56216	7.6414	6.60935	45	1	20	90		99	1.1	1	1	0	0	510	1.03	1	0.276759	2018	201803--	19721014	1	20180824	20180905	12	S06.700x00	2042.91	39.75
天水市中医医院	400522	0	0	1	9484.42	1094.9	2627.42	512	9.15741	6.99842	7.87376	6.23832	50	1	20	90		99	1.1	2	2	0	1	730	1.35		0.185009	2022	202203--	19711119	1	20220221	20220301	8	Z47.001	2558.6	68.82
天水市中医医院	292441	0	0	0	10008.3	154	8746.69	36	9.21117	5.03695	9.07643	3.58352	37	1	20	90		99	1.1	2	2	0	0	500	1.03	2	0.00409897	2017	201704--	19791023	1	20171006	20171103	28	M35.901	8746.69	0
天水市中医医院	397104	0	0	1	12010	2837.9	6249.46	0	9.39349	7.95082	8.74025		48	2	90	90		99	1.1	1	1	0	1	730	1.35		0.317603	2022	202201--	19730707	1	20211229	20220115	17	Z51.500X00	4264.61	1984.85
天水市中医医院	397105	0	0	1	1857.18	573.4	385.78	864	7.52681	6.35158	5.95527	6.76157	41	2	20	90		99	1.1	1	2	0	1	730	1.35		0.946735	2022	202201--	19800921	1	20211229	20220101	3	M23.308	66.57	319.21
天水市中医医院	360719	0	0	1	6858.02	3520.8	903.22	0	8.83317	8.16644	6.80597		75	2	20	15		99	1.1	1	1	0	1	523	1.07	1	0.713824	2020	202002--	19441109	1	20200524	20200602	9	D64.903	258.48	644.74
天水市中医医院	349088	0	0	1	18084.8	9965	4113.99	0	9.80283	9.20683	8.32215		63	1	20	15		99	1.1	1	1	0	0	530	1.03	1	0.318394	2019	201904--	19561110	1	20191124	20191205	11	D61.900	2804.12	1309.87
天水市中医医院	404278	0	0	1	3156.7	2060.2	380.5	72	8.05728	7.63056	5.94149	4.27667	49	2	20	90		99	1.1	1	1	0	1	730	1.35		0.34263	2022	202206--	19730101	1	20220415	20220418	3	H81.300X00	297.46	83.04
天水市中医医院	396378	0	0	1	10355.4	1553.6	5317.46	1560	9.24526	7.34833	8.57875	7.35244	77	2	20	90		99	1.1	1	1	0	1	730	1.3		0.30996	2021	202112--	19440120	1	20211216	20211231	15	J44.100	4745.72	571.74
天水市中医医院	319902	0	0	0	4067.88	1353.2	1184.98	982.2	8.31088	7.21023	7.07748	6.88979	44	1	20	90		99	1.1	2	1	0	0	510	1.03	1	0.500831	2018	201803--	19740811	1	20180901	20180911	10	J45.900x00	1081.79	103.19
天水市中医医院	373283	0	0	1	5703.38	2905.2	1007.18	880	8.64881	7.97426	6.91491	6.77992	67	2	20	15		99	1.1	2	2	0	1	523	1.07	1	0.673386	2020	202004--	19530107	1	20201210	20201221	11	N85.800X00	616.38	390.8
天水市中医医院	342431	0	0	0	4128.38	1982.9	689.48	896	8.32564	7.59232	6.53594	6.79794	60	2	20	15		99	1.1	1	1	0	0	530	1.03	2	0.640645	2019	201903--	19590403	1	20190801	20190809	8	E04.101	569.75	119.73
天水市中医医院	280000	0	0	0	3458.1	402	717.1	66	8.14847	5.99645	6.57522	4.18965	30	2	20	90		99	1.1	1	1	0	0	500	1.03	1	0.329639	2017	201701--	19860316	1	20170221	20170228	7	O47.901	524.96	192.14
天水市中医医院	397127	0	0	1	5969.21	1742.2	2692.01	24	8.69437	7.4629	7.89804	3.17805	56	1	20	90		99	1.1	2	2	0	1	730	1.35		0.0703753	2022	202201--	19650308	1	20211229	20220110	12	N45.907	2524.87	167.14
天水市中医医院	280828	0	0	0	4979.29	1562	2264.19	580.2	8.51304	7.35372	7.72497	6.36337	67	1	20	90		99	1.1	1	1	0	0	500	1.03	1	0.625322	2017	201701--	19490920	1	20170306	20170318	12	D69.402	1065.73	1198.46
天水市中医医院	348233	0	0	1	23879.2	4172.1	11047.7	517.6	10.0808	8.33617	9.30997	6.2492	63	2	20	15		99	1.1	2	2	0	0	530	1.03	1	0.0598386	2019	201904--	19551207	1	20191111	20191127	16	K80.202	10873.2	174.45
天水市中医医院	397132	0	0	1	7902.5	2438.3	2080.1	0	8.97493	7.79906	7.64017		65	2	20	90		99	1.1	2	2	0	1	730	1.35		0.0495168	2022	202201--	19560917	1	20211229	20220110	12	K56.700	1977.1	103
天水市中医医院	292153	0	0	0	9488.17	1414.4	2306.97	1743	9.1578	7.25446	7.74369	7.46336	14	1	10	90		99	1.1	1	1	0	0	500	1.03	1	0.473959	2017	201704--	20021114	1	20170926	20171008	12	S42.301	2130.45	176.52
天水市中医医院	346514	0	0	1	9733.2	1366.8	2535.1	472	9.1833	7.22023	7.83799	6.15698	25	1	10	15		99	1.1	2	2	0	0	530	1.03	1	0.18048	2019	201904--	19931209	1	20191014	20191021	7	Z47.000X00	2464.38	70.72
天水市中医医院	397137	0	0	1	6919.09	1337.7	804.99	0	8.84204	7.19871	6.69083		51	1	20	90		99	1.1	1	1	0	1	730	1.35		0	2022	202201--	19701110	1	20211230	20220105	6	K63.500	804.99	0
天水市中医医院	376508	0	0	1	3566.81	710.7	1821.91	0	8.17943	6.56625	7.50764		0	1	10	15		99	1.1	1	1	0	1	730	1.3	1	0	2021	202101--	20201122	1	20210122	20210131	9	J18.000	1821.91	0
天水市中医医院	397140	0	0	1	9423.82	2114.5	4100.72	1828	9.151	7.65657	8.31892	7.51098	65	2	20	90		99	1.1	1	1	0	1	730	1.35		0.647696	2022	202201--	19560405	1	20211230	20220115	16	I20.000	2088.71	2012.01
天水市中医医院	304823	0	0	0	5035.96	970.2	2404.36	872	8.52436	6.8775	7.78504	6.77079	64	1	20	90		99	1.1	2	1	0	0	510	1.03	1	0.717659	2018	201802--	19540419	1	20180414	20180427	13	H34.802	925.05	1479.31
天水市中医医院	346787	0	0	1	2885.91	802.3	864.61	448	7.9676	6.68748	6.76228	6.10479	12	2	10	15		99	1.1	1	1	0	0	530	1.03	1	0.459047	2019	201904--	20070528	1	20191019	20191028	9	D69.004	710.06	154.55
天水市中医医院	367648	0	0	1	3937.1	1129.3	1598.3	0	8.2782	7.02935	7.3767		65	1	20	15		99	1.1	2	2	0	1	523	1.07	1	0.167297	2020	202003--	19550606	1	20200907	20200916	9	C20.X00	1330.91	267.39
天水市中医医院	286191	0	0	0	3339.5	1034.5	1171.65	554.3	8.11358	6.94167	7.06617	6.31771	45	1	10	90		99	1.1	1	1	0	0	500	1.03	1	0.360694	2017	201702--	19710825	1	20170610	20170619	9	J96.101	1103.41	68.24
天水市中医医院	378579	0	0	1	5755.82	1624.1	2531.22	612	8.65797	7.39271	7.83646	6.41673	80	2	20	15		99	1.1	1	1	0	1	730	1.3	1	0.389247	2021	202102--	19400615	1	20210301	20210310	9	J44.100	1919.73	611.49
天水市中医医院	397156	0	0	1	6754.36	1345.9	1286.56	0	8.81794	7.20482	7.15973		49	2	20	90		99	1.1	1	1	0	1	730	1.35		0	2022	202201--	19720820	1	20211230	20220107	8	S52.201	1286.56	0
天水市中医医院	365726	0	0	1	5843.03	2795.2	1569.83	552	8.67301	7.93566	7.35872	6.31355	49	1	20	15		99	1.1	1	1	0	1	523	1.07	1	0.489931	2020	202003--	19700915	1	20200810	20200818	8	R10.402	1082.28	487.55
天水市中医医院	397158	0	0	1	8632.09	2535.3	3131.59	1384	9.06324	7.83807	8.0493	7.23273	86	1	20	90		99	1.1	1	1	0	1	730	1.35		0.368003	2022	202201--	19350714	1	20211230	20220110	11	N40.X00	2853.84	277.75
天水市中医医院	305626	0	0	0	10834.6	3780.8	3617.3	2584	9.2905	8.23769	8.19348	7.85709	50	1	20	90		99	1.1	1	1	0	0	510	1.03	1	0.526573	2018	201802--	19680212	1	20180427	20180514	17	I63.900	2935.86	681.44
天水市中医医院	367615	0	0	1	3774.13	1596	420.13	1930	8.23592	7.37526	6.04056	7.56528	58	2	20	15		99	1.1	1	1	0	1	523	1.07	1	0.94151	2020	202003--	19620306	1	20200907	20200911	4	M50.201	137.46	282.67
天水市中医医院	378813	0	0	1	6502.41	1789.1	3055.71	360	8.77993	7.48947	8.02477	5.8861	72	1	20	15		99	1.1	1	1	0	1	730	1.3	1	0.341935	2021	202102--	19481228	1	20210303	20210319	16	I25.901	2247.76	807.95
天水市中医医院	397822	0	0	1	6168.87	1126.1	1231.57	2336	8.72727	7.02652	7.11604	7.7562	41	1	20	90		99	1.1	1	1	0	1	730	1.35		0.744944	2022	202201--	19810117	1	20220110	20220122	12	K60.100	909.93	321.64
天水市中医医院	397168	0	0	1	12355.9	1036.1	3124.84	6258	9.42189	6.94322	8.04714	8.74162	67	2	20	90		99	1.1	1	1	0	1	730	1.35		0.955026	2022	202201--	19540508	1	20211230	20220125	26	G81.000	421.98	2702.86
天水市中医医院	341918	0	0	0	4352.26	925.1	1640.16	667	8.37845	6.8299	7.40255	6.50279	76	1	20	15		99	1.1	2	2	0	0	530	1.03	1	0.547496	2019	201903--	19421015	1	20190724	20190802	9	S92.500X00	1044	596.16
天水市中医医院	347577	0	0	1	11785.5	1101.7	2494.93	4978	9.37463	7.00461	7.82202	8.51278	55	2	20	15		99	1.1	1	2	0	0	530	1.03	1	0.727214	2019	201904--	19640211	1	20191101	20191127	26	K60.300	2038.51	456.42
天水市中医医院	283548	0	0	0	4915.25	775	3632.45	232	8.5001	6.65286	8.19766	5.44674	28	1	10	90		99	1.1	1	1	0	0	500	1.03	1	0.326269	2017	201702--	19881212	1	20170424	20170502	8	D61.901	2603.6	1028.85
天水市中医医院	402682	0	0	1	6600.38	907.7	183.68	0	8.79488	6.81091	5.2132		87	1	20	90		99	1.1	2	1	0	1	730	1.35		0.136814	2022	202203--	19341012	1	20220322	20220326	4	H25.002	158.55	25.13
天水市中医医院	329087	0	0	0	8299.31	1998	1961.11	1785.2	9.02393	7.5999	7.58127	7.48729	36	1	20	15		99	1.1	2	2	0	0	530	1.03	1	0.562538	2019	201901--	19820812	1	20190120	20190202	13	K60.300	1638.87	322.24
天水市中医医院	399834	0	0	1	4105.14	1921.3	1209.34	700	8.31999	7.56076	7.09783	6.55108	79	2	20	90		99	1.1	1	1	0	1	730	1.35		0.683922	2022	202202--	19421010	1	20220214	20220221	7	I63.905	603.5	605.84
天水市中医医院	402083	0	0	1	8606.68	1971.8	2779.28	360	9.06029	7.5867	7.92995	5.8861	67	1	90	90		99	1.1	2	2	0	1	730	1.35		0.57919	2022	202203--	19541124	1	20220314	20220329	15	E11.900	1321.04	1458.24
天水市中医医院	397176	0	0	1	4795.2	833.6	2761.6	0	8.47537	6.72575	7.92357		13	2	90	90		99	1.1	1	1	0	1	730	1.35		0.143163	2022	202201--	20080512	1	20211230	20220110	11	D69.006	2366.24	395.36
天水市中医医院	283245	0	0	0	15689.8	3161.4	9810.89	1440.4	9.66077	8.05877	9.19125	7.27268	43	2	20	90		99	1.1	1	1	0	0	500	1.03	1	0.369051	2017	201702--	19740424	1	20170419	20170515	26	D60.001	7098.99	2711.9
天水市中医医院	298691	0	0	0	14419.1	1877.2	4490.2	2722.7	9.57631	7.53754	8.40965	7.90938	67	1	20	90		99	1.1	2	2	0	0	510	1.03	1	0.492463	2018	201801--	19500823	1	20180111	20180127	16	S42.202	3660.81	829.39
天水市中医医院	387578	0	0	1	13498.1	9410.3	814.39	120	9.5103	9.14956	6.70244	4.78749	38	2	20	15		99	1.1	1	1	0	1	730	1.3	1	0.256028	2021	202103--	19830327	1	20210711	20210717	6	C95.100	695.16	119.23
天水市中医医院	397182	0	0	1	9690.97	1534.1	2051.67	6890	9.17895	7.3357	7.62641	8.83783	33	1	20	90		99	1.1	1	1	0	1	730	1.35		0.852823	2022	202201--	19880508	1	20211230	20220118	19	K61.001	1316.01	735.66
天水市中医医院	395714	0	0	1	5760.79	2171.2	1850.59	546	8.65883	7.68304	7.52326	6.30262	73	1	20	90		99	1.1	1	1	0	1	730	1.3		0.575438	2021	202112--	19480216	1	20211207	20211218	11	R10.402	1017.5	833.09
天水市中医医院	397184	0	0	1	5185.05	3623.2	780.85	384	8.55353	8.19511	6.66038	5.95064	64	2	90	90		99	1.1	1	1	0	1	730	1.35		0.476774	2022	202201--	19570217	1	20211230	20220104	5	R10.402	609.48	171.37
天水市中医医院	405075	0	0	1	4358.2	984.5	2324.7	696	8.37981	6.89213	7.75135	6.54535	23	1	10	90		99	1.1	1	1	0	1	730	1.35		0.23041	2022	202206--	19980826	1	20220427	20220510	13	L40.001	2324.7	0
天水市中医医院	355351	0	0	1	12006.9	2644.5	6942.42	640	9.39324	7.88024	8.84541	6.46147	83	2	20	15		99	1.1	1	1	0	1	523	1.07	1	0.505534	2020	202001--	19360913	1	20200304	20200316	12	R10.402	3749.25	3193.17
天水市中医医院	397190	0	0	1	17025.3	4902	5442.41	952	9.74246	8.4974	8.60198	6.85856	68	1	20	90		99	1.1	2	2	0	1	730	1.35		0.162917	2022	202201--	19530704	1	20211230	20220112	13	K80.000X00	5352.65	89.76
天水市中医医院	370666	0	0	1	13045.6	1871.7	3105.69	2096	9.47621	7.5346	8.04099	7.64779	65	1	20	15		99	1.1	1	1	0	1	523	1.07	1	0.429706	2020	202004--	19550407	1	20201030	20201114	15	N40.X00	2966.49	139.2
天水市中医医院	290518	0	0	0	7407.07	1327.9	1613.27	2104.1	8.91019	7.19135	7.38602	7.65164	51	1	20	90		99	1.1	1	1	0	0	500	1.03	1	0.655923	2017	201703--	19660707	1	20170824	20170916	23	K62.401	1279.06	334.21
天水市中医医院	290834	0	0	0	32	0	0	16	3.46574			2.77259	28	2	20	90		99	1.1	2	2	0	0	500	1.03	1	1	2017	201703--	19890517	1	20170901	20170901	1	O26.900x502	0	0
天水市中医医院	397196	0	0	1	7131.72	2091.8	2618.92	2394	8.87231	7.64578	7.87052	7.78072	69	2	30	90		99	1.1	2	2	0	1	730	1.35		0.504901	2022	202201--	19520502	1	20211231	20220111	11	M35.901	2481.89	137.03
天水市中医医院	368945	0	0	1	38788.6	2948.9	4541.17	520	10.5659	7.98919	8.42094	6.25383	55	2	20	15		99	1.1	2	2	0	1	523	1.07	1	0.324994	2020	202003--	19650324	1	20200928	20201006	8	S32.000X01	3416.32	1124.85
天水市中医医院	330144	0	0	0	15900.3	2843.1	9572.38	2317	9.67409	7.95265	9.16664	7.74803	36	2	20	15		99	1.1	1	1	0	0	530	1.03	1	0.462676	2019	201901--	19830116	1	20190211	20190308	25	D69.300	6388.45	3183.93
天水市中医医院	304191	0	0	0	13437.4	2668.6	8178.87	1610.4	9.50579	7.88931	9.00931	7.38424	63	2	20	90		99	1.1	2	1	0	0	510	1.03	1	0.328711	2018	201802--	19541007	1	20180404	20180420	16	K74.607	6571.43	1607.44
天水市中医医院	397854	0	0	1	17914.7	3773.1	3410.55	476	9.79337	8.23565	8.13463	6.16542	21	2	10	90		99	1.1	1	1	0	1	730	1.35		0.554296	2022	202201--	20000421	1	20220110	20220122	12	D50.900	1732.25	1678.3
天水市中医医院	397206	0	0	1	5412.13	1448.7	1923.43	264	8.5964	7.27842	7.56187	5.57595	82	1	20	90		99	1.1	1	1	0	1	730	1.35		0.933465	2022	202201--	19390806	1	20211231	20220111	11	I63.906	145.54	1777.89
天水市中医医院	395377	0	0	1	4581.33	746.1	1032.83	350	8.42974	6.61486	6.94006	5.85793	55	1	20	90		99	1.1	1	1	0	1	730	1.3		0.253104	2021	202112--	19660519	1	20211202	20211209	7	K63.500	1032.83	0
天水市中医医院	304827	0	0	0	12503	3753.7	5432.44	2658.4	9.43373	8.2305	8.60014	7.88548	77	1	20	90		99	1.1	1	1	0	0	510	1.03	1	0.407993	2018	201802--	19400926	1	20180414	20180428	14	I50.900x01	4789.83	642.61
天水市中医医院	375021	0	0	1	2555.92	980.9	802.02	0	7.84617	6.88847	6.68713		0	1	90	15		99	1.1	2	1	0	1	730	1.3	1	0	2021	202101--	20201109	1	20210104	20210111	7	J18.000X00	802.02	0
天水市中医医院	364891	0	0	1	29440.7	4474.1	5614.79	280	10.2901	8.40606	8.63316	5.63479	47	2	20	15		99	1.1	2	2	0	1	523	1.07	3	0.303312	2020	202003--	19730306	1	20200729	20200912	45	N18.900X00	4106.83	1507.96
天水市中医医院	357959	0	0	1	7399.03	2680.3	2620.93	594	8.9091	7.89368	7.87128	6.38688	36	2	20	15		99	1.1	1	1	0	1	523	1.07	1	0.730383	2020	202002--	19840308	1	20200409	20200424	15	D50.900	866.8	1754.13
天水市中医医院	378275	0	0	1	8316.8	2672.8	2371.2	1720	9.02603	7.89088	7.77115	7.45008	32	2	20	15		99	1.1	1	1	0	1	730	1.3	1	0.617978	2021	202102--	19881018	1	20210224	20210316	20	D50.900	1562.93	808.27
天水市中医医院	397216	0	0	1	15299.9	3678.8	7977.1	1756	9.6356	8.21034	8.98433	7.47079	67	2	20	90		99	1.1	1	1	0	1	730	1.35		0.504217	2022	202201--	19540515	1	20211231	20220120	20	K74.607	4825.51	3151.59
天水市中医医院	397217	0	0	1	7443.72	2087.7	2426.12	1300	8.91513	7.64382	7.79405	7.17012	75	2	20	90		99	1.1	1	1	0	1	730	1.35		0.547084	2022	202201--	19460329	1	20211231	20220113	13	I50.900X01	1687.62	738.5
天水市中医医院	296260	0	0	0	5928.53	1616.9	3207.03	609.6	8.68753	7.38827	8.0731	6.4128	30	2	20	90		99	1.1	1	1	0	0	500	1.03	1	0.412311	2017	201704--	19870818	1	20171208	20171225	17	H81.901	2242.99	964.04
天水市中医医院	397219	0	0	1	15402.5	2634.8	9252.34	0	9.64229	7.87656	9.13263		58	1	20	90		99	1.1	1	1	0	1	730	1.35		0.0337688	2022	202201--	19630214	1	20211231	20220112	12	C90.000	8939.9	312.44
天水市中医医院	380271	0	0	1	10533.9	4687.7	2983.39	1280	9.26235	8.4527	8.00082	7.15462	58	2	20	15		99	1.1	1	1	0	1	730	1.3	2	0.408318	2021	202102--	19621026	1	20210323	20210408	16	H90.500	2522.57	460.82
天水市中医医院	325944	0	0	0	10790.1	3225.8	5312.79	1443	9.28638	8.07894	8.57787	7.27448	74	2	20	90		99	1.1	1	1	0	0	510	1.03	1	0.413485	2018	201804--	19440303	1	20181212	20181228	16	K92.901	3962.37	1350.42
天水市中医医院	397222	0	0	1	7742.97	1312.1	2235.27	3284	8.95454	7.17938	7.71212	8.09682	57	1	20	90		99	1.1	1	1	0	1	730	1.35		0.642484	2022	202201--	19640902	1	20211231	20220112	12	K61.001	1973.23	262.04
天水市中医医院	397223	0	0	1	3149.83	672.7	1499.13	342	8.0551	6.5113	7.31264	5.83481	4	2	10	90		99	1.1	2	2	0	1	730	1.35		0.297231	2022	202201--	20171017	1	20211231	20220107	7	J18.000	1293.89	205.24
天水市中医医院	382742	0	0	1	6037.53	2523.8	2308.73	712	8.70575	7.83352	7.74445	6.56808	58	2	20	15		99	1.1	1	1	0	1	730	1.3	1	0.389035	2021	202102--	19630418	1	20210429	20210511	12	M35.901	1845.56	463.17
天水市中医医院	398593	0	0	1	2100.7	1004.1	514.6	132	7.65003	6.91185	6.24339	4.8828	48	2	90	90		99	1.1	1	1	0	1	730	1.35		0.82459	2022	202201--	19730725	1	20220120	20220125	5	Z51.500X00	113.42	401.18
天水市中医医院	345522	0	0	1	3655.74	904.7	1520.04	470	8.20405	6.8076	7.32649	6.15273	54	2	20	15		99	1.1	1	1	0	0	530	1.03	1	0.30423	2019	201904--	19650503	1	20190926	20191005	9	S72.400X00	1384.61	135.43
天水市中医医院	397227	0	0	1	6207.9	3177.9	1705	320	8.73358	8.06398	7.44132	5.76832	24	1	20	90		99	1.1	1	1	0	1	730	1.35		0.818227	2022	202201--	19970920	1	20220101	20220112	11	R17.X00	368.09	1336.91
天水市中医医院	301994	0	0	0	6153.18	1580.6	2576.58	1099	8.72472	7.36556	7.85422	7.00216	71	1	20	90		99	1.1	1	1	0	0	510	1.03	1	0.776384	2018	201801--	19461209	1	20180305	20180320	15	D69.403	821.92	1754.66
天水市中医医院	397229	0	0	1	6365.35	1110.9	3205.95	832	8.75862	7.01293	8.07276	6.72383	77	2	20	90		99	1.1	1	1	0	1	730	1.35		0.610483	2022	202201--	19440628	1	20220101	20220115	14	I25.500	1572.85	1633.1
天水市中医医院	301887	0	0	0	4633.56	1873.8	1550.76	925.5	8.44108	7.53572	7.3465	6.83033	52	2	20	90		99	1.1	2	2	0	0	510	1.03	1	0.470314	2018	201801--	19651127	1	20180303	20180308	5	M24.908	1311.64	239.12
天水市中医医院	389630	0	0	1	4274.33	2942.8	825.73	472	8.36038	7.98712	6.71627	6.15698	71	1	20	15		99	1.1	1	1	0	1	730	1.3	1	0.462538	2021	202103--	19500321	1	20210812	20210814	2	N40.X00	697.48	128.25
天水市中医医院	372570	0	0	1	4961.27	2576.4	1108.87	410	8.50942	7.85415	7.0111	6.01616	48	1	20	15		99	1.1	1	1	0	1	523	1.07	1	0.292691	2020	202004--	19720404	1	20201130	20201208	8	M12.500X06	1074.31	34.56
天水市中医医院	347601	0	0	1	5583.17	1785.1	2515.07	730	8.62751	7.48723	7.83006	6.59304	94	2	20	15		99	1.1	1	1	0	0	530	1.03	1	0.310628	2019	201904--	19250430	1	20191102	20191109	7	L08.911	2237.06	278.01
天水市中医医院	318918	0	0	0	12060.3	1810.7	7443.14	1716	9.39768	7.50147	8.91505	7.44775	66	2	20	90		99	1.1	2	1	0	0	510	1.03	1	0.458637	2018	201803--	19511111	1	20180816	20180904	19	K92.901	4958.42	2484.72
天水市中医医院	397243	0	0	1	3553.87	599	1884.87	444	8.17579	6.39526	7.54161	6.09582	4	1	10	90		99	1.1	1	1	0	1	730	1.35		0.222138	2022	202201--	20170723	1	20220101	20220109	8	J18.000	1811.54	73.33
天水市中医医院	323015	0	0	0	6004.6	1749.3	2289.8	1237.5	8.70028	7.46697	7.73622	7.12085	62	2	20	90		99	1.1	1	1	0	0	510	1.03	1	0.466385	2018	201804--	19561030	1	20181030	20181113	14	K29.603	1882.22	407.58
天水市中医医院	407329	0	0	1	6371.43	2296.8	1907.13	832	8.75958	7.73927	7.55335	6.72383	41	1	20	90		99	1.1	1	1	0	1	730	1.35		0.524984	2022	202206--	19801103	1	20220602	20220615	13	D69.300	1301.13	606
天水市中医医院	280468	0	0	0	5306.2	1408	1371.54	472.3	8.57663	7.24993	7.22369	6.15761	47	1	20	90		99	1.1	1	1	0	0	500	1.03	1	0.480877	2017	201701--	19700301	1	20170301	20170309	8	S82.102	957.18	414.36
天水市中医医院	286494	0	0	0	5486.2	1359.9	3361.14	281.2	8.60999	7.21517	8.12004	5.63907	68	2	90	90		99	1.1	1	1	0	0	500	1.03	1	0.175901	2017	201702--	19481006	1	20170615	20170626	11	S22.301	3001.65	359.49
天水市中医医院	401288	0	0	1	6346.15	1587.9	2413.25	288	8.7556	7.37017	7.78873	5.66296	51	1	20	90		99	1.1	2	1	0	1	730	1.35		0.879245	2022	202203--	19700526	1	20220302	20220315	13	H81.300X00	326.19	2087.06
天水市中医医院	346193	0	0	1	268	221	0	0	5.59099	5.39816			29	1	20	15		99	1.1	1	1	0	0	530	1.03	1		2019	201904--	19900920	1	20191009	20191010	1	K61.001	0	0
天水市中医医院	308632	0	0	0	6180.16	1654.9	2557.46	1287.8	8.7291	7.4115	7.84677	7.16069	78	2	20	90		99	1.1	1	1	0	0	510	1.03	1	0.525873	2018	201802--	19391013	1	20180612	20180627	15	I27.900x00	1823.14	734.32
天水市中医医院	397257	0	0	1	16577	2476.9	2129.48	1228	9.71577	7.81476	7.66363	7.11314	54	2	20	90		99	1.1	2	2	0	1	730	1.35		0.494466	2022	202201--	19670512	1	20220102	20220108	6	S22.000X06	1697.32	432.16
天水市中医医院	397259	0	0	1	3444.7	987.1	356.4	320	8.14459	6.89477	5.87605	5.76832	41	2	20	90		99	1.1	1	2	0	1	730	1.35		0.524216	2022	202201--	19800520	1	20220102	20220110	8	O26.900X50	321.82	34.58
天水市中医医院	288946	0	0	0	10672	2160.8	6447.8	1298	9.27538	7.67823	8.77149	7.16858	79	1	20	90		99	1.1	2	1	0	0	500	1.03	1	0.257129	2017	201703--	19371017	1	20170728	20170823	26	K62.901	5754.13	693.67
天水市中医医院	397262	0	0	1	2647.44	686.8	1032.14	400	7.88135	6.53204	6.93939	5.99146	0	2	10	90		99	1.1	1	1	0	1	730	1.35		0.398488	2022	202201--	20210227	1	20220103	20220109	6	J18.000	861.45	170.69
天水市中医医院	372704	0	0	1	14674.8	5698.8	6128.65	216	9.59389	8.64801	8.72073	5.37528	80	2	30	15		99	1.1	1	1	0	1	523	1.07	1	0.0597038	2020	202004--	19400709	1	20201201	20201202	1	I21.300X00	5965.85	162.8
天水市中医医院	347166	0	0	1	14552.9	4633.3	6903.59	1145	9.58554	8.44102	8.8398	7.04316	76	1	20	15		99	1.1	1	1	0	0	530	1.03	1	0.477091	2019	201904--	19430715	1	20191025	20191109	15	K92.901	4208.68	2694.91
天水市中医医院	287052	0	0	0	5629.43	1794.5	2367.73	784.4	8.63576	7.49248	7.76969	6.66492	71	2	20	90		99	1.1	1	1	0	0	500	1.03	1	0.421524	2017	201703--	19460513	1	20170626	20170711	15	R10.401	1823.43	544.3
天水市中医医院	397269	0	0	1	5199.03	2043.8	1348.23	240	8.55623	7.62257	7.20655	5.48064	56	2	20	90		99	1.1	1	1	0	1	730	1.35		0.855027	2022	202201--	19650823	1	20220103	20220113	10	I63.905	230.25	1117.98
天水市中医医院	283641	0	0	0	12758.9	2573.5	7564.73	1101.9	9.45399	7.85302	8.93125	7.00479	65	2	20	90		99	1.1	1	1	0	0	500	1.03	1	0.40589	2017	201702--	19520311	1	20170425	20170516	21	N03.905	5148.93	2415.8
天水市中医医院	378113	0	0	1	5248.76	2130.9	1998.16	312	8.56575	7.6643	7.59998	5.743	43	2	20	15		99	1.1	1	1	0	1	730	1.3	1	0.41991	2021	202102--	19771202	1	20210223	20210304	9	I25.901	1340.1	658.06
天水市中医医院	388855	0	0	1	7174.33	1289.7	5329.13	136	8.87826	7.16216	8.58094	4.91265	60	2	90	15		99	1.1	1	1	0	1	730	1.3	1	0.0540079	2021	202103--	19601101	1	20210729	20210803	5	C50.900X01	5169.97	159.16
天水市中医医院	294757	0	0	0	3241.25	827.9	1715.35	456	8.08371	6.71889	7.44737	6.12249	0	1	90	90		99	1.1	2	2	0	0	500	1.03	1	0.223363	2017	201704--	20170208	1	20171116	20171122	6	J15.902	1686.35	29
天水市中医医院	343463	0	0	0	5862.54	2488.5	1145.54	942	8.67634	7.81944	7.04363	6.84801	53	1	20	15		99	1.1	2	1	0	0	530	1.03	1	0.772177	2019	201903--	19651106	1	20190819	20190902	14	S22.300	475.59	669.95
天水市中医医院	397279	0	0	1	8246.53	1137.5	1655.83	5074	9.01755	7.03659	7.41206	8.53189	34	1	90	90		99	1.1	1	1	0	1	730	1.35		0.817489	2022	202201--	19870718	1	20220103	20220121	18	K60.100	1228.27	427.56
天水市中医医院	378231	0	0	1	5552.11	2408.2	1510.41	824	8.62193	7.78663	7.32014	6.71417	74	1	20	15		99	1.1	1	1	0	1	730	1.3	1	0.618113	2021	202102--	19460615	1	20210224	20210308	12	R10.402	891.48	618.93
天水市中医医院	307114	0	0	0	10111.5	1328.9	3494.47	3248.5	9.22143	7.19211	8.15894	8.08595	33	1	20	90		99	1.1	1	1	0	0	510	1.03	1	0.569922	2018	201802--	19841030	1	20180521	20180615	25	I84.201	2900	594.47
天水市中医医院	296991	0	0	0	2124.31	765.5	953.61	199.5	7.6612	6.64053	6.86025	5.29581	1	1	10	90		99	1.1	1	1	0	0	500	1.03	1	0.196946	2017	201704--	20161003	1	20171218	20171222	4	A09.900x003	926.01	27.6
天水市中医医院	358745	0	0	1	13004.5	1556.7	4135.83	5200	9.47305	7.35032	8.32744	8.55641	62	1	20	15		99	1.1	1	1	0	1	523	1.07	1	0.825641	2020	202002--	19571009	1	20200420	20200516	26	G81.900	1627.79	2508.04
天水市中医医院	319161	0	0	0	4896.64	1549.8	1719.34	1056	8.4963	7.34588	7.4497	6.96224	68	1	20	90		99	1.1	1	1	0	0	510	1.03	1	0.572611	2018	201803--	19500310	1	20180820	20180903	14	G45.004	1186.15	533.19
天水市中医医院	324274	0	0	0	4672.94	1019	1806.94	1079.5	8.44954	6.92658	7.49939	6.98425	32	2	20	90		99	1.1	2	2	0	0	510	1.03	1	0.472617	2018	201804--	19860228	1	20181119	20181204	15	K26.900x00	1522.26	284.68
天水市中医医院	365321	0	0	1	8433.44	2124.8	2795.44	1642.8	9.03996	7.66143	7.93574	7.40416	44	2	20	15		99	1.1	1	1	0	1	523	1.07	1	0.697175	2020	202003--	19760606	1	20200804	20200826	22	D61.903	1344.01	1451.43
天水市中医医院	404945	0	0	1	4220.98	3316.9	348.08	0	8.34782	8.10679	5.85243		13	1	90	90		99	1.1	1	1	0	1	730	1.35		0.378476	2022	202206--	20080911	1	20220425	20220429	4	R47.000X00	216.34	131.74
天水市中医医院	305834	0	0	0	6514.61	2429.6	2210.51	1040	8.7818	7.79548	7.70098	6.94698	26	1	20	90		99	1.1	2	2	0	0	510	1.03	1	0.46254	2018	201802--	19911029	1	20180502	20180513	11	K92.201	1747.02	463.49
天水市中医医院	367581	0	0	1	9478.17	2384.1	4127.07	3070	9.15675	7.77658	8.32532	8.02943	58	2	20	15		99	1.1	1	1	0	1	523	1.07	1	0.453507	2020	202003--	19620715	1	20200907	20200922	15	M35.901	3933.15	193.92
天水市中医医院	340825	0	0	0	5092.04	2084.9	2126.14	265	8.53543	7.64248	7.66206	5.57973	38	1	10	15		99	1.1	1	1	0	0	530	1.03	1	0.51677	2019	201903--	19810303	1	20190710	20190717	7	R10.402	1155.47	970.67
天水市中医医院	401557	0	0	1	14841.9	7366	1424.44	1216	9.60521	8.90463	7.26153	7.10332	65	1	20	90		99	1.1	1	1	0	1	730	1.35		0.892507	2022	202203--	19561213	1	20220307	20220326	19	C91.100	283.83	1140.61
天水市中医医院	400877	0	0	1	3587.03	1022.7	1600.83	80	8.18508	6.9302	7.37828	4.38203	69	2	20	90		99	1.1	1	1	0	1	730	1.35		0.224294	2022	202203--	19530310	1	20220226	20220306	8	I20.000	1303.83	297
天水市中医医院	397303	0	0	1	8627.43	1126.9	1863.53	4572	9.0627	7.02723	7.53023	8.42771	58	2	20	90		99	1.1	1	1	0	1	730	1.35		0.930548	2022	202201--	19630328	1	20220103	20220118	15	I63.905	446.96	1416.57
天水市中医医院	405743	0	0	1	10169.3	4701.3	2130.05	0	9.22713	8.45559	7.6639		79	2	20	90		99	1.1	1	1	0	1	730	1.35		0.676111	2022	202206--	19421213	1	20220510	20220521	11	D64.903	689.9	1440.15
天水市中医医院	287055	0	0	0	9783.42	1079.5	2989.22	1680.3	9.18844	6.98425	8.00277	7.42673	41	2	90	90		99	1.1	2	2	0	0	500	1.03	1	0.589857	2017	201703--	19750815	1	20170626	20170725	29	I84.902	1915.17	1074.05
天水市中医医院	285542	0	0	0	1942.6	797	792.35	187.2	7.57178	6.68085	6.675	5.23218	27	1	20	90		99	1.1	2	1	0	0	500	1.03	1	0.558981	2017	201702--	19890712	1	20170530	20170605	6	S09.905	432	360.35
天水市中医医院	331538	0	0	0	6090.3	1657.6	2505.2	1156	8.71445	7.41313	7.82612	7.05272	49	1	20	15		99	1.1	1	1	0	0	530	1.03	2	0.464266	2019	201901--	19690519	1	20190225	20190314	17	I42.000	1961.43	543.77
天水市中医医院	397309	0	0	1	5614.65	1635.9	1506.75	2144	8.63313	7.39995	7.31771	7.67043	76	2	20	90		99	1.1	1	1	0	1	730	1.35		0.951114	2022	202201--	19451029	1	20220103	20220112	9	I10.X00X00	178.47	1328.28
天水市中医医院	355523	0	0	1	4015.35	2373.1	901.25	144	8.29788	7.77195	6.80378	4.96981	62	1	20	15		99	1.1	1	1	0	1	523	1.07	1	0.80332	2020	202001--	19580313	1	20200306	20200312	6	I43.8*	205.58	695.67
天水市中医医院	370922	0	0	1	9403.64	3788.4	3293.44	0	9.14885	8.2397	8.09969		77	1	20	15		99	1.1	1	1	0	1	523	1.07	1	0.24901	2020	202004--	19431023	1	20201103	20201118	15	J18.903	2473.34	820.1
天水市中医医院	397320	0	0	1	5081.11	130.2	476.91	2976	8.53329	4.86907	6.16733	7.99834	31	2	20	90		99	1.1	1	1	0	1	730	1.35		0.988647	2022	202201--	19900224	1	20220103	20220117	14	G81.900X00	39.2	437.71
天水市中医医院	372769	0	0	1	5676.92	1027.6	272.32	360	8.64416	6.93498	5.60698	5.8861	76	1	20	15		99	1.1	2	1	0	1	523	1.07	1	0.569332	2020	202004--	19440213	1	20201202	20201207	5	H25.900	272.32	0
天水市中医医院	323087	0	0	0	5050.69	1852.5	1849.69	842	8.52728	7.52429	7.52277	6.73578	67	1	20	90		99	1.1	1	1	0	0	510	1.03	1	0.502796	2018	201804--	19510510	1	20181031	20181113	13	I63.900	1338.32	511.37
天水市中医医院	371251	0	0	1	11963.8	3529.9	5497.47	24	9.38964	8.16902	8.61204	3.17805	56	2	20	15		99	1.1	1	1	0	1	523	1.07	6	0.297332	2020	202004--	19641028	1	20201109	20201120	11	D61.902	3879.76	1617.71
天水市中医医院	295811	0	0	0	8720.54	3465	3780.94	470.4	9.07344	8.15047	8.23773	6.15358	45	1	20	90		99	1.1	1	1	0	0	500	1.03	1	0.473785	2017	201704--	19720828	1	20171202	20171218	16	I10.x00x032	2237.12	1543.82
天水市中医医院	401115	0	0	1	3331.48	1716.8	1275.68	0	8.11117	7.44822	7.15123		82	1	20	90		99	1.1	2	2	0	1	730	1.35		0.257259	2022	202203--	19400309	1	20220301	20220304	3	C20.X00	947.5	328.18
天水市中医医院	358661	0	0	1	9910.44	2176.4	1812.64	600	9.20134	7.68543	7.50254	6.39693	60	2	20	15		99	1.1	1	1	0	1	523	1.07	1	0.323281	2020	202002--	19600125	1	20200420	20200430	10	J32.900	1632.68	179.96
天水市中医医院	276639	0	0	0	4422.17	617	2805.07	465.5	8.39439	6.42487	7.93918	6.14311	47	2	20	90		99	1.1	1	1	0	0	500	1.03	1	0.186652	2017	201701--	19690706	1	20161228	20170109	12	M45 91	2660.11	144.96
天水市中医医院	397332	0	0	1	11724.3	1003.7	1783.63	6292	9.36942	6.91145	7.48641	8.74703	59	1	20	90		99	1.1	1	1	0	1	730	1.35		0.975945	2022	202201--	19630115	1	20220103	20220128	25	G81.900	194.26	1589.37
天水市中医医院	397334	0	0	1	9694.88	1610.4	5021.48	1906	9.17935	7.38424	8.52148	7.55276	53	1	20	90		99	1.1	1	1	0	1	730	1.35		0.490354	2022	202201--	19680828	1	20220103	20220114	11	I63.905	3530.56	1490.92
天水市中医医院	406726	0	0	1	7412.97	1233.1	284.47	904	8.91099	7.11729	5.65063	6.80683	4	1	10	90		99	1.1	1	1	0	1	730	1.35		0.760642	2022	202206--	20180302	1	20220524	20220530	6	S42.402	284.47	0
天水市中医医院	305791	0	0	0	8359.93	1728.9	2270.63	2300.4	9.03121	7.45524	7.72781	7.74084	49	1	20	90		99	1.1	1	1	0	0	510	1.03	1	0.60923	2018	201802--	19690423	1	20180501	20180518	17	K61.001	1786.22	484.41
天水市中医医院	292867	0	0	0	6009.06	852.4	1913.66	638.6	8.70102	6.74806	7.55677	6.45928	56	2	20	90		99	1.1	1	1	0	0	500	1.03	1	0.609554	2017	201704--	19610201	1	20171014	20171024	10	M51.202	996.52	917.14
天水市中医医院	397342	0	0	1	5861.98	2709.1	720.88	396	8.67624	7.90437	6.58047	5.98141	50	2	20	90		99	1.1	1	1	0	1	730	1.35		0.712234	2022	202201--	19720113	1	20220104	20220121	17	D50.900	321.4	399.48
天水市中医医院	397343	0	0	1	6847.17	2114.5	2923.17	1256	8.83159	7.65657	7.98042	7.13569	68	1	20	90		99	1.1	1	1	0	1	730	1.35		0.667585	2022	202201--	19530203	1	20220104	20220115	11	I20.000	1389.22	1533.95
天水市中医医院	404755	0	0	1	17360.6	3205	7913.63	1224	9.76196	8.07247	8.97634	7.10988	61	2	20	90		99	1.1	1	1	0	1	730	1.35		0.310004	2022	202206--	19601001	1	20220422	20220514	22	D69.300	6304.93	1608.7
天水市中医医院	352110	0	0	1	12386.4	3094.4	6808.71	867	9.42436	8.03735	8.82596	6.76504	44	1	20	15		99	1.1	1	1	0	0	523	1.07	1	0.314785	2020	202001--	19750818	1	20200102	20200117	15	K74.607	5259.51	1549.2
天水市中医医院	350761	0	0	1	3812.46	2755.4	710.06	174	8.24603	7.92132	6.56535	5.15906	80	1	20	15		99	1.1	1	1	0	0	530	1.03	1	0.479323	2019	201904--	19390826	1	20191215	20191217	2	S72.101	460.31	249.75
天水市中医医院	397352	0	0	1	7915.36	1110.7	1859.96	5932	8.97656	7.01275	7.52831	8.68812	35	2	20	90		99	1.1	1	1	0	1	730	1.35		0.871279	2022	202201--	19860424	1	20220104	20220119	15	I84.201	1002.99	856.97
天水市中医医院	377326	0	0	1	3484.41	906.6	601.01	320	8.15605	6.8097	6.39861	5.76832	20	2	10	15		99	1.1	2	1	0	1	730	1.3	1	0.52703	2021	202101--	20000819	1	20210208	20210215	7	O26.900X30	435.61	165.4
天水市中医医院	352425	0	0	1	43399.4	2263.9	3695.63	528	10.6782	7.72484	8.21491	6.2691	67	2	20	15		99	1.1	1	1	0	0	523	1.07	1	0.143005	2020	202001--	19520806	1	20200106	20200123	17	M17.900X00	3619.63	76
天水市中医医院	370726	0	0	1	5468.25	567.9	1931.25	552	8.60671	6.34195	7.56592	6.31355	51	2	20	15		99	1.1	1	1	0	1	523	1.07	1	0.596287	2020	202004--	19690302	1	20201031	20201113	13	H81.901	1002.52	928.73
天水市中医医院	351789	0	0	1	2287.69	421.2	1230.49	96	7.7353	6.04311	7.11517	4.56435	6	1	90	15		99	1.1	2	2	0	0	523	1.07	1	0.0723714	2020	202001--	20130326	1	20191227	20200101	5	J03.901	1230.49	0
天水市中医医院	397357	0	0	1	3994.24	1352.7	958.54	192	8.29261	7.20986	6.86541	5.2575	54	2	20	90		99	1.1	1	1	0	1	730	1.35		0.76724	2022	202201--	19670803	1	20220104	20220112	8	H81.300X00	267.8	690.74
天水市中医医院	397358	0	0	1	7611.67	1702.3	3382.77	1592	8.93744	7.43974	8.12645	7.37275	77	2	20	90		99	1.1	2	1	0	1	730	1.35		0.701066	2022	202201--	19441130	1	20220104	20220117	13	I50.900X01	1487.13	1895.64
天水市中医医院	346546	0	0	1	23009.2	1919.9	14336.3	6328	10.0437	7.56003	9.57055	8.75274	55	2	20	15		99	1.1	1	1	0	0	530	1.03	1	0.528998	2019	201904--	19640718	1	20191015	20191202	48	G12.200	9732.94	4603.39
天水市中医医院	367244	0	0	1	58644.8	3976.4	4631.63	1120	10.9793	8.28813	8.44066	7.02108	81	2	20	15		99	1.1	2	2	0	1	523	1.07	1	0.389025	2020	202003--	19390623	1	20200831	20200911	11	S72.101	3514.1	1117.53
天水市中医医院	294722	0	0	0	4316.7	49.5	3663.7	254	8.37025	3.90197	8.20623	5.53733	1	1	10	90		99	1.1	2	1	0	0	500	1.03	1	0.064834	2017	201704--	20151231	1	20171115	20171124	9	G80.900	3663.7	0
天水市中医医院	357725	0	0	1	1061.86	912.2	65.16	0	6.96778	6.81586	4.17685		64	1	90	15		99	1.1	2	2	0	1	523	1.07	1	0.400246	2020	202002--	19551108	1	20200406	20200406	1	E14.900X00	39.08	26.08
天水市中医医院	349902	0	0	1	13843	1742.4	10501.1	512	9.53554	7.46302	9.25924	6.23832	53	1	90	15		99	1.1	1	1	0	0	530	1.03	1	0.0907391	2019	201904--	19660328	1	20191204	20191217	13	C34.900X00	10013.8	487.32
天水市中医医院	397367	0	0	1	1974.35	898.7	668.65	0	7.58799	6.80095	6.50526		48	1	20	90		99	1.1	1	1	0	1	730	1.35		0.71939	2022	202201--	19730213	1	20220104	20220106	2	I84.201	187.63	481.02
天水市中医医院	351385	0	0	1	3295.29	710.2	1837.09	144	8.10025	6.56555	7.51594	4.96981	1	1	10	15		99	1.1	2	1	0	0	530	1.03	1	0.0913436	2019	201904--	20180831	1	20191223	20191229	6	J18.000	1800.13	36.96
天水市中医医院	397369	0	0	1	7779.88	1146.1	1576.08	5040	8.9593	7.04412	7.3627	8.52516	44	1	20	90		99	1.1	1	1	0	1	730	1.35		0.842218	2022	202201--	19770523	1	20220104	20220121	17	I84.201	1043.9	532.18
天水市中医医院	363807	0	0	1	23556.2	5808.8	10503.2	1464	10.0671	8.66713	9.25943	7.28893	33	2	20	15		99	1.1	1	1	0	1	523	1.07	1	0.160915	2020	202003--	19870318	1	20200713	20200801	19	M35.901	10041.5	461.7
天水市中医医院	318964	0	0	0	4566.77	1795.8	1705.47	676.5	8.42656	7.49321	7.4416	6.51693	59	2	20	90		99	1.1	1	1	0	0	510	1.03	1	0.567337	2018	201803--	19581027	1	20180817	20180823	6	R10.402	1030.59	674.88
天水市中医医院	397373	0	0	1	10808.1	2629.7	5641.89	1728	9.28805	7.87463	8.63797	7.45472	77	1	20	90		99	1.1	1	1	0	1	730	1.35		0.511706	2022	202201--	19441127	1	20220104	20220118	14	I24.901	3598.67	2043.22
天水市中医医院	351000	0	0	1	1779.41	687.4	548.61	48	7.48404	6.53292	6.30739	3.8712	0	1	10	15		99	1.1	2	1	0	0	530	1.03	1	0.0804546	2019	201904--	20191023	1	20191217	20191221	4	J21.900X00	548.61	0
天水市中医医院	378936	0	0	1	1968.93	1266.4	90.33	0	7.58525	7.14393	4.50347		61	2	20	15		99	1.1	2	1	0	1	730	1.3	1	0	2021	202101--	19590416	1	20210305	20210310	5	H40.501	90.33	0
天水市中医医院	406711	0	0	1	2401.04	894.9	456.14	376	7.78366	6.79671	6.1228	5.92959	0	2	10	90		99	1.1	2	2	0	1	730	1.35		0.451847	2022	202206--	20210615	1	20220524	20220531	7	R50.900	456.14	0
天水市中医医院	359942	0	0	1	5530.14	2242.7	476.64	333.6	8.61797	7.71544	6.16676	5.80994	44	2	20	15		99	1.1	2	2	0	1	523	1.07	1	0.581297	2020	202002--	19751109	1	20200512	20200522	10	N87.000X00	339.25	137.39
天水市中医医院	398144	0	0	1	9303.28	1316.5	1203.78	5408	9.13812	7.18273	7.09322	8.59563	50	2	20	90		99	1.1	1	1	0	1	730	1.35		0.977725	2022	202201--	19710908	1	20220113	20220128	15	G81.100	147.28	1056.5
天水市中医医院	276775	0	0	0	1825.3	800	695.29	218	7.5095	6.68461	6.54433	5.3845	28	1	20	90		99	1.1	1	1	0	0	500	1.03	1	0.238697	2017	201701--	19880829	1	20161231	20170104	4	T60.401	695.29	0
天水市中医医院	397387	0	0	1	3381.72	1044.2	1990.52	232	8.12614	6.95101	7.59615	5.44674	54	2	90	90		99	1.1	1	1	0	1	730	1.35		0.516621	2022	202201--	19670728	1	20220104	20220106	2	Z51.102	1074.32	916.2
天水市中医医院	360882	0	0	1	20500.2	3428.3	12716.2	584	9.92819	8.13982	9.45064	6.3699	52	1	90	15		99	1.1	1	1	0	1	523	1.07	1	0.0739836	2020	202002--	19671210	1	20200526	20200611	16	C34.900X00	12316.2	400
天水市中医医院	387526	0	0	1	8919.93	1455.6	2445.73	4896	9.09604	7.28317	7.8021	8.49617	33	1	90	15		99	1.1	1	1	0	1	730	1.3	1	0.713469	2021	202103--	19871122	1	20210709	20210726	17	K61.001	2103.63	342.1
天水市中医医院	380644	0	0	1	6246.57	3690.6	1058.17	0	8.73979	8.21354	6.9643		60	1	20	15		99	1.1	1	1	0	1	730	1.3	1	0.322821	2021	202102--	19600928	1	20210329	20210407	9	D61.902	716.57	341.6
天水市中医医院	398673	0	0	1	2579.64	765.7	533.94	0	7.8554	6.64079	6.28028		63	1	90	90		99	1.1	1	1	0	1	730	1.35		0	2022	202201--	19581003	1	20220121	20220127	6	G56.201	533.94	0
天水市中医医院	345496	0	0	0	3574.99	1062.9	1036.09	0	8.18172	6.96876	6.94321		64	2	90	15		99	1.1	1	1	0	0	530	1.03	1	0	2019	201903--	19550113	1	20190926	20190930	4	N13.100X00	1036.09	0
天水市中医医院	374562	0	0	1	10371.2	1494.6	2922.89	4426	9.24679	7.30961	7.98033	8.39525	46	1	20	15		99	1.1	1	1	0	1	730	1.3	1	0.622287	2021	202101--	19741203	1	20201228	20210114	17	I84.201	2775.77	147.12
天水市中医医院	404056	0	0	1	5851.41	2385.3	1956.11	908	8.67444	7.77708	7.57871	6.81124	55	1	20	90		99	1.1	1	1	0	1	730	1.35		0.685728	2022	202204--	19660624	1	20220412	20220420	8	I25.500	900.11	1056
天水市中医医院	393590	0	0	1	10568.3	261.8	1331.54	0	9.26562	5.56758	7.19409		59	1	20	90		99	1.1	2	1	0	1	730	1.3		0	2021	202112--	19620814	1	20211102	20211201	29		1331.54	0
天水市中医医院	330866	0	0	0	427.47	185	133.67	7	6.05788	5.22036	4.89537	1.94591	63	2	20	15		99	1.1	2	1	0	0	530	1.03	1	0.0497619	2019	201901--	19560226	1	20190218	20190219	1	H11.000	133.67	0
天水市中医医院	331434	0	0	0	8400.13	3942.3	2147.73	1870.6	9.036	8.27952	7.67217	7.53401	83	1	20	15		99	1.1	1	1	0	0	530	1.03	1	0.55591	2019	201901--	19350914	1	20190225	20190307	10	I50.900x01	1784.5	363.23
天水市中医医院	384323	0	0	1	5123.24	3046.7	748.24	0	8.54154	8.02181	6.61772		62	1	20	15		99	1.1	2	1	0	1	730	1.3	1	0.0454132	2021	202102--	19580831	1	20210523	20210524	1	I63.906	714.26	33.98
天水市中医医院	397406	0	0	1	5786.12	2388.5	208.42	304	8.66322	7.77842	5.33956	5.71703	76	1	20	90		99	1.1	1	1	0	1	730	1.35		0.848484	2022	202201--	19450413	1	20220104	20220107	3	D64.903	77.64	130.78
天水市中医医院	392911	0	0	1	6483.29	940.5	4427.59	0	8.77698	6.84641	8.39561		55	2	20	90		99	1.1	2	1	0	1	730	1.3		0	2021	202110--	19660114	1	20211018	20211021	3	H35.804	4427.59	0
天水市中医医院	397410	0	0	1	3300.98	2034.2	261.78	400	8.10197	7.61786	5.5675	5.99146	59	2	20	90		99	1.1	1	1	0	1	730	1.35		0.828493	2022	202201--	19620404	1	20220104	20220112	8	N84.100	113.5	148.28
天水市中医医院	397411	0	0	1	5640.03	788.7	3985.13	48	8.63764	6.67039	8.29033	3.8712	56	1	20	90		99	1.1	2	1	0	1	730	1.35		0.0119014	2022	202201--	19651102	1	20220104	20220107	3	H34.802	3985.13	0
天水市中医医院	295072	0	0	0	28039.2	7351.3	11584	3497.1	10.2414	8.90263	9.35738	8.15969	53	2	20	90		99	1.1	1	1	0	0	500	1.03	1	0.266255	2017	201704--	19641121	1	20171121	20171220	29	K74.607	11065.7	518.33
天水市中医医院	344632	0	0	0	10246.3	1077.7	3895.56	5046	9.23467	6.98258	8.26759	8.52635	24	2	90	15		99	1.1	2	2	0	0	530	1.03	1	0.687133	2019	201903--	19950712	1	20190909	20190920	11	D35.200X01	2797.52	1098.04
天水市中医医院	332705	0	0	0	5397.94	1045.1	241.64	842.2	8.59377	6.95187	5.48745	6.73602	31	1	20	15		99	1.1	1	1	0	0	530	1.03	1	0.777052	2019	201901--	19870802	1	20190311	20190319	8	S82.000	241.64	0
天水市中医医院	369	0	0	1	4439.42	1535.8	1181.82	360	8.39828	7.33681	7.07481	5.8861	57	1	20	15		99	1.1	1	1	0	1	523	1.07	1	0.614469	2020	202004--	19630419	1	20201012	20201026	14	C91.901	594.42	587.4
天水市中医医院	397418	0	0	1	715.6	323.7	176.9	64	6.57312	5.77982	5.17558	4.15888	87	1	20	90		99	1.1	1	1	0	1	730	1.35		0.26567	2022	202201--	19340301	1	20220104	20220104	1	I27.900X00	176.9	0
天水市中医医院	397419	0	0	1	5225.31	1355.3	767.01	2026	8.56127	7.21178	6.6425	7.61382	70	1	20	90		99	1.1	1	1	0	1	730	1.35		0.992983	2022	202201--	19511027	1	20220104	20220112	8	G81.000	19.6	747.41
天水市中医医院	327491	0	0	0	7127.53	1381.5	1383.43	3250.6	8.87172	7.23093	7.23232	8.08659	33	1	20	15		99	1.1	1	1	0	0	530	1.03	1	0.730753	2019	201901--	19851105	1	20190103	20190126	23	I84.201	1247.7	135.73
天水市中医医院	326196	0	0	0	4175.6	2069.9	1506.2	280	8.33701	7.63526	7.31735	5.63479	66	1	20	90		99	1.1	1	2	0	0	510	1.03	1	0.240919	2018	201804--	19520202	1	20181217	20181222	5	M17.900x00	1355.87	150.33
天水市中医医院	397425	0	0	1	10173.2	34.6	1534.63	0	9.22752	3.54385	7.33604		67	1	20	90		99	1.1	2	2	0	1	730	1.35		0.0247617	2022	202202--	19540820	1	20220104	20220207	34	N18.900X00	1496.63	38
天水市中医医院	397426	0	0	1	7430.88	1830.6	4391.28	236	8.9134	7.5124	8.38738	5.46383	59	2	20	90		99	1.1	1	1	0	1	730	1.35		0.244552	2022	202201--	19620201	1	20220104	20220110	6	C56.X00	3495.67	895.61
天水市中医医院	397429	0	0	1	4219.59	1175.3	1135.29	1930	8.34749	7.06928	7.03464	7.56528	53	2	20	90		99	1.1	1	1	0	1	730	1.35		0.940635	2022	202201--	19680615	1	20220104	20220111	7	I69.100X00	181.97	953.32
天水市中医医院	277404	0	0	0	4678.44	1476	2733.64	193	8.45072	7.29709	7.91339	5.26269	66	2	20	90		99	1.1	1	1	0	0	500	1.03	1	0.549278	2017	201701--	19500725	1	20170109	20170301	51	C53.901	1319.1	1414.54
天水市中医医院	397431	0	0	1	3486.9	719.6	1753.3	0	8.15677	6.5787	7.46925		1	1	10	90		99	1.1	1	1	0	1	730	1.35		0.0526778	2022	202201--	20200612	1	20220104	20220112	8	J18.000	1660.94	92.36
天水市中医医院	328138	0	0	0	5381.67	975.6	568.77	322.8	8.59075	6.88305	6.34348	5.77703	8	2	90	15		99	1.1	1	1	0	0	530	1.03	1	0.393564	2019	201901--	20100824	1	20190110	20190114	4	Z98.800x60	540.68	28.09
天水市中医医院	276690	0	0	0	10423.9	1227	7626.33	527	9.25186	7.11233	8.93936	6.2672	54	1	20	90		99	1.1	1	1	0	0	500	1.03	1	0.311514	2017	201701--	19620805	1	20161229	20170213	46	C92.002	5613.45	2012.88
天水市中医医院	346059	0	0	1	7551.94	3936.8	1094.34	780	8.92956	8.27812	6.99791	6.65929	67	2	20	15		99	1.1	1	1	0	0	530	1.03	1	0.568558	2019	201904--	19520908	1	20191008	20191022	14	C93.000X00	808.67	285.67
天水市中医医院	295183	0	0	0	3650.08	670.9	2270.18	315	8.2025	6.50862	7.72761	5.75257	0	2	10	90		99	1.1	1	1	0	0	500	1.03	1	0.181179	2017	201704--	20161227	1	20171123	20171201	8	J18.000x001	2116.8	153.38
天水市中医医院	386293	0	0	1	5412.46	2081	472.96	3376	8.59646	7.6406	6.15901	8.12445	75	2	20	15		99	1.1	1	1	0	1	730	1.3	1	1	2021	202103--	19450812	1	20210621	20210705	14	M17.900X00	0	472.96
天水市中医医院	397444	0	0	1	12818.1	2298.8	4071.69	2264	9.45861	7.74014	8.31181	7.72489	68	1	20	90		99	1.1	1	1	0	1	730	1.35		0.485756	2022	202201--	19530524	1	20220104	20220126	22	M87.203	3258.09	813.6
天水市中医医院	353328	0	0	1	10212.5	1050.6	2334.24	3596	9.23137	6.95712	7.75544	8.18758	28	1	20	15		99	1.1	1	1	0	0	523	1.07	1	0.719264	2020	202001--	19910408	1	20200116	20200204	19	I84.201	1664.83	669.41
天水市中医医院	397447	0	0	1	11158.5	2661.3	5266.81	384	9.31996	7.88657	8.56918	5.95064	58	2	20	90		99	1.1	1	1	0	1	730	1.35		0.169434	2022	202201--	19630704	1	20220104	20220115	11	D50.900	4693.37	573.44
天水市中医医院	397449	0	0	1	6174.57	2081.6	946.57	664	8.72819	7.64089	6.85284	6.49828	63	1	20	90		99	1.1	1	1	0	1	730	1.35		0.813768	2022	202201--	19580812	1	20220104	20220115	11	D50.900	299.94	646.63
天水市中医医院	402707	0	0	1	39413.9	4724.9	4509.91	6698	10.5819	8.4606	8.41403	8.80956	75	2	20	90		99	1.1	1	1	0	1	730	1.35		0.714721	2022	202204--	19460511	1	20220322	20220412	21	M99.300X00	3197.38	1312.53
天水市中医医院	331077	0	0	0	16621.4	3022.3	6026.93	1728.2	9.71845	8.01377	8.70399	7.45484	63	1	20	15		99	1.1	1	1	0	0	530	1.03	1	0.448593	2019	201901--	19551220	1	20190220	20190304	12	K80.101	4276.23	1750.7
天水市中医医院	285539	0	0	0	7060.34	1195.5	3624.34	566	8.86225	7.08632	8.19543	6.33859	79	1	20	90		99	1.1	1	1	0	0	500	1.03	1	0.309459	2017	201702--	19380410	1	20170530	20170618	19	H81.901	2893.6	730.74
天水市中医医院	397458	0	0	1	9093.13	1757.3	6529.83	216	9.11527	7.47153	8.78414	5.37528	68	1	20	90		99	1.1	1	1	0	1	730	1.35		0.161095	2022	202201--	19530615	1	20220105	20220112	7	C34.900X00	5659.11	870.72
天水市中医医院	280754	0	0	0	3084.6	872	1660.41	296.2	8.03418	6.77079	7.41482	5.69103	37	1	20	90		99	1.1	1	1	0	0	500	1.03	1	0.492178	2017	201701--	19790421	1	20170306	20170314	8	S62.301	993.61	666.8
天水市中医医院	292117	0	0	0	1073.22	678.4	181.02	91	6.97842	6.51974	5.19861	4.51086	20	2	20	90		99	1.1	2	2	0	0	500	1.03	1	0.773362	2017	201703--	19970524	1	20170926	20170930	4	O21.100x003	61.65	119.37
天水市中医医院	397466	0	0	1	3236.89	1253.7	623.19	168	8.08237	7.13385	6.43485	5.12396	49	1	90	90		99	1.1	1	1	0	1	730	1.35		0.895449	2022	202201--	19720227	1	20220105	20220112	7	E03.900	82.72	540.47
天水市中医医院	358522	0	0	1	5376.97	948.7	1183.27	4156	8.58988	6.85509	7.07604	8.33231	65	1	90	15		99	1.1	1	1	0	1	523	1.07	1	0.86666	2020	202002--	19550410	1	20200417	20200428	11	M50.201	711.94	471.33
天水市中医医院	397469	0	0	1	4003.17	1864.5	977.67	0	8.29484	7.53075	6.88517		51	2	20	90		99	1.1	1	1	0	1	730	1.35		0.886761	2022	202201--	19700525	1	20220105	20220111	6	G43.900	110.71	866.96
天水市中医医院	404055	0	0	1	6178.87	998.1	2041.37	704	8.72889	6.90585	7.62138	6.55678	48	1	90	90		99	1.1	2	2	0	1	730	1.35		0.256432	2022	202206--	19731005	1	20220412	20220418	6	Z47.000X00	2041.37	0
天水市中医医院	380737	0	0	1	3970.13	2245.3	497.03	448	8.28655	7.71659	6.20865	6.10479	5	1	10	15		99	1.1	1	1	0	1	730	1.3	1	0.534375	2021	202102--	20160226	1	20210330	20210408	9	D69.002	440.03	57
天水市中医医院	282625	0	0	0	6598.7	2426	2938.43	598.8	8.79463	7.794	7.98563	6.39493	80	1	20	90		99	1.1	1	1	0	0	500	1.03	1	0.397718	2017	201702--	19361128	1	20170409	20170419	10	S22.301	2130.41	808.02
天水市中医医院	404620	0	0	1	5563.63	1887.7	1948.73	0	8.62401	7.54311	7.57493		53	1	90	90		99	1.1	1	1	0	1	730	1.35		0.0818841	2022	202206--	19690305	1	20220420	20220506	16	S06.600X00	1789.16	159.57
天水市中医医院	397475	0	0	1	6690.29	1800.8	1726.49	280	8.80841	7.49599	7.45385	5.63479	58	2	20	90		99	1.1	1	1	0	1	730	1.35		0.542719	2022	202201--	19631205	1	20220105	20220118	13	K21.900X00	917.53	808.96
天水市中医医院	296734	0	0	0	7045.88	849.9	4903.98	949	8.8602	6.74512	8.4978	6.85541	78	2	20	90		99	1.1	2	2	0	0	500	1.03	1	0.189346	2017	201704--	19391120	1	20171214	20171223	9	C44.504	4744.74	159.24
天水市中医医院	406418	0	0	1	6987.05	1043.7	2157.35	2240	8.85181	6.95053	7.67664	7.71423	49	1	90	90		99	1.1	1	1	0	1	730	1.35		0.77327	2022	202206--	19730401	1	20220519	20220603	15	G51.800X00	997.01	1160.34
天水市中医医院	353928	0	0	1	4333.49	922.6	1199.69	382.4	8.37413	6.8272	7.08982	5.94647	23	2	20	15		99	1.1	2	2	0	0	523	1.07	1	0.457597	2020	202001--	19960916	1	20200204	20200212	8	O26.900X30	858.13	341.56
天水市中医医院	320171	0	0	0	3224.88	775.9	599.98	384	8.07865	6.65402	6.3969	5.95064	23	2	20	90		99	1.1	1	1	0	0	510	1.03	1	0.5131	2018	201803--	19941114	1	20180905	20180912	7	O26.900x50	479.1	120.88
天水市中医医院	397483	0	0	1	4362.47	1477.3	1692.17	348	8.38079	7.29797	7.43377	5.8522	65	1	20	90		99	1.1	1	1	0	1	730	1.35		0.784949	2022	202201--	19561021	1	20220105	20220115	10	C34.900X00	438.74	1253.43
天水市中医医院	397484	0	0	1	6334.09	1889.3	1995.19	1416	8.7537	7.54396	7.59849	7.25559	75	2	20	90		99	1.1	2	2	0	1	730	1.35		0.8945	2022	202201--	19460320	1	20220105	20220118	13	I20.000	359.88	1635.31
天水市中医医院	276017	0	0	0	8601.79	3202	2570.74	757	9.05973	8.07153	7.85195	6.62936	68	1	30	90		99	1.1	1	1	0	0	500	1.03	1	0.310568	2017	201701--	19481216	1	20161220	20170103	14	M9989/1	2294.25	276.49
天水市中医医院	323479	0	0	0	11803.9	3751.9	4840.84	1462.4	9.37619	8.23002	8.48484	7.28783	79	1	20	90		99	1.1	1	1	0	0	510	1.03	1	0.423503	2018	201804--	19391016	1	20181107	20181123	16	K92.201	3633.8	1207.04
天水市中医医院	397487	0	0	1	6083.51	1658.5	2067.01	312	8.71334	7.41367	7.63386	5.743	73	2	20	90		99	1.1	1	1	0	1	730	1.35		0.853405	2022	202201--	19481129	1	20220105	20220118	13	I63.905	348.75	1718.26
天水市中医医院	406073	0	0	1	2931.64	1057.6	533.04	522	7.98332	6.96376	6.2786	6.25767	7	1	10	90		99	1.1	1	1	0	1	730	1.35		0.553657	2022	202206--	20150418	1	20220514	20220521	7	J06.900	470.91	62.13
天水市中医医院	381989	0	0	1	4332.24	1719.9	1657.74	168	8.37384	7.45002	7.41321	5.12396	69	2	20	15		99	1.1	1	1	0	1	730	1.3	1	0.452616	2021	202102--	19511007	1	20210419	20210426	7	I25.500	999.38	658.36
天水市中医医院	283275	0	0	0	2889.91	1025.5	1129.51	564.4	7.96898	6.93294	7.02954	6.33576	48	2	20	90		99	1.1	2	2	0	0	500	1.03	1	0.333194	2017	201702--	19681113	1	20170419	20170424	5	Z51.102	1129.51	0
天水市中医医院	403710	0	0	1	9052.3	1117.9	2113	5390	9.11077	7.01921	7.65586	8.5923	36	2	20	90		99	1.1	1	1	0	1	730	1.35		0.846991	2022	202206--	19850508	1	20220407	20220427	20	I84.201	1148.03	964.97
天水市中医医院	304650	0	0	0	10368.5	1377.4	2853.65	3641.4	9.24652	7.22795	7.95635	8.20012	38	2	20	90		99	1.1	1	1	0	0	510	1.03	1	0.683962	2018	201802--	19790609	1	20180411	20180507	26	I84.201	2052.68	800.97
天水市中医医院	357213	0	0	1	12913.9	4056.5	6812.93	584	9.46606	8.30808	8.82658	6.3699	79	2	90	15		99	1.1	2	2	0	1	523	1.07	1	0.338655	2020	202002--	19410328	1	20200328	20200413	16	I63.900	4891.92	1921.01
天水市中医医院	323459	0	0	0	11400.2	1909	6145.2	2086	9.34139	7.55433	8.72343	7.643	63	1	20	90		99	1.1	1	1	0	0	510	1.03	1	0.506808	2018	201804--	19550306	1	20181106	20181126	20	K92.901	4059.56	2085.64
天水市中医医院	281029	0	0	0	7653.35	1612.5	4447.05	850.7	8.9429	7.38554	8.4	6.74606	71	2	20	90		99	1.1	1	1	0	0	500	1.03	1	0.192648	2017	201701--	19460301	1	20170310	20170327	17	E14.503+	4277.15	169.9
天水市中医医院	398544	0	0	1	7813.69	1800.2	1194.69	1140	8.96363	7.49565	7.08564	7.03878	56	2	20	90		99	1.1	2	2	0	1	730	1.35		0.488288	2022	202201--	19650405	1	20220119	20220128	9	K40.900X00	1194.69	0
天水市中医医院	383856	0	0	1	3945.04	0	736.84	0	8.28021		6.60237		50	1	20	15		99	1.1	2	2	0	1	730	1.3	2	0.0786602	2021	202102--	19710402	1	20210517	20210526	9	N18.900X00	678.88	57.96
天水市中医医院	397511	0	0	1	4767.58	1758	1440.58	488	8.46959	7.47193	7.2728	6.19032	56	1	20	90		99	1.1	1	1	0	1	730	1.35		0.72445	2022	202201--	19650715	1	20220105	20220113	8	E11.900	531.42	909.16
天水市中医医院	351427	0	0	1	5257.37	2325	959.57	264	8.56739	7.75148	6.86649	5.57595	48	2	20	15		99	1.1	1	1	0	0	523	1.07	1	0.545028	2020	202001--	19710803	1	20191224	20200104	11	C90.000	556.69	402.88
天水市中医医院	284624	0	0	0	9338	1112	5796.25	1147.4	9.14185	7.01392	8.66497	7.04525	54	1	90	90		99	1.1	1	1	0	0	500	1.03	1	0.183633	2017	201702--	19630125	1	20170514	20170526	12	S71.103	5668.57	127.68
天水市中医医院	377678	0	0	1	6286.63	1929.5	2528.13	0	8.74618	7.56502	7.83524		49	1	20	15		99	1.1	1	1	0	1	730	1.3	1	0.136366	2021	202102--	19720303	1	20210219	20210309	18	N45.907	2183.38	344.75
天水市中医医院	389049	0	0	1	11572.5	3237.8	2995.66	5076	9.35638	8.08265	8.00492	8.53228	50	2	20	15		99	1.1	1	1	0	1	730	1.3	1	0.782451	2021	202103--	19701205	1	20210802	20210826	24	M06.900	1755.98	1239.68
天水市中医医院	378616	0	0	1	16971.8	71.6	2958.37	0	9.73931	4.2711	7.99239		32	2	20	15		99	1.1	2	2	0	1	730	1.3	7	0.0111886	2021	202102--	19880603	1	20210302	20210507	66	N18.900X00	2925.27	33.1
天水市中医医院	390258	0	0	1	7328.96	2182.3	3555.96	372	8.89959	7.68813	8.17638	5.91889	64	1	20	15		99	1.1	1	1	0	1	730	1.3	1	0.83705	2021	202103--	19570317	1	20210823	20210903	11	N18.803	640.06	2915.9
天水市中医医院	397519	0	0	1	2795.37	1026.2	852.17	240	7.93572	6.93362	6.74779	5.48064	31	1	20	90		99	1.1	1	1	0	1	730	1.35		0.748675	2022	202201--	19910113	1	20220105	20220113	8	K29.500	274.49	577.68
天水市中医医院	290312	0	0	0	5788.45	1342.4	3564.85	659.4	8.66362	7.20221	8.17888	6.49133	49	2	90	90		99	1.1	1	1	0	0	500	1.03	1	0.167819	2017	201703--	19680428	1	20170821	20170829	8	C53.900	3515.34	49.51
天水市中医医院	277805	0	0	0	15032.6	2007	5743.92	3922.7	9.61798	7.6044	8.6559	8.27454	62	1	20	90		99	1.1	1	1	0	0	500	1.03	1	0.431222	2017	201701--	19540415	1	20170113	20170125	12	N18.901	5498.16	245.76
天水市中医医院	377578	0	0	1	8711.79	2831.5	2497.79	2392	9.07243	7.94856	7.82316	7.77989	50	1	20	15		99	1.1	1	1	0	1	730	1.3	2	0.672362	2021	202102--	19700324	1	20210218	20210302	12	E14.500X01	1602.08	895.71
天水市中医医院	346344	0	0	1	10557.9	3091.3	4308.1	2995	9.26463	8.03635	8.36825	8.0047	83	2	20	15		99	1.1	1	1	0	0	530	1.03	1	0.594307	2019	201904--	19360410	1	20191011	20191025	14	M13.900	2962.82	1345.28
天水市中医医院	291426	0	0	0	1901.52	1403.4	320.52	98	7.55041	7.24665	5.76994	4.58497	59	2	20	90		99	1.1	1	1	0	0	500	1.03	1	0.941508	2017	201703--	19571228	1	20170913	20170915	2	H81.901	24.48	296.04
天水市中医医院	404970	0	0	1	3363.73	807.3	1621.43	360	8.12081	6.6937	7.39106	5.8861	2	1	10	90		99	1.1	2	2	0	1	730	1.35		0.227361	2022	202206--	20190707	1	20220426	20220503	7	J18.000	1530.93	90.5
天水市中医医院	306570	0	0	0	4115.38	2854.9	388.48	471	8.32249	7.95679	5.96224	6.15486	36	2	20	90		99	1.1	2	2	0	0	510	1.03	1	0.76786	2018	201802--	19811129	1	20180512	20180519	7	M32.900	199.52	188.96
天水市中医医院	397532	0	0	1	5517.14	2296.7	2089.94	748	8.61561	7.73923	7.64489	6.6174	66	2	20	90		99	1.1	1	1	0	1	730	1.35		0.583853	2022	202201--	19551002	1	20220105	20220111	6	I24.901	1181	908.94
天水市中医医院	353933	0	0	1	6940.98	1819.9	1943.28	1360	8.8452	7.50654	7.57213	7.21524	47	2	20	15		99	1.1	1	1	0	0	523	1.07	1	0.574036	2020	202001--	19721227	1	20200205	20200227	22	D50.900	1407.08	536.2
天水市中医医院	304071	0	0	0	1017.76	815.4	91.36	32	6.92536	6.70368	4.51481	3.46574	40	1	20	90		99	1.1	2	2	0	0	510	1.03	1	1	2018	201802--	19771217	1	20180402	20180403	1	I84.201	0	91.36
天水市中医医院	397542	0	0	1	4848.37	1798.5	665.27	512	8.4864	7.49471	6.50019	6.23832	47	2	20	90		99	1.1	1	1	0	1	730	1.35		0.838482	2022	202201--	19740926	1	20220105	20220115	9	D50.900	190.15	475.12
天水市中医医院	401499	0	0	1	3600.86	754	1759.86	480	8.18893	6.62539	7.47299	6.17379	7	2	10	90		99	1.1	1	1	0	1	730	1.35		0.295818	2022	202203--	20141115	1	20220305	20220313	8	J18.000	1577.27	182.59
天水市中医医院	327975	0	0	0	10436.8	1720.5	1513.11	3015.7	9.25309	7.45037	7.32192	8.01159	26	1	20	15		99	1.1	1	1	0	0	530	1.03	1	0.812909	2019	201901--	19920502	1	20190108	20190126	18	S82.500	847.3	665.81
天水市中医医院	397545	0	0	1	5871.56	2188.1	1741.46	432	8.67788	7.69079	7.46248	6.06843	50	2	20	90		99	1.1	1	1	0	1	730	1.35		0.696111	2022	202201--	19710906	1	20220105	20220119	14	M35.000X00	660.49	1080.97
天水市中医医院	379519	0	0	1	6596.44	1382.8	2028.64	2950	8.79429	7.23187	7.61512	7.98956	54	2	20	15		99	1.1	1	1	0	1	730	1.3	1	0.768214	2021	202101--	19660515	1	20210312	20210325	13	M50.101+	1153.98	874.66
天水市中医医院	305224	0	0	0	8552.44	1451.9	2325.44	2598.1	9.05397	7.28063	7.75166	7.86254	52	1	20	90		99	1.1	1	1	0	0	510	1.03	1	0.553248	2018	201802--	19660129	1	20180420	20180505	15	K61.001	2199.6	125.84
天水市中医医院	398609	0	0	1	6146.47	989.7	1626.97	312	8.72363	6.8974	7.39447	5.743	50	1	20	90		99	1.1	1	1	0	1	730	1.35		0.388407	2022	202201--	19710610	1	20220120	20220127	6	Z47.000X00	1185.86	441.11
天水市中医医院	281690	0	0	0	7996	1264.5	4869.17	922.2	8.9867	7.14243	8.49068	6.82676	51	2	20	90		99	1.1	1	1	0	0	500	1.03	1	0.463013	2017	201702--	19660202	1	20170322	20170410	19	K29.401	3109.89	1759.28
天水市中医医院	280304	0	0	0	14391.7	2142.7	7810.02	2970.6	9.57441	7.66982	8.96316	7.99652	51	2	20	90		99	1.1	1	1	0	0	500	1.03	1	0.371019	2017	201702--	19650816	1	20170227	20170405	37	M81.981	6780.81	1029.21
天水市中医医院	400918	0	0	1	10143.8	1846.5	6502.53	0	9.22462	7.52105	8.77995		49	1	20	90		99	1.1	1	1	0	1	730	1.35		0.123941	2022	202203--	19720317	1	20220226	20220304	6	D61.101	5696.6	805.93
天水市中医医院	276701	0	0	0	3559.29	1364	1676.89	257.6	8.17732	7.21818	7.4247	5.55141	76	2	20	90		99	1.1	1	1	0	0	500	1.03	1	0.38299	2017	201701--	19400513	1	20161229	20170104	6	R10.401	1193.6	483.29
天水市中医医院	401256	0	0	1	6467.64	1446.5	2953.64	1516	8.77457	7.2769	7.99079	7.32383	80	2	20	90		99	1.1	2	1	0	1	730	1.35		0.612904	2022	202203--	19411118	1	20220302	20220314	12	I25.500	1730.18	1223.46
天水市中医医院	398761	0	0	1	12209.5	2520.9	6730.13	1964	9.40997	7.83237	8.81435	7.58274	67	1	20	90		99	1.1	1	2	0	1	730	1.35		0.461854	2022	202202--	19541023	1	20220124	20220209	16	I63.900	4678.71	2051.42
天水市中医医院	279049	0	0	0	7356.19	1253.5	3116.99	943.8	8.9033	7.1337	8.04462	6.84991	34	2	20	90		99	1.1	1	1	0	0	500	1.03	1	0.321524	2017	201701--	19820304	1	20170208	20170307	27	I84.902	2755.15	361.84
天水市中医医院	397563	0	0	1	5450.52	1110.7	1673.22	1092	8.60347	7.01275	7.42251	6.99577	33	2	20	90		99	1.1	1	1	0	1	730	1.35		0.521481	2022	202201--	19881116	1	20220105	20220113	8	I84.201	1323.21	350.01
天水市中医医院	328705	0	0	0	8332.76	3168.6	3638.16	913	9.02795	8.06104	8.19923	6.81674	55	2	20	15		99	1.1	1	1	0	0	530	1.03	1	0.496834	2019	201901--	19631003	1	20190115	20190131	16	I24.901	2289.99	1348.17
天水市中医医院	397565	0	0	1	5359.03	1923.7	1812.33	192	8.58654	7.56201	7.50237	5.2575	59	2	20	90		99	1.1	1	1	0	1	730	1.35		0.932865	2022	202201--	19620505	1	20220105	20220113	8	I63.905	134.56	1677.77
天水市中医医院	367965	0	0	1	7114.14	1440.4	1620.14	3516	8.86984	7.27268	7.39027	8.16508	32	1	20	15		99	1.1	1	1	0	1	523	1.07	1	0.792149	2020	202003--	19880411	1	20200911	20200930	19	K61.001	1067.55	552.59
天水市中医医院	401052	0	0	1	2812.27	2302.6	149.67	36	7.94175	7.74179	5.00843	3.58352	78	1	20	90		99	1.1	1	1	0	1	730	1.35		0.43098	2022	202203--	19430406	1	20220228	20220303	3	D52.001	105.65	44.02
天水市中医医院	343267	0	0	0	8766.31	1581.7	1529.11	3896.6	9.07867	7.36626	7.33244	8.26786	27	1	20	15		99	1.1	1	1	0	0	530	1.03	1	0.766326	2019	201903--	19911215	1	20190814	20190921	38	K61.001	1267.85	261.26
天水市中医医院	327848	0	0	0	27880.6	4020.5	16968.8	2103.5	10.2357	8.29916	9.73913	7.65136	45	1	20	15		99	1.1	1	1	0	0	530	1.03	1	0.225249	2019	201901--	19730415	1	20190107	20190202	26	D46.201	14776.3	2192.53
天水市中医医院	397575	0	0	1	1661.7	779.7	103.8	0	7.4156	6.65891	4.64247		77	1	20	90		99	1.1	2	1	0	1	730	1.35		0	2022	202201--	19441026	1	20220106	20220108	2	H35.000X00	103.8	0
天水市中医医院	365570	0	0	1	14626	2701.5	7958.03	1722	9.59056	7.90156	8.98194	7.45124	64	2	20	15		99	1.1	1	1	0	1	523	1.07	1	0.439553	2020	202003--	19560304	1	20200807	20200827	20	K74.607	5425.14	2532.89
天水市中医医院	397577	0	0	1	10521.1	2022.1	8049.02	0	9.26114	7.61189	8.99331		60	1	20	90		99	1.1	2	2	0	1	730	1.35		0.0281276	2022	202201--	19610913	1	20220106	20220110	4	Z51.102	7822.62	226.4
天水市中医医院	338365	0	0	0	64787	8162.5	11968.4	5237	11.0789	9.00731	9.39002	8.5635	63	2	20	15		99	1.1	1	1	0	0	530	1.03	1	0.361028	2019	201903--	19560614	1	20190531	20190722	52	S72.000	10993.7	974.62
天水市中医医院	404185	0	0	1	6915.25	1336.3	475.95	1016	8.84148	7.19766	6.16531	6.92363	34	1	10	90		99	1.1	1	1	0	1	730	1.35		0.750112	2022	202206--	19880118	1	20220413	20220425	12	K40.900X00	372.82	103.13
天水市中医医院	397581	0	0	1	8705.76	2391.4	1664.16	404	9.07174	7.77963	7.41708	6.00141	31	1	20	90		99	1.1	1	1	0	1	730	1.35		0.260884	2022	202201--	19901113	1	20220106	20220124	18	Z47.001	1528.61	135.55
天水市中医医院	351341	0	0	1	13822.9	3577.7	6242.72	1715	9.53408	8.18248	8.73917	7.44717	45	2	90	15		99	1.1	2	2	0	0	523	1.07	1	0.503399	2020	202001--	19740126	1	20191223	20200111	19	M13.900	3951.81	2290.91
天水市中医医院	378443	0	0	1	839.4	661.4	31	0	6.73269	6.49436	3.43399		52	1	20	15		99	1.1	1	1	0	1	730	1.3	1	1	2021	202102--	19680908	1	20210227	20210301	2	I84.201	0	31
天水市中医医院	293477	0	0	0	3603.31	1256.3	1322.41	148.6	8.18961	7.13593	7.18721	5.00126	56	1	20	90		99	1.1	1	1	0	0	500	1.03	1	0.3898	2017	201704--	19610619	1	20171025	20171101	7	M23.308	897.61	424.8
天水市中医医院	319681	0	0	0	20202.1	4169	10675.4	2253.2	9.91354	8.33543	9.2757	7.72011	72	1	20	90		99	1.1	1	1	0	0	510	1.03	1	0.202334	2018	201803--	19451016	1	20180829	20180913	15	C34.900x00	10312.7	362.71
天水市中医医院	291057	0	0	0	1657.99	765.5	694.49	106	7.41336	6.64053	6.54318	4.66344	14	2	90	90		99	1.1	2	2	0	0	500	1.03	1	0.198678	2017	201703--	20020915	1	20170905	20170908	3	K52.905	641.45	53.04
天水市中医医院	326124	0	0	0	4640.91	2546.9	1194.51	448	8.44267	7.84263	7.08549	6.10479	80	2	20	90		99	1.1	1	1	0	0	510	1.03	1	0.471954	2018	201804--	19381105	1	20181215	20181221	6	H81.901	867.32	327.19
天水市中医医院	308449	0	0	0	4818.99	1147.5	1577.79	1115.7	8.48032	7.04534	7.36378	7.01724	61	2	20	90		99	1.1	2	2	0	0	510	1.03	1	0.568638	2018	201802--	19570524	1	20180609	20180616	7	S33.501	1161.87	415.92
天水市中医医院	330341	0	0	0	10661.5	3423.7	4468.3	1621.1	9.27439	8.13848	8.40476	7.39086	52	1	20	15		99	1.1	2	2	0	0	530	1.03	1	0.488331	2019	201901--	19661216	1	20190212	20190220	8	I50.900	3115.76	1352.54
天水市中医医院	291548	0	0	0	8697.29	966.4	1390.99	1791.2	9.07077	6.87358	7.23777	7.49064	18	1	10	90		99	1.1	1	1	0	0	500	1.03	1	0.684073	2017	201703--	19990501	1	20170915	20170925	10	J32.900	1005.34	385.65
天水市中医医院	407163	0	0	1	11883.6	2313.1	1944.52	6142	9.38292	7.74634	7.57277	8.72291	58	2	20	90		99	1.1	1	1	0	1	730	1.35		0.933807	2022	202206--	19630910	1	20220530	20220623	24	G81.000	535.27	1409.25
天水市中医医院	355327	0	0	1	14693.8	5357	4336.75	1640	9.59518	8.58616	8.37488	7.40245	64	1	20	15		99	1.1	1	1	0	1	523	1.07	1	0.530335	2020	202001--	19560310	1	20200303	20200325	22	D53.100X00	2807.07	1529.68
天水市中医医院	406317	0	0	1	3915.14	1353.3	1263.84	650	8.27261	7.2103	7.14191	6.47697	44	1	20	90		99	1.1	1	1	0	1	730	1.35		0.446505	2022	202206--	19771103	1	20220517	20220524	7	S42.100X02	1059.3	204.54
天水市中医医院	397603	0	0	1	1166.12	912.7	212.42	0	7.06144	6.81641	5.35857		29	1	10	90		99	1.1	1	1	0	1	730	1.35		0.939271	2022	202201--	19920912	1	20220106	20220106	1	K61.001	12.9	199.52
天水市中医医院	397605	0	0	1	7584.66	1224.3	1725.16	4358	8.93388	7.11012	7.45307	8.37977	40	1	20	90		99	1.1	1	1	0	1	730	1.35		0.801273	2022	202201--	19810413	1	20220106	20220121	15	K61.001	1208.89	516.27
天水市中医医院	390106	0	0	1	8930.18	1888.5	5499.68	300	9.09719	7.54354	8.61244	5.70378	59	1	20	15		99	1.1	1	1	0	1	730	1.3	1	0.638521	2021	202103--	19620321	1	20210820	20210831	11	Z51.802	2096.46	3403.22
天水市中医医院	364567	0	0	1	20994.1	5724.1	7808.81	0	9.952	8.65244	8.96301		67	1	20	15		99	1.1	2	2	0	1	523	1.07	1	0.0700773	2020	202003--	19530413	1	20200724	20200819	26	D64.900	7261.59	547.22
天水市中医医院	294867	0	0	0	44039.8	9953.3	20979	7145.7	10.6928	9.20566	9.95128	8.87427	52	2	20	90		99	1.1	2	2	0	0	500	1.03	1	0.449938	2017	201704--	19650405	1	20171119	20171204	15	T60.900x002	15470.3	5508.67
天水市中医医院	279185	0	0	0	10545.5	1893	4045.92	824.2	9.26345	7.54592	8.30546	6.71441	43	2	20	90		99	1.1	1	1	0	0	500	1.03	1	0.223851	2017	201701--	19730320	1	20170209	20170222	13	K80.204	3779.94	265.98
天水市中医医院	340951	0	0	0	8231	1447	2316	3776	9.01566	7.27725	7.7476	8.23642	31	1	20	15		99	1.1	2	2	0	0	530	1.03	1	0.873206	2019	201903--	19870729	1	20190711	20190724	13	G81.900	772.43	1543.57
天水市中医医院	342127	0	0	0	6331.94	1431.9	3056.64	0	8.75336	7.26676	8.02507		39	2	20	15		99	1.1	1	1	0	0	530	1.03	1	0.136385	2019	201903--	19791016	1	20190728	20190805	8	S06.000	2639.76	416.88
天水市中医医院	379495	0	0	1	17716.3	4789.7	5726.36	688	9.78224	8.47422	8.65283	6.53379	21	1	10	15		99	1.1	1	1	0	1	730	1.3	1	0.339109	2021	202102--	19990616	1	20210312	20210331	19	C91.000	4239.19	1487.17
天水市中医医院	390355	0	0	1	3802.1	1305.7	1207.4	648	8.24331	7.17449	7.09622	6.47389	53	1	20	15		99	1.1	1	1	0	1	730	1.3	2	0.681584	2021	202103--	19671110	1	20210825	20210904	10	R10.402	590.79	616.61
天水市中医医院	397620	0	0	1	13539.4	965.6	2087.78	0	9.51336	6.87275	7.64386		33	2	90	90		99	1.1	2	2	0	1	730	1.35		0	2022	202202--	19881029	1	20220106	20220207	32	N18.900X00	2087.78	0
天水市中医医院	378202	0	0	1	4346.84	1513.4	1832.44	160	8.3772	7.32211	7.5134	5.07517	69	1	90	15		99	1.1	1	1	0	1	730	1.3	1	0.562466	2021	202101--	19510315	1	20210224	20210301	5	I63.900	871.76	960.68
天水市中医医院	374662	0	0	1	3823.64	765.5	2196.54	0	8.24896	6.64053	7.69464		2	1	90	15		99	1.1	2	1	0	1	730	1.3	1	0.0168265	2021	202101--	20180905	1	20201229	20210106	8	J18.000X00	2159.58	36.96
天水市中医医院	397627	0	0	1	4981.63	1744.3	1587.33	870	8.51351	7.46411	7.36981	6.76849	69	1	20	90		99	1.1	1	1	0	1	730	1.35		0.690953	2022	202201--	19521016	1	20220106	20220118	12	K29.500	759.43	827.9
天水市中医医院	397628	0	0	1	3552.16	43.2	196.96	4152	8.17531	3.76584	5.283	8.33135	33	2	20	90		99	1.1	1	1	0	1	730	1.35		0.989165	2022	202201--	19880815	1	20220106	20220119	13	M47.201	47.12	149.84
天水市中医医院	286748	0	0	0	3961.88	1275	1217.18	476	8.28447	7.1507	7.10429	6.16542	53	1	20	90		99	1.1	1	1	0	0	500	1.03	1	0.954553	2017	201703--	19630909	1	20170620	20170702	12	I50.903	76.95	1140.23
天水市中医医院	397630	0	0	1	5275.03	1407	2898.03	240	8.57074	7.24922	7.97179	5.48064	78	1	20	90		99	1.1	1	1	0	1	730	1.35		0.358696	2022	202201--	19430410	1	20220106	20220114	8	Z51.500X00	2012.43	885.6
天水市中医医院	397632	0	0	1	9710.8	3462	3493.8	1598	9.18099	8.1496	8.15874	7.37651	47	1	20	90		99	1.1	2	2	0	1	730	1.35		0.3781	2022	202201--	19740425	1	20220106	20220124	18	M54.502	3166.59	327.21
天水市中医医院	330205	0	0	0	38869.9	2854	7090.24	2795	10.568	7.95648	8.86647	7.93559	53	2	20	15		99	1.1	1	1	0	0	530	1.03	1	0.425253	2019	201901--	19651008	1	20190212	20190301	17	M51.202	5681.51	1408.73
天水市中医医院	390932	0	0	1	5386.9	1452.2	1196.7	1476	8.59173	7.28083	7.08732	7.29709	65	2	20	15		99	1.1	1	1	0	1	730	1.3	2	0.649381	2021	202103--	19560625	1	20210906	20210925	19	K29.603	937.1	259.6
天水市中医医院	395055	0	0	1	3097.55	2377.2	295.35	108	8.03837	7.77368	5.68816	4.68213	32	1	20	90		99	1.1	1	1	0	1	730	1.3		0.981778	2021	202112--	19890430	1	20211129	20211203	4	C71.900	7.35	288
天水市中医医院	351690	0	0	1	3276.66	2639.6	383.06	78	8.09458	7.87838	5.94819	4.35671	23	1	20	15		99	1.1	1	1	0	0	530	1.03	1	0.169175	2019	201904--	19961009	1	20191226	20191228	2	G04.908	383.06	0
天水市中医医院	399353	0	0	1	4632.01	1419.6	699.41	540	8.44075	7.25813	6.55024	6.29157	32	2	20	90		99	1.1	1	1	0	1	730	1.35		0.660653	2022	202202--	19890821	1	20220209	20220228	19	D50.900	420.59	278.82
天水市中医医院	386239	0	0	1	5393.53	2011	1403.73	640	8.59296	7.60639	7.24689	6.46147	66	1	20	15		99	1.1	1	1	0	1	730	1.3	1	0.594555	2021	202103--	19550116	1	20210621	20210705	14	R10.402	828.62	575.11
天水市中医医院	278803	0	0	0	9194.54	2061.5	3520.94	871.2	9.12636	7.63119	8.16648	6.76987	26	1	10	90		99	1.1	1	1	0	0	500	1.03	1	0.378626	2017	201701--	19901020	1	20170206	20170216	10		2729.16	791.78
天水市中医医院	355417	0	0	1	1896.7	1449.3	92.4	0	7.54787	7.27884	4.52613		62	1	30	15		99	1.1	1	1	0	1	523	1.07	1	0	2020	202001--	19571220	1	20200304	20200307	3	R51.X00	92.4	0
天水市中医医院	397645	0	0	1	4508.46	1903	807.46	216	8.41371	7.55119	6.69389	5.37528	33	2	20	90		99	1.1	1	1	0	1	730	1.35		0.460174	2022	202201--	19880909	1	20220106	20220120	14	D69.600	552.49	254.97
天水市中医医院	397427	0	0	1	6054.75	1523.5	1459.15	600	8.7086	7.32877	7.28561	6.39693	52	2	20	90		99	1.1	1	1	0	1	730	1.35		0.755205	2022	202201--	19700106	1	20220104	20220120	16	D52.001	504.07	955.08
天水市中医医院	397032	0	0	1	5373.84	1010.7	1387.54	0	8.5893	6.9184	7.23529		56	1	20	90		99	1.1	2	2	0	1	730	1.35		0.477154	2022	202201--	19650406	1	20211228	20220103	6	I84.201	725.47	662.07
天水市中医医院	389276	0	0	1	5066.04	1555.4	2263.64	216	8.53031	7.34949	7.72473	5.37528	82	2	20	15		99	1.1	1	1	0	1	730	1.3	2	0.210502	2021	202103--	19381223	1	20210805	20210815	10	I25.500	1957.67	305.97
天水市中医医院	397651	0	0	1	4553.65	1133.3	1272.35	264	8.42368	7.03289	7.14862	5.57595	58	1	20	90		99	1.1	1	1	0	1	730	1.35		0.894002	2022	202201--	19630904	1	20220106	20220117	11	I10.X00X03	162.85	1109.5
天水市中医医院	406554	0	0	1	5324.83	1261.2	2173.63	458	8.58014	7.13982	7.68415	6.12687	32	2	20	90		99	1.1	1	1	0	1	730	1.35		0.556784	2022	202206--	19891112	1	20220521	20220603	13	R10.402	1166.38	1007.25
天水市中医医院	312927	0	0	0	8352.04	2166.3	4554.24	920	9.03026	7.68078	8.42381	6.82437	67	2	20	90		99	1.1	1	1	0	0	510	1.03	1	0.313644	2018	201803--	19510723	1	20180814	20180827	13	H81.901	3757.28	796.96
天水市中医医院	397654	0	0	1	3161.44	1614.9	227.54	424	8.05878	7.38703	5.42733	6.04973	59	2	20	90		99	1.1	1	1	0	1	730	1.35		0.828007	2022	202201--	19620508	1	20220106	20220112	6	E11.900	112.06	115.48
天水市中医医院	397655	0	0	1	7916.48	1988.2	2006.88	780	8.9767	7.59499	7.60434	6.65929	31	1	20	90		99	1.1	2	2	0	1	730	1.35		0.279883	2022	202201--	19900803	1	20220106	20220113	7	K35.907	2006.88	0
天水市中医医院	404589	0	0	1	3904.62	2153.2	546.42	656	8.26992	7.67471	6.30339	6.48616	75	2	20	90		99	1.1	1	1	0	1	730	1.35		0.854676	2022	202205--	19460716	1	20220420	20220502	12	M15.902	174.74	371.68
天水市中医医院	295166	0	0	0	7973.69	905.4	3001.39	1191.5	8.9839	6.80838	8.00683	7.08297	57	2	20	90		99	1.1	1	1	0	0	500	1.03	1	0.601046	2017	201704--	19600216	1	20171123	20171207	14	M51.202	1672.77	1328.62
天水市中医医院	366784	0	0	1	2367.49	1324.8	578.69	0	7.76959	7.18902	6.36077		52	1	20	15		99	1.1	1	1	0	1	523	1.07	1	0.448738	2020	202003--	19680528	1	20200824	20200828	4	S32.500	319.01	259.68
天水市中医医院	304664	0	0	0	13060.9	4393.6	5644.16	2276.6	9.47738	8.3879	8.63838	7.73044	63	2	20	90		99	1.1	1	1	0	0	510	1.03	1	0.502699	2018	201802--	19540819	1	20180411	20180427	16	I63.900	3939	1705.16
天水市中医医院	325554	0	0	0	8378.01	3224.8	3707.41	555.8	9.03337	8.07863	8.21809	6.32041	78	1	20	90		99	1.1	1	1	0	0	510	1.03	1	0.21241	2018	201804--	19401105	1	20181206	20181213	7	C64.x00x00	3357.66	349.75
天水市中医医院	397661	0	0	1	11553.2	1519.4	818.35	504	9.35471	7.32607	6.70729	6.22258	12	2	10	90		99	1.1	1	1	0	1	730	1.35		0.415336	2022	202201--	20091205	1	20220106	20220111	5	T43.201	773.13	45.22
天水市中医医院	362247	0	0	1	9859.99	1606.3	1268.89	64	9.19624	7.38169	7.1459	4.15888	49	2	20	15		99	1.1	2	1	0	1	523	1.07	1	0.274201	2020	202002--	19701216	1	20200617	20200630	13	H25.900	967.41	301.48
天水市中医医院	397664	0	0	1	2910.3	1885.1	450.7	280	7.97601	7.54174	6.1108	5.63479	75	1	20	90		99	1.1	2	2	0	1	730	1.35		0.48173	2022	202201--	19460420	1	20220106	20220110	4	R10.402	378.7	72
天水市中医医院	399174	0	0	1	15450	2500.6	3798.98	5112	9.64536	7.82429	8.24249	8.53935	85	1	20	90		99	1.1	1	1	0	1	730	1.35		0.840863	2022	202202--	19360310	1	20220208	20220228	20	G81.000	1418.07	2380.91
天水市中医医院	397669	0	0	1	4075.15	1694.5	1445.65	192	8.31266	7.43514	7.27631	5.2575	69	2	20	90		99	1.1	2	2	0	1	730	1.35		0.879901	2022	202201--	19520526	1	20220107	20220115	8	I63.801	196.68	1248.97
天水市中医医院	397670	0	0	1	10785.4	1865.9	2171.12	1148	9.28595	7.5315	7.683	7.04578	42	1	20	90		99	1.1	2	2	0	1	730	1.35		0.61309	2022	202201--	19790919	1	20220107	20220118	11	G47.300X03	1284.2	886.92
天水市中医医院	393842	0	0	1	1917.97	655.8	704.17	108	7.55902	6.48586	6.55702	4.68213	0	1	10	90		99	1.1	1	1	0	1	730	1.3		0.208848	2021	202111--	20210328	1	20211108	20211112	4	J21.901	642.55	61.62
天水市中医医院	397676	0	0	1	7065.17	1416.3	1284.27	592	8.86293	7.2558	7.15795	6.38351	35	1	20	90		99	1.1	2	2	0	1	730	1.35		0.31552	2022	202201--	19860214	1	20220107	20220114	7	K40.902	1284.27	0
天水市中医医院	324350	0	0	0	8037.78	2150.1	3199.68	1711	8.99191	7.67327	8.07081	7.44483	70	2	20	90		99	1.1	1	1	0	0	510	1.03	1	0.54144	2018	201804--	19480828	1	20181120	20181204	14	K29.603	2251.84	947.84
天水市中医医院	387567	0	0	1	5800.6	1984.8	1643.8	1496	8.66572	7.59327	7.40477	7.31055	77	2	20	15		99	1.1	1	1	0	1	730	1.3	1	0.644627	2021	202103--	19431127	1	20210711	20210721	10	I50.900X01	1115.8	528
天水市中医医院	393635	0	0	1	11873.8	2126.2	3894.03	1260	9.38209	7.66209	8.2672	7.13887	55	2	20	90		99	1.1	1	1	0	1	730	1.3		0.294156	2021	202111--	19651119	1	20211103	20211120	17	Z47.000X00	3637.94	256.09
天水市中医医院	371911	0	0	1	6319.73	2084.5	1920.73	520	8.75143	7.64228	7.56046	6.25383	77	1	90	15		99	1.1	1	1	0	1	523	1.07	1	0.517673	2020	202004--	19431012	1	20201119	20201203	14	I63.900	1177.23	743.5
天水市中医医院	397686	0	0	1	4375.5	1744.9	1052.6	630	8.38378	7.46445	6.95902	6.44572	73	1	20	90		99	1.1	1	1	0	1	730	1.35		0.786034	2022	202201--	19480512	1	20220107	20220118	11	K29.500	360.02	692.58
天水市中医医院	292793	0	0	0	4698.59	2384	1535.19	471.4	8.45502	7.77654	7.33641	6.15571	66	2	20	90		99	1.1	1	1	0	0	500	1.03	1	0.723157	2017	201704--	19510626	1	20171012	20171020	8	H81.901	555.51	979.68
天水市中医医院	343256	0	0	0	6516.92	2293.1	1815.62	656	8.78216	7.73766	7.50418	6.48616	72	1	20	15		99	1.1	1	1	0	0	530	1.03	1	0.384477	2019	201903--	19470629	1	20190814	20190828	14	D61.903	1521.34	294.28
天水市中医医院	320761	0	0	0	4414.17	2063.5	1339.17	690.5	8.39258	7.63216	7.19981	6.53742	70	1	20	90		99	1.1	1	1	0	0	510	1.03	1	0.385161	2018	201803--	19480217	1	20180917	20180924	7	S33.501	1247.92	91.25
天水市中医医院	311395	0	0	0	5444.6	2542.1	1291.2	833.8	8.60238	7.84075	7.16333	6.72599	68	2	90	90		99	1.1	2	2	0	0	510	1.03	1	0.666024	2018	201803--	19500225	1	20180724	20180803	10	R14.x00x00	709.7	581.5
天水市中医医院	378418	0	0	1	8924.9	2792.2	2502.4	1112	9.0966	7.93459	7.82501	7.01392	57	1	20	15		99	1.1	1	1	0	1	730	1.3	1	0.802695	2021	202101--	19630905	1	20210226	20210316	18	D64.903	713.14	1789.26
天水市中医医院	378781	0	0	1	11492.3	3793.5	3178.4	1280	9.34943	8.24104	8.06413	7.15462	32	1	20	15		99	1.1	1	1	0	1	730	1.3	1	0.805632	2021	202101--	19880428	1	20210303	20210324	21	D50.900	866.57	2311.83
天水市中医医院	406646	0	0	1	6379.52	2762.5	1386.02	1168	8.76085	7.92389	7.23419	7.06305	78	2	20	90		99	1.1	1	1	0	1	730	1.35		0.786854	2022	202206--	19440423	1	20220523	20220601	9	I63.905	544.38	841.64
天水市中医医院	389720	0	0	1	6575.81	3897.2	1472.61	608	8.79115	8.26801	7.29479	6.41017	73	2	20	15		99	1.1	1	1	0	1	730	1.3	1	0.413412	2021	202103--	19480613	1	20210813	20210825	12	M35.901	1220.46	252.15
天水市中医医院	403571	0	0	1	1759.36	1193.2	155.16	144	7.47271	7.08439	5.04446	4.96981	68	1	20	90		99	1.1	1	1	0	1	730	1.35		0.880365	2022	202206--	19540310	1	20220406	20220410	3	C61.X00	35.79	119.37
天水市中医医院	402202	0	0	1	1105.22	839.5	5.12	0	7.0078	6.73281	1.63315		30	2	20	90		99	1.1	2	2	0	1	730	1.35		0	2022	202203--	19910812	1	20220314	20220316	2	O26.900X50	5.12	0
天水市中医医院	290423	0	0	0	6042.71	857.9	414.71	305.6	8.70661	6.75449	6.02758	5.72228	65	1	20	90		99	1.1	1	1	0	0	500	1.03	1	0.424262	2017	201703--	19520408	1	20170823	20170828	5	H26.901	414.71	0
天水市中医医院	323870	0	0	0	27797.5	1164.9	4428.48	48	10.2327	7.06039	8.39581	3.8712	41	2	20	90		99	1.1	2	2	0	0	510	1.03	1	0.0107227	2018	201804--	19770918	1	20181113	20181215	32	N18.900	4428.48	0
天水市中医医院	324722	0	0	0	7058.72	972.3	2227.42	3220	8.86202	6.87966	7.7086	8.07714	64	2	20	90		99	1.1	1	1	0	0	510	1.03	1	0.615954	2018	201804--	19540525	1	20181126	20181208	12	M47.900x02	2092.06	135.36
天水市中医医院	345597	0	0	1	19884.2	1779.7	4807.08	743	9.89768	7.4842	8.47785	6.6107	29	1	20	15		99	1.1	2	2	0	0	530	1.03	1	0.312693	2019	201904--	19900502	1	20190927	20191014	17	S52.400	3814.61	992.47
天水市中医医院	397713	0	0	1	7904.97	1763.1	1275.47	1088	8.97525	7.47483	7.15107	6.9921	66	1	20	90		99	1.1	1	1	0	1	730	1.35		0.586193	2022	202201--	19550715	1	20220107	20220117	10	Z47.000X00	978.02	297.45
天水市中医医院	387385	0	0	1	4514.99	1514.6	1487.39	344	8.41516	7.32291	7.30478	5.84064	43	2	20	15		99	1.1	1	1	0	1	730	1.3	1	0.54979	2021	202103--	19780421	1	20210708	20210722	14	K29.603	824.51	662.88
天水市中医医院	380830	0	0	1	3577.15	1666.8	809.55	480	8.18232	7.41866	6.69648	6.17379	67	1	20	15		99	1.1	1	1	0	1	730	1.3	1	0.408042	2021	202102--	19530710	1	20210331	20210405	5	Z98.800X20	763.36	46.19
天水市中医医院	397716	0	0	1	3821	762.5	1469.5	336	8.24827	6.6366	7.29268	5.81711	35	2	20	90		99	1.1	1	1	0	1	730	1.35		0.885018	2022	202201--	19861212	1	20220107	20220121	14	E05.900X00	207.6	1261.9
天水市中医医院	388044	0	0	1	10376.6	1090.7	1977.29	720	9.24731	6.99458	7.58948	6.57925	47	1	20	15		99	1.1	2	2	0	1	730	1.3	1	0.347638	2021	202103--	19740227	1	20210717	20210727	10	S42.000	1759.61	217.68
天水市中医医院	403293	0	0	1	5572.8	1799.8	1228.4	1024	8.62565	7.49543	7.11347	6.93147	75	1	30	90		99	1.1	1	1	0	1	730	1.35		0.861916	2022	202206--	19460728	1	20220330	20220415	16	D69.300	311.02	917.38
天水市中医医院	331670	0	0	0	2318.95	1038.4	580.05	402	7.74887	6.94544	6.36311	5.99645	54	2	20	15		99	1.1	1	1	0	0	530	1.03	1	0.589257	2019	201901--	19650103	1	20190227	20190305	6	I63.900	403.37	176.68
天水市中医医院	380763	0	0	1	1293.35	848	63.55	0	7.16499	6.74288	4.15183		63	2	20	15		99	1.1	2	2	0	1	730	1.3	1	0	2021	202102--	19571103	1	20210330	20210401	2	H35.303	63.55	0
天水市中医医院	407808	0	0	1	16511.5	523.3	15115.2	360	9.71181	6.26015	9.62346	5.8861	72	2	20	90		99	1.1	1	1	0	1	730	1.35		0.0677989	2022	202206--	19490812	1	20220609	20220615	6	Z51.801	14426	689.2
天水市中医医院	385009	0	0	1	3678.55	1615.7	755.85	0	8.21027	7.38752	6.62784		75	2	20	15		99	1.1	1	1	0	1	730	1.3	1	0.628934	2021	202102--	19451005	1	20210601	20210612	11	D69.300	280.47	475.38
天水市中医医院	397727	0	0	1	14193.2	2847.1	7555.72	304	9.56052	7.95406	8.93006	5.71703	72	1	20	90		99	1.1	1	1	0	1	730	1.35		0.118586	2022	202201--	19490719	1	20220107	20220116	9	D63.0*	6927.67	628.05
天水市中医医院	404672	0	0	1	2529.78	1683.1	363.68	482	7.83589	7.42839	5.89627	6.17794	76	1	20	90		99	1.1	1	1	0	1	730	1.35		0.919367	2022	202204--	19450911	1	20220421	20220423	2	M25.505	68.19	295.49
天水市中医医院	296468	0	0	0	7401.76	1681.4	3893.66	864	8.90947	7.42738	8.26711	6.76157	37	2	20	90		99	1.1	1	1	0	0	500	1.03	1	0.561934	2017	201704--	19800521	1	20171211	20171225	14	R00.001	2084.17	1809.49
天水市中医医院	397736	0	0	1	23790.9	3214	3552.87	3824	10.0771	8.07527	8.17551	8.24905	59	1	20	90		99	1.1	1	1	0	1	730	1.35		0.547938	2022	202201--	19620602	1	20220107	20220126	19	S32.000X01	3334.8	218.07
天水市中医医院	359821	0	0	1	6690.45	2392.7	2092.55	714	8.80844	7.78018	7.64614	6.57088	74	1	20	15		99	1.1	1	1	0	1	523	1.07	1	0.745036	2020	202002--	19460423	1	20200511	20200526	15	M35.901	715.57	1376.98
天水市中医医院	393324	0	0	1	8245.18	1257.1	1740.38	4876	9.01738	7.13656	7.46186	8.49208	37	2	20	90		99	1.1	1	1	0	1	730	1.3		0.816211	2021	202111--	19840706	1	20211027	20211113	17	K61.001	1216.02	524.36
天水市中医医院	328718	0	0	0	6852.16	1645.9	2885.06	1712.2	8.83232	7.40604	7.9673	7.44553	50	2	20	15		99	1.1	1	1	0	0	530	1.03	1	0.385397	2019	201901--	19680412	1	20190115	20190126	11	J46.x01	2825.49	59.57
天水市中医医院	295000	0	0	0	9776.32	962.4	3072.62	2335.6	9.18772	6.86943	8.03029	7.75602	46	1	20	90		99	1.1	2	2	0	0	500	1.03	1	0.537548	2017	201704--	19710522	1	20171121	20171215	24	K61.001	2501.04	571.58
天水市中医医院	372691	0	0	1	7052.75	2355.6	2491.55	640	8.86117	7.76455	7.82066	6.46147	77	1	20	15		99	1.1	1	1	0	1	523	1.07	1	0.423052	2020	202004--	19430930	1	20201201	20201211	10	J44.100	1806.74	684.81
天水市中医医院	403201	0	0	1	3731.1	755.1	168	2626	8.22446	6.62685	5.12396	7.87322	18	1	10	90		99	1.1	1	1	0	1	730	1.35		0.993862	2022	202206--	20030520	1	20220329	20220407	9	M12.500X06	17.15	150.85
天水市中医医院	332834	0	0	0	8627.45	3483.8	2833.65	1287.5	9.0627	8.15588	7.94932	7.16046	60	2	20	15		99	1.1	1	1	0	0	530	1.03	1	0.544528	2019	201901--	19581015	1	20190313	20190328	15	R10.402	1877.07	956.58
天水市中医医院	397747	0	0	1	4144.34	2459.8	414.54	456	8.3295	7.80784	6.02717	6.12249	71	2	20	90		99	1.1	1	1	0	1	730	1.35		0.592908	2022	202201--	19501127	1	20220108	20220115	7	R10.402	354.39	60.15
天水市中医医院	373318	0	0	1	1313.96	1052.7	88.46	0	7.1808	6.95911	4.48255		3	1	10	15		99	1.1	1	1	0	1	523	1.07	1	0	2020	202004--	20161213	1	20201210	20201210	1	R56.800X00	88.46	0
天水市中医医院	408526	0	0	1	11027.3	1559.3	8227.06	276	9.30813	7.35199	9.01518	5.6204	3	1	10	90		99	1.1	1	1	0	1	730	1.35		0.0352238	2022	202206--	20180918	1	20220621	20220630	9	L04.901	8203.55	23.51
天水市中医医院	332119	0	0	0	8562.41	2559	4554.91	797.5	9.05514	7.84737	8.42396	6.68148	73	2	20	15		99	1.1	1	1	0	0	530	1.03	1	0.504567	2019	201901--	19450911	1	20190305	20190316	11	K29.500	2651.76	1903.15
天水市中医医院	366558	0	0	1	7149.74	2576.8	1998.74	640	8.87483	7.8543	7.60027	6.46147	78	2	20	15		99	1.1	1	1	0	1	523	1.07	1	0.285121	2020	202003--	19420715	1	20200821	20200831	10	R91.X03	1886.38	112.36
天水市中医医院	386494	0	0	1	1858.14	1161.5	98.64	0	7.52733	7.05747	4.59148		25	2	20	15		99	1.1	2	2	0	1	730	1.3	1	0	2021	202102--	19960510	1	20210624	20210629	5	O20.000	98.64	0
天水市中医医院	404452	0	0	1	6965.78	893.3	976.48	7240	8.84876	6.79492	6.88395	8.88738	47	1	20	90		99	1.1	1	1	0	1	730	1.35		0.950222	2022	202204--	19750413	1	20220418	20220429	11	M51.100X00	409	567.48
天水市中医医院	351777	0	0	1	3268.99	1599.2	1000.79	0	8.09224	7.37726	6.90855		80	1	20	15		99	1.1	1	1	0	0	523	1.07	1	0.409656	2020	202001--	19390604	1	20191227	20200102	6	K92.901	590.81	409.98
天水市中医医院	397759	0	0	1	7655.06	1145.3	1568.06	4598	8.94312	7.04342	7.35759	8.43338	59	1	20	90		99	1.1	1	1	0	1	730	1.35		0.839534	2022	202201--	19620912	1	20220108	20220124	16	I84.201	989.44	578.62
天水市中医医院	397762	0	0	1	12218.6	715.6	1778.98	0	9.41071	6.57312	7.4838		51	1	20	90		99	1.1	2	2	0	1	730	1.35		0	2022	202202--	19700328	1	20220108	20220208	31	N18.900X00	1778.98	0
天水市中医医院	377908	0	0	1	4624.91	2011.3	1246.81	0	8.43921	7.60654	7.12834		65	1	20	15		99	1.1	1	1	0	1	730	1.3	1	0.159519	2021	202102--	19551017	1	20210222	20210302	8	D69.300	1047.92	198.89
天水市中医医院	323868	0	0	0	6873.21	1528.8	3872.91	1042.5	8.83539	7.33224	8.26176	6.94938	60	1	20	90		99	1.1	1	1	0	0	510	1.03	1	0.25994	2018	201804--	19580716	1	20181113	20181122	9	I62.001	3637.7	235.21
天水市中医医院	397767	0	0	1	7085.82	2466.7	2926.52	264	8.86585	7.81064	7.98157	5.57595	79	2	20	90		99	1.1	1	1	0	1	730	1.35		0.505237	2022	202201--	19420513	1	20220108	20220119	11	I24.901	1578.55	1347.97
天水市中医医院	380915	0	0	1	4443.11	1268.6	1743.51	1214	8.39911	7.14567	7.46366	7.10168	50	1	20	15		99	1.1	1	1	0	1	730	1.3	1	0.708157	2021	202102--	19700721	1	20210401	20210410	9	M51.202	863.13	880.38
天水市中医医院	288671	0	0	0	5583.65	1103.4	1762.95	778.6	8.6276	7.00615	7.47474	6.6575	22	2	10	90		99	1.1	1	1	0	0	500	1.03	1	0.430123	2017	201703--	19950324	1	20170724	20170805	12	I84.902	1448.37	314.58
天水市中医医院	347425	0	0	1	7983.53	2568.8	2222.73	1872	8.98514	7.85119	7.70649	7.53476	59	1	20	15		99	1.1	1	1	0	0	530	1.03	1	0.52275	2019	201904--	19591220	1	20191030	20191118	19	M51.202	1954.21	268.52
天水市中医医院	352491	0	0	1	5588.25	767.5	4027.55	0	8.62842	6.64314	8.30091		65	2	20	15		99	1.1	2	1	0	0	523	1.07	1	0.00874477	2020	202001--	19550106	1	20200106	20200109	3	H31.800X00	3992.33	35.22
天水市中医医院	347102	0	0	1	4350.53	2163.2	809.43	475.8	8.37805	7.67934	6.69633	6.165	50	2	20	15		99	1.1	2	2	0	0	530	1.03	1	0.533974	2019	201904--	19690223	1	20191024	20191031	7	N93.901	598.95	210.48
天水市中医医院	397776	0	0	1	11606.1	4114.4	2917.16	4876	9.35928	8.32225	7.97837	8.49208	73	2	20	90		99	1.1	1	1	0	1	730	1.35		0.762086	2022	202201--	19480301	1	20220108	20220130	22	S22.000X05	1854.1	1063.06
天水市中医医院	292224	0	0	0	4128.71	2136.9	1090.11	319.2	8.32572	7.66711	6.99403	5.76582	61	1	20	90		99	1.1	2	1	0	0	500	1.03	1	0.340138	2017	201704--	19560304	1	20170928	20171003	5	N18.900	929.95	160.16
天水市中医医院	294516	0	0	0	4414.41	945.4	2571.51	249.5	8.39263	6.85161	7.85225	5.51946	54	2	20	90		99	1.1	1	1	0	0	500	1.03	1	0.489956	2017	201704--	19630316	1	20171113	20171129	16	H81.901	1438.84	1132.67
天水市中医医院	328011	0	0	0	1537.01	916	150.01	32	7.33759	6.82002	5.0107	3.46574	29	1	20	15		99	1.1	1	1	0	0	530	1.03	1	0.856382	2019	201901--	19890915	1	20190108	20190114	6	I84.201	26.14	123.87
天水市中医医院	397785	0	0	1	5867.31	3377.3	1806.01	96	8.67715	8.12483	7.49888	4.56435	32	1	20	90		99	1.1	1	1	0	1	730	1.35		0.319557	2022	202201--	19890805	1	20220109	20220114	5	C92.100X00	1294.21	511.8
天水市中医医院	379343	0	0	1	9385.06	1239.4	1782.96	4656	9.14687	7.12238	7.48603	8.44591	35	1	20	15		99	1.1	2	2	0	1	730	1.3	1	0.747615	2021	202101--	19851005	1	20210310	20210326	16	I84.201	1625.1	157.86
天水市中医医院	380053	0	0	1	6973.85	2997	2437.35	616	8.84992	8.00537	7.79867	6.42325	57	2	20	15		99	1.1	1	1	0	1	730	1.3	1	0.606111	2021	202101--	19630713	1	20210319	20210329	10	R10.402	1202.68	1234.67
天水市中医医院	397790	0	0	1	3881.04	838.2	1896.84	0	8.26386	6.73126	7.54794		1	1	10	90		99	1.1	1	1	0	1	730	1.35		0.0630417	2022	202201--	20200307	1	20220109	20220118	9	J18.000X00	1777.26	119.58
天水市中医医院	384472	0	0	1	2017.43	499.1	969.53	120	7.60958	6.21281	6.87681	4.78749	8	1	10	15		99	1.1	1	1	0	1	730	1.3	1	0.20686	2021	202102--	20120722	1	20210524	20210529	5	J03.901	864.15	105.38
天水市中医医院	397803	0	0	1	10549.8	0	1509.8	0	9.26386		7.31973		56	2	20	90		99	1.1	2	2	0	1	730	1.35		0.0518744	2022	202202--	19651120	1	20220110	20220208	29	N18.900X00	1431.48	78.32
天水市中医医院	321988	0	0	0	7127.79	1879.7	3023.39	1391.2	8.87176	7.53887	8.01413	7.23792	74	2	20	90		99	1.1	1	1	0	0	510	1.03	1	0.523781	2018	201804--	19440222	1	20181011	20181027	16	I25.103	2102.31	921.08
天水市中医医院	397807	0	0	1	4004.45	1098.8	1264.65	96	8.29516	7.00197	7.14255	4.56435	50	1	90	90		99	1.1	1	1	0	1	730	1.35		0.547025	2022	202201--	19711106	1	20220110	20220124	14	E11.900	616.34	648.31
天水市中医医院	305758	0	0	0	16304.5	4027.4	7484.97	3800.6	9.69919	8.30088	8.92065	8.24291	75	1	20	90		99	1.1	1	1	0	0	510	1.03	1	0.442291	2018	201802--	19430302	1	20180430	20180521	21	I63.900	6294.06	1190.91
天水市中医医院	397809	0	0	1	7864.24	1145.3	1359.24	5148	8.97008	7.04342	7.21468	8.54636	27	2	10	90		99	1.1	1	1	0	1	730	1.35		0.840631	2022	202201--	19940805	1	20220110	20220124	14	K60.100	1037.05	322.19
天水市中医医院	320148	0	0	0	4436.57	1345.3	2134.77	546	8.39764	7.20437	7.66611	6.30262	64	2	90	90		99	1.1	1	1	0	0	510	1.03	1	0.549361	2018	201803--	19540507	1	20180905	20180913	8	I63.900	1208.06	926.71
天水市中医医院	340219	0	0	0	6708.34	2569.7	2644.14	957	8.81111	7.85154	7.8801	6.8638	73	2	20	15		99	1.1	1	1	0	0	530	1.03	1	0.431036	2019	201903--	19460308	1	20190701	20190710	9	S32.000X00	2048.92	595.22
天水市中医医院	287548	0	0	0	2561.7	1003	742.78	413.3	7.84843	6.91075	6.6104	6.02417	48	1	20	90		99	1.1	1	1	0	0	500	1.03	1	0.515431	2017	201703--	19690403	1	20170703	20170707	4	S29.901	560.2	182.58
天水市中医医院	387555	0	0	1	6181.65	1910.3	1666.75	200	8.72934	7.55502	7.41863	5.29832	39	2	20	15		99	1.1	2	1	0	1	730	1.3	1	0.259317	2021	202103--	19820227	1	20210710	20210717	7	O72.100	1382.67	284.08
天水市中医医院	357103	0	0	1	4232.23	1938	824.23	360	8.35048	7.56941	6.71445	5.8861	58	1	20	15		99	1.1	2	2	0	1	523	1.07	1	0.595087	2020	202002--	19620319	1	20200326	20200406	11	H65.900X00	479.51	344.72
天水市中医医院	319605	0	0	0	5141.25	1164.4	1346.55	872.3	8.54505	7.05996	7.2053	6.77113	7	1	10	90		99	1.1	1	1	0	0	510	1.03	1	0.451504	2018	201803--	20110827	1	20180827	20180905	9	K62.100	1217.03	129.52
天水市中医医院	397820	0	0	1	13980.5	2514.4	9872.58	464	9.54542	7.82979	9.19752	6.13988	59	2	20	90		99	1.1	1	1	0	1	730	1.35		0.0876944	2022	202201--	19621028	1	20220110	20220121	11	C90.000	9430.12	442.46
天水市中医医院	290036	0	0	0	12501.3	2246.4	8708.49	623.8	9.43359	7.71708	9.07205	6.43583	38	2	20	90		99	1.1	1	1	0	0	500	1.03	1	0.184671	2017	201703--	19790201	1	20170815	20170829	14	B19.901	7608.89	1099.6
天水市中医医院	397824	0	0	1	1301.96	280	301.96	0	7.17163	5.63479	5.71029		63	1	20	90		99	1.1	1	1	0	1	730	1.35		0.544807	2022	202201--	19581110	1	20220110	20220117	7	I61.100X00	137.45	164.51
天水市中医医院	401638	0	0	1	12283.6	2348.6	5692.47	1560	9.41602	7.76157	8.6469	7.35244	68	1	20	90		99	1.1	1	1	0	1	730	1.35		0.264827	2022	202203--	19530722	1	20220307	20220322	15	J44.000	5331.82	360.65
天水市中医医院	359566	0	0	1	11615.4	971.3	4089.33	0	9.36009	6.87864	8.31614		70	2	20	15		99	1.1	2	1	0	1	523	1.07	1	0	2020	202002--	19500301	1	20200506	20200515	9	H35.305	4089.33	0
天水市中医医院	350757	0	0	1	62035.2	5553	13788.7	4088	11.0355	8.62209	9.53161	8.31581	29	1	20	15		99	1.1	2	2	0	0	523	1.07	1	0.457978	2020	202001--	19891226	1	20191215	20200225	72	S72.300	9689.58	4099.15
天水市中医医院	319422	0	0	0	7924.67	2285	3178.47	1643.4	8.97774	7.73412	8.06416	7.40452	81	2	90	90		99	1.1	2	2	0	0	510	1.03	1	0.6232	2018	201803--	19360918	1	20180824	20180907	14	D47.100x00	1816.88	1361.59
天水市中医医院	397830	0	0	1	6472.03	1604.2	1356.83	0	8.77524	7.38038	7.21291		9	1	10	90		99	1.1	2	2	0	1	730	1.35		0	2022	202201--	20121120	1	20220110	20220120	10	Q55.606	1356.83	0
天水市中医医院	279223	0	0	0	5632.45	2167.5	2634.65	301	8.6363	7.68133	7.87651	5.70711	45	2	20	90		99	1.1	1	1	0	0	500	1.03	1	0.592816	2017	201701--	19720114	1	20170210	20170221	11	D70 01	1195.35	1439.3
天水市中医医院	397832	0	0	1	8570.22	2864.6	2908.62	360	9.05605	7.96018	7.97543	5.8861	35	1	20	90		99	1.1	2	2	0	1	730	1.35		0.115033	2022	202201--	19861016	1	20220110	20220124	14	Z00.001	2892.62	16
天水市中医医院	274487	0	0	0	17522.3	2887.5	8499.8	1480	9.77123	7.96815	9.0478	7.2998	51	2	20	90		99	1.1	1	1	0	0	500	1.03	1	0.251162	2017	201701--	19650909	1	20161128	20170120	53	M87.851	7473.25	1026.55
天水市中医医院	397561	0	0	1	7955.2	1705.9	1097.9	1356	8.98158	7.44185	7.00115	7.21229	9	1	10	90		99	1.1	2	2	0	1	730	1.35		0.67092	2022	202201--	20120228	1	20220105	20220118	13	J36.X01	807.53	290.37
天水市中医医院	397839	0	0	1	4183.11	1812.7	1641.41	560	8.33881	7.50257	7.40331	6.32794	58	1	20	90		99	1.1	2	2	0	1	730	1.35		0.254382	2022	202201--	19630412	1	20220110	20220114	4	N40.X00	1641.41	0
天水市中医医院	347619	0	0	1	4171.1	909.8	2061.3	24	8.33593	6.81322	7.63109	3.17805	0	1	10	15		99	1.1	2	1	0	0	530	1.03	1	0.0115091	2019	201904--	20190817	1	20191102	20191112	10	J18.000X00	2061.3	0
天水市中医医院	403390	0	0	1	2676.16	1026.5	971.66	0	7.89214	6.93391	6.87901		29	2	20	90		99	1.1	1	1	0	1	730	1.35		0	2022	202204--	19930109	1	20220401	20220408	7	E11.900	971.66	0
天水市中医医院	385604	0	0	1	7362.26	2631	2496.46	872	8.90412	7.87512	7.82263	6.77079	50	2	20	15		99	1.1	1	1	0	1	730	1.3	1	0.822901	2021	202102--	19701020	1	20210609	20210624	15	D50.900	596.55	1899.91
天水市中医医院	373352	0	0	1	6313.49	1403.3	3037.69	768	8.75044	7.24658	8.01885	6.64379	71	2	20	15		99	1.1	1	1	0	1	523	1.07	1	0.563525	2020	202004--	19491108	1	20201211	20201224	13	I50.908	1661.09	1376.6
天水市中医医院	362352	0	0	1	29015.2	4168.1	5769.04	696	10.2756	8.33522	8.66026	6.54535	67	2	20	15		99	1.1	2	2	0	1	523	1.07	1	0.367045	2020	202003--	19520919	1	20200618	20200821	64	N18.900	4092.08	1676.96
天水市中医医院	279915	0	0	0	3927.79	1075.5	2029.69	330.2	8.27583	6.98054	7.61564	5.7997	68	1	20	90		99	1.1	1	1	0	0	500	1.03	1	0.180402	2017	201701--	19480511	1	20170220	20170227	7	H81.901	1934.16	95.53
天水市中医医院	285100	0	0	0	10293.8	4924.7	2883.59	856.6	9.2393	8.50202	7.96679	6.75297	72	1	20	90		99	1.1	1	1	0	0	500	1.03	1	0.871416	2017	201702--	19440715	1	20170522	20170617	26	D53.101	480.93	2402.66
天水市中医医院	350208	0	0	1	3554.87	632.8	1992.47	168	8.17607	6.45015	7.59713	5.12396	3	2	90	15		99	1.1	2	2	0	0	530	1.03	1	0.107254	2019	201904--	20160501	1	20191208	20191215	7	J18.000	1928.75	63.72
天水市中医医院	304035	0	0	0	8969.64	2759	4208.74	1214.4	9.1016	7.92262	8.34492	7.10201	72	2	90	90		99	1.1	1	1	0	0	510	1.03	1	0.364075	2018	201802--	19460402	1	20180402	20180417	15	I63.900	3448.71	760.03
天水市中医医院	397853	0	0	1	5737.5	1510.7	2447.8	1008	8.65478	7.32033	7.80295	6.91572	80	1	20	90		99	1.1	2	2	0	1	730	1.35		0.291684	2022	202201--	19410615	1	20220110	20220117	7	N40.X00	2447.8	0
天水市中医医院	397855	0	0	1	4426.09	845.4	546.49	0	8.39527	6.73981	6.30352		3	1	10	90		99	1.1	2	2	0	1	730	1.35		0	2022	202201--	20181003	1	20220110	20220117	7	N43.300	546.49	0
天水市中医医院	278027	0	0	0	2161.2	1012	185.2	179	7.67842	6.91968	5.22144	5.18739	58	1	20	90		99	1.1	1	1	0	0	500	1.03	1	0.491488	2017	201701--	19580408	1	20170117	20170121	4	D48.904+	185.2	0
天水市中医医院	384728	0	0	1	10574.5	2013.7	3039.16	1506	9.2662	7.60773	8.01934	7.31721	52	1	10	15		99	1.1	2	2	0	1	730	1.3	1	0.359415	2021	202102--	19690529	1	20210528	20210608	11	M51.202	2911.56	127.6
天水市中医医院	397859	0	0	1	4574.43	947.1	1347.33	264	8.42824	6.8534	7.20588	5.57595	74	2	20	90		99	1.1	1	1	0	1	730	1.35		0.51846	2022	202201--	19470428	1	20220110	20220121	11	R42.X00X00	775.92	571.41
天水市中医医院	397860	0	0	1	6977.15	1145.3	1526.65	3990	8.8504	7.04342	7.33083	8.29155	52	2	20	90		99	1.1	1	1	0	1	730	1.35		0.772302	2022	202201--	19700110	1	20220110	20220122	12	I84.201	1256.13	270.52
天水市中医医院	391027	0	0	1	9327.98	2202.2	4011.38	1200	9.14077	7.69721	8.29689	7.09008	81	1	20	15		99	1.1	1	1	0	1	730	1.3	3	0.357122	2021	202103--	19400217	1	20210907	20210921	14	I50.900X01	3350.28	661.1
天水市中医医院	378506	0	0	1	12926.4	2988.6	6680.28	576	9.46703	8.00256	8.80692	6.35611	77	2	20	15		99	1.1	1	1	0	1	730	1.3	1	0.153495	2021	202101--	19440103	1	20210228	20210323	23	I63.900	6142.48	537.8
天水市中医医院	286662	0	0	0	1432.9	49.5	745.4	377	7.26746	3.90197	6.61392	5.93225	28	2	10	90		99	1.1	2	1	0	0	500	1.03	1	0.335887	2017	201702--	19890312	1	20170619	20170628	9	Q02 02	745.4	0
天水市中医医院	356707	0	0	1	8627.98	2123.5	3848.88	400	9.06277	7.66082	8.25554	5.99146	95	1	20	15		99	1.1	2	1	0	1	523	1.07	1	0.301571	2020	202002--	19241120	1	20200322	20200404	13	J44.100	2967.54	881.34
天水市中医医院	397866	0	0	1	7366.38	1823.7	1525.18	824	8.90468	7.50862	7.32987	6.71417	51	1	20	90		99	1.1	1	1	0	1	730	1.35		0.408462	2022	202201--	19700310	1	20220110	20220119	9	Z47.001	1389.63	135.55
天水市中医医院	397868	0	0	1	5686.07	1022.3	644.77	5060	8.64577	6.92981	6.46889	8.52912	52	2	20	90		99	1.1	1	1	0	1	730	1.35		0.960298	2022	202201--	19690310	1	20220110	20220121	11	M51.100X00	226.49	418.28
天水市中医医院	289856	0	0	0	4811.28	918.9	587.48	287.7	8.47872	6.82318	6.37584	5.66192	4	1	10	90		99	1.1	1	1	0	0	500	1.03	1	0.366085	2017	201703--	20130227	1	20170813	20170821	8	M84.191	554.79	32.69
天水市中医医院	305824	0	0	0	4834.41	1508.6	1689.31	1134	8.48351	7.31894	7.43208	7.03351	50	2	20	90		99	1.1	2	1	0	0	510	1.03	1	0.465716	2018	201802--	19671030	1	20180502	20180512	10	J47.x03	1508.45	180.86
天水市中医医院	398652	0	0	1	5639.5	2397.9	1238.4	384	8.63755	7.78235	7.12158	5.95064	75	1	20	90		99	1.1	1	1	0	1	730	1.35		0.620618	2022	202201--	19460922	1	20220121	20220128	7	D61.903	615.51	622.89
天水市中医医院	378376	0	0	1	4576.25	1489.2	1604.05	756	8.42864	7.30599	7.38029	6.62804	64	2	20	15		99	1.1	1	1	0	1	730	1.3	1	0.568301	2021	202102--	19570112	1	20210226	20210305	7	J44.100	1018.83	585.22
天水市中医医院	348404	0	0	1	12405.3	1065.1	3653	4281.2	9.42588	6.97082	8.2033	8.36199	53	2	20	15		99	1.1	1	1	0	0	530	1.03	1	0.630122	2019	201904--	19660612	1	20191113	20191206	23	I84.201	2934.69	718.31
[truncated: 99,581 more rows]
